# Supplementary material for: Characterizing Human Oxidative, Anabolic and Glycolytic Metabolism in Athletes with Extreme Physiologies
Source: Sports Med Open. 2026 Mar 9;12:24. doi: 10.1186/s40798-026-00989-z (PMC12972380; doi:10.1186/s40798-026-00989-z)
Supplement: Supplementary file 1 — Supplementary material 1. Supplementary Table S1. Phenotypic traits (health, training and dietary supplement intake) measured in our study groups for each individual. Supplementary Table S2. Characteristics of 1020 quantified metabolites including metabolite missingness and coefficient of variation (cv) before and after batch correction. Supplementary Table S3. Module overview for the resulting six modules (only metabolites that overlap in baseline and post-exercise) including metabolite superpathways, subpathways, module membership and significance (referring to baseline metabolite levels) of the module membership. Supplementary Table S4. Module associations. (A) Results of a linear model to associate metabolite modules to phenotypic traits. Nominally significant associations (directionality and strength shown by beta estimates) are bolded (p < 0.05) and significant associations after correcting for testing 6 modules and 22 traits (FDR) are bolded and in red. (B) Results from a linear model to associate metabolite modules to the group and the subsequent post-hoc pairwise comparison to find out which group drives potential associations. Bold font (p < 0.05) and bold red font (p < 0.05/6) indicate nominal and multiple testing corrected significance levels, respectively. Supplementary Table S5. Network connectivity data for the "green", "yellow" and "brown" module. The connection between metabolites is given in columns "from node" and "to node" and the strength of the connection is given by the weight. This data supplements Fig. 3 (inner circle showing network connectivity) in the manuscript. Supplementary Table S6. Z-scored mean baseline (pre-exercise) metabolite values per group, with respective superpathway and subpathway information used for the circular heatmap in Fig. 2. Supplementary Table S7. Results from ANOVA testing of group differences for each metabolite and subsequent group-wise comparisons (Tukey's Post-Hoc tests). Supplementary Table S8. Metabolite res [file 40798_2026_989_MOESM1_ESM.xlsx]

## Sheet: Title & Overview
Characterizing human oxidative, anabolic and glycolytic metabolism in athletes with extreme physiologies
Daniela Schranner1,2, Henning Wackerhage2,11, Patrick Weinisch1, Jürgen Schlegel2, Stephanie Bremer2, Johannes Scherr3, Werner Römisch-Margl1, Annett Riermeier2, Otto Zelger4, Fabian Stöcker5, Anna Artati6, Michael Witting6,7, Jan Krumsiek8, Martin Halle9,10, Martin Schönfelder2,11, Gabi Kastenmüller1,11,*
1 Institute of Computational Biology, Helmholtz Zentrum München, Neuherberg, Germany
2 Professorship of Exercise Biology, TUM School of Medicine and Health, Technical University of Munich, Munich, Germany
3 University Center for Prevention and Sports Medicine, University Hospital Balgrist, Zurich, Switzerland
4 Department of Occupational Health, TUM University Hospital Rechts der Isar, Technical University of Munich, Munich, Germany
5 Prevention Center, TUM School of Medicine and Health, Technical University of Munich, Munich, Germany
6 Metabolomics and Proteomics Core, Helmholtz Zentrum München, Neuherberg, Germany
7 Chair of Analytical Food Chemistry, TUM School of Life Sciences, Technical University of Munich, Freising-Weihenstephan, Germany
8 Institute for Computational Biomedicine, Englander Institute for Precision Medicine, Department of Physiology and Biophysics, Weill Cornell Medicine, New York, NY, USA
9 Department for Preventive Sports Medicine and Sports Cardiology, TUM School of Medicine and Health, TUM University Hospital Rechts der Isar, Technical University of Munich, Munich, Germany
10 DZHK (Deutsches Zentrum für Herz-Kreislauf-Forschung), Partner Site Munich, Munich Heart Alliance, Munich, Germany
11 Jointly directed the work
* Corresponding author: g.kastenmueller@helmholtz-muenchen.de
Supplementary Table S1. Phenotypic traits (health, training and dietary supplement intake) measured in our study groups for each individual.
Supplementary Table S2. Characteristics of 1020 quantified metabolites including metabolite missingness and coefficient of variation (cv) before and after batch correction.
Supplementary Table S3. Module overview for the resulting six modules (only metabolites that overlap in baseline and post-exercise) including metabolite superpathways, subpathways, module membership and significance (referring to baseline metabolite levels) of the module membership.
Supplementary Table S4. Module associations. (A) Results of a linear model to associate metabolite modules to phenotypic traits. Nominally significant associations (directionality and strength shown by beta estimates) are bolded (p < 0.05) and significant associations after correcting for testing 6 modules and 22 traits (FDR) are bolded and in red. (B) Results from a linear model to associate met…
Supplementary Table S5. Network connectivity data for the "green", "yellow" and "brown" module. The connection between metabolites is given in columns "from node" and "to node" and the strength of the connection is given by the weight. This data supplements Figure 2 (inner circle showing network connectivity) in the manuscript.
Supplementary Table S6. Z-scored mean baseline (pre-exercise) metabolite values per group, with respective superpathway and subpathway information used for the circular heatmap in Figure 2.
Supplementary Table S7. Results from ANOVA testing of group differences for each metabolite and subsequent group-wise comparisons (Tukey's Post-Hoc tests)
Supplementary Table S8. Metabolite response to exercise and group-specific response differences.
Supplementary Figure S1. Heatmap showing the associations between modules and health- and exercise-relevant traits. The directionality of association is given by the coloring (red = positive association, blue = negative association) and the strength of association is given by the beta estimate value (color grading).
Supplementary Figure S2. Metabolite superpathways and their respective subpathways and an exemplary network extract from the most abundant metabolite subpathway are given for the "yellow", the "green" and the "brown" module The network shows metabolites (as nodes) and their correlation strength (Pearson correlation) as edges. Thicker edges indicate higher correlation. *note that only a fraction o…
Supplementary Figure S3. Volcano plots showing metabolites significantly changed by exercise within each group. Metabolites with nominal significant changes (p < 0.05) from baseline to post-exercise are colored by their superpathway and metabolites with a fold change > 1 or < -1 and with a p-value < 5.8E-05 (corrected for multiple testing) are additionally labelled.

## Sheet: Supplementary Table S1
Supplementary Table S1. Phenotypic traits (health, training and dietary supplement intake) measured in our study groups for each individual.
ID	Group	Health- and training related phenotype traits																								Dietary supplement intake
		Age (years)	Weight (kg)	BMI (kg/m2)	Heart rate, rest (bpm)	Blood pressure, systolic (mmHg)	Blood pressure, diastolic (mmHg)	Heart rate variability (ms)	Biceps circumference (cm)	Biceps circumference in 95th percentile (yes/no)	Quadriceps circumference (cm)	VO2max (ml/min/kg)	VO2max percentile	VT1 (ml/min/kg)	Max. load achieved (W)	Max. load achieved, relative (W/kg)	Grip strength (kg)	Reactive strength index (cm/s)	bodyfat (%)	Lactate clearance (%)	Isometric leg strength (Nm)	Isometric leg strength, relative (Nm/kg)	Endurance training (min/week)	Resistance training (min/week)	Speed training (min/week)	Vit A	Vit B6	Vit B12	Vit B others	Vit C	Vit D3	Vit E	EPA + DHA	Calcium	Potassium	Magnesium	Zinc	Iron	Mangane + Copper	Selenium	Chrome	Molybdenum	BCAA	Arginine	Glutamine
B1	bodybuilding	24	75.2	25.4191	55	130	80	1090	32	no	56.5	43	43.8	24.5	275	3.65691	65	161.29	10.2	12.5593	278.5	3.70346	30	180	480
B2	bodybuilding	37	91.8	29.2028	61	130	80	983	37	yes	69	41.8	48.1	23.9	329	3.58388	62.4	90.9091	9.6	1.3692	336	3.66013	90	540	60		yes	yes				yes		yes	yes	yes	yes						yes	yes	yes
B3	bodybuilding	23	58.5	22.5406	58	105	70	1034	27.5	no	51	38.5	21.1	30.6	212	3.62393	52	126.168	10	79.8357	204	3.48718	60	720	0						yes		yes			yes	yes
B4	bodybuilding	25	90.3	28.8231	51	125	75	1176	36	yes	61.5	43.8	49	29.6	362	4.00886	70	123.596	15.6	-41.3448	439	4.86157	138	210	0	yes			yes		yes	yes
B5	bodybuilding	28	74.1	24.7014	67	130	90	NA	34	yes	58	39	25.2	25	279	3.76518	52	128.8	NA	-62.7094	NA	NA	45	420	0		yes			yes	yes		yes			yes	yes								yes
B6	bodybuilding	35	90.5	27.2019	68	130	90	NA	39.5	yes	60	38	25.2	23	302	3.33702	72	78.9	5.8	-31.1205	414	4.57459	0	0	0
B7	bodybuilding	30	95.2	30.7335	55	110	85	1091	39	yes	60	37	18.1	23	334	3.5084	74	129.9	16.4	7.45455	306.64	3.22101	0	480	0	yes	yes	yes	yes	yes	yes	yes		yes	yes	yes	yes			yes	yes
B8	bodybuilding	38	74.7	22.4282	54	120	90	NA	34	yes	52.5	43	56.6	32	329	4.40428	58	122.1	NA	22.1738	295	3.94913	120	420	0	yes	yes	yes	yes		yes	yes	yes			yes	yes	yes	yes	yes	yes	yes
B9	bodybuilding	29	92.6	26.3396	52	115	75	1154	35	yes	62	46	64.7	27	354	3.82289	76	193.9	7.8	29.2239	370.8	4.00432	60	525	90		yes									yes	yes
C1	control	30	97.3	25.5884	64	150	90	937	32	no	58.5	49.1	79.9	28.8	412	NA	70	118.28	18.7	-3.61375	328	3.37102	15	0	0
C2	control	31	74.7	22.3302	58	120	70	1034	28	no	48.5	49.8	83.1	23.6	332	4.44444	57	141.361	10.7	3.33735	269.9	3.61312	150	0	0
C3	control	25	100.8	28.2187	76	150	80	789	33.5	yes	58	38	19.8	24.8	331	3.28373	50	61.2245	29.6	-1.73733	302	2.99603	0	0	0
C4	control	28	79.5	22.9795	81	140	80	740	27	no	52	45.6	61.7	27.4	292	3.67296	60	122.642	13.5	31.1101	352.3	4.43145	0	0	0
C5	control	25	63.3	20.2049	75	NA	NA	800	27	no	47	45	56	27	251	3.96524	53	147.2	7.7	11.4774	221.93	3.506	60	60	0
C6	control	26	82	22.9072	53	120	80	1132	29.3	no	54.8	41	33.8	25	308	3.7561	75	133.1	15	-17.6846	304.3	3.71098	120	0	0
C7	control	24	72.4	22.8507	69	120	80	870	29	no	45	40	27.8	27	252	3.48066	40	134.4	19.4	-16.1367	275	3.79834	0	0	0
E1	endurance	27	65	20.1512	42	110	70	1428	24.5	no	51	52.9	87.9	38.5	350	5.38462	53	161.29	6.4	-46.9677	189	2.90769	720	120	90
E10	endurance	34	71.9	22.44	53	NA	NA	1132	29	no	55	64	99.4	54	440	6.11961	64.5	148	9.7	-1.50505	213	2.96245	420	90	30
E11	endurance	26	71.3	22.6304	58	130	95	1034	28	no	56	64	99.1	43	434	6.08696	57	88.2	9.3	-47.505	249.37	3.49748	900	120	30		yes									yes	yes
E2	endurance	31	73	22.3814	85	140	80	705	28	no	51.5	57.3	96.7	40.6	455	6.23288	50	223.684	8.7	-37.5517	295	4.0411	660	120	0									yes	yes	yes
E3	endurance	32	82.1	25.2273	50	115	80	1200	30	no	57.5	62.7	99.1	53.4	487	5.93179	54	130.233	13	-36.6784	324	3.94641	750	60	30									yes		yes	yes			yes	yes	yes
E4	endurance	29	81.7	23.3636	38	125	80	1578	29	no	55	68.9	99.8	52.6	483	5.91187	54	150.538	4.9	-32.1659	287	3.51285	750	150	240									yes	yes	yes	yes	yes
E5	endurance	29	78.5	21.837	47	130	90	1276	29	no	52	69.2	99.8	49.9	452	5.75796	46	160.92	5.2	NA	210	2.67516	1500	0	0			yes			yes			yes	yes	yes	yes	yes	yes		yes
E6	endurance	24	64	19.5787	46	110	70	1304	28	no	41.2	70.4	99.8	52.5	392	6.125	52	158.47	7.5	-32.281	228.5	3.57031	510	60	30					yes				yes		yes	yes			yes	yes	yes
E7	endurance	27	64.1	21.4174	51	NA	NA	NA	28	no	57	69	99.7	49	425	6.63027	50	129	9	-34.7662	288	4.49298	1080	90	30
E8	endurance	38	80.4	25.3756	41	110	80	NA	33.5	yes	58	64	99.6	44	461	5.73383	58	155	14.2	-34.0228	281	3.49502	480	60	0
E9	endurance	32	84	23.9188	NA	125	90	NA	32	no	60	61	98.7	39	437	5.20238	62	140	9.6	-13.0442	302	3.59524	900	120	45		yes									yes	yes
S1	sprint	25	96.5	23.8855	52	130	85	1153	30	no	62	51.3	84.8	27.2	482	4.99482	68	175.532	2.9	-23.3539	360	3.73057	120	300	600		yes	yes	yes	yes	yes	yes		yes		yes	yes	yes	yes	yes	yes	yes		yes
S2	sprint	26	79.3	22.7746	53	115	60	1132	29	no	57	43.1	45.6	17.9	379	4.77932	64	258.993	6.8	-6.55942	333.8	4.20933	180	150	150											yes
S3	sprint	19	68.6	19.6805	NA	125	80	NA	25	no	50.5	56	93.3	27.6	317	4.62099	54	197.674	3.7	0.501305	287	4.18367	210	165	240
S4	sprint	22	75.5	20.9582	57	140	80	1052	29.5	no	56	58.9	96.8	35.3	382	5.0596	57	190.476	7.4	-47.6446	332.5	4.40397	240	180	180											yes							yes		yes
S5	sprint	21	71	22.0604	69	120	85	869	28	no	51.5	53.6	89.4	28.7	332	4.67606	58	265.432	7.7	5.38686	250	3.52113	60	240	300
S6	sprint	25	77.7	21.0994	53	122	84	1132	28.8	no	54.4	47	67.1	27	359	4.62033	64	179.8	12.2	2.56322	355	4.56885	180	240	150
S7	sprint	20	102.5	24.8732	60	130	90	1000	31	no	62	49	74.1	22	397	3.87317	70	172.3	11	32.9901	407.11	3.9718	210	330	240	yes	yes	yes	yes	yes	yes	yes		yes		yes	yes	yes	yes	yes	yes	yes	yes	yes	yes
S8	sprint	19	67.5	22.0408	69	125	80	NA	29.5	no	55	47	63.9	32	286	4.23704	52	203.1	7.9	-18.7203	244.29	3.61911	270	300	390

## Sheet: Supplementary Table S2
Supplementary Table S2. Characteristics of 1020 quantified metabolites including metabolite missingness and coefficient of variation (cv) before and after batch correction.
Metabolite	MSI Level of Metabolite Identification (Sumner et al., Metabolomics, 2007)	Metabolite (names as spelled in Figures 2-4)	COMP_ID	CHEM_ID	SUPER_PATHWAY	SUB_PATHWAY	INCHIKEY	SMILES	CAS	CHEMSPIDER	HMDB	KEGG	PUBCHEM	PLATFORM	Missingness	CV_cmtrx_raw	CV_cmtrx_post	Missingness of cmtrx sample (% / 100)	Absence of cmtrx in both batches
glutamine	1		53	563	Amino Acid	Glutamate Metabolism	ZDXPYRJPNDTMRX-VKHMYHEABV	OC([C@@H](N)CCC(N)=O)=O	56-85-9	5746	HMDB0000641	C00064	5961	Pos Early	0	0.0530429	0.0529069	0	no
tryptophan	1		54	565	Amino Acid	Tryptophan Metabolism	QIVBCDIJIAJPQS-VIFPVBQEBP	O=C(O)[C@@H](N)CC1=CNC2=C1C=CC=C2	73-22-3	6066	HMDB0000929	C00078	6305	Pos Early	0	0.0539243	0.021491	0	no
beta-alanine	1		55	244	Nucleotide	Pyrimidine Metabolism, Uracil containing	UCMIRNVEIXFBKS-UHFFFAOYAL	NCCC(O)=O	107-95-9.56-41-7	234	HMDB0000056	C00099	239	Pos Early	0	0.117009	0.118846	0	no
cystine	1		56	279	Amino Acid	Methionine, Cysteine, SAM and Taurine Metabolism	LEVWYRKDKASIDU-UHFFFAOYAA	NC(C(O)=O)CSSCC(N)C(O)=O	56-89-3	575	HMDB0000192	C00491	67678	Pos Early	0	0.111295	0.0897306	0	no
glutamate	1	glutamate	57	561	Amino Acid	Glutamate Metabolism	WHUUTDBJXJRKMK-UHFFFAOYAD	O=C(O)[C@@H](N)CCC(O)=O	56-86-0	591	HMDB0000148	C00025.C00217	33032	Pos Early	0	0.0387223	0.0359511	0	no
glycine	1		58	340	Amino Acid	Glycine, Serine and Threonine Metabolism	DHMQDGOQFOQNFH-UHFFFAOYAW	NCC(O)=O	56-40-6	730	HMDB0000123	C00037	750	Pos Early	0	0.0279853	0.0125274	0	no
histidine	1		59	355	Amino Acid	Histidine Metabolism	HNDVDQJCIGZPNO-UHFFFAOYAG	NC(C(O)=O)CC1=CN=CN1	5934-29-2	752	HMDB0000177	C00135	6274	Neg	0	0.0644896	0.0599722	0	no
leucine	1		60	397	Amino Acid	Leucine, Isoleucine and Valine Metabolism		O=C([C@H](CC(C)C)N)O	61-90-5		HMDB0000687	C00123	6106	Pos Early	0	0.0272304	0.0240188	0	no
cholesterol	1	cholesterol	63	266	Lipid	Sterol	HVYWMOMLDIMFJA-LBHVWCRMBB	CC1(C2C(C)CCCC(C)C)C(CC2)C(CC=C3C4(CC[C@H](O)C3)C)C4CC1	57-88-5	4937803	HMDB0000067	C00187	5997.6432564.11025495	Pos Late	0	0.173736	0.0462774	0	no
phenylalanine	1		64	460	Amino Acid	Phenylalanine Metabolism	COLNVLDHVKWLRT-QMMMGPOBBC	NC(C(O)=O)CC1=CC=CC=C1	63-91-2	5910	HMDB0000159	C00079	6140	Pos Early	0	0.0305418	0.0289848	0	no
5-hydroxyindoleacetate	1		437	71	Amino Acid	Tryptophan Metabolism	DUUGKQCEGZLZNO-UHFFFAOYAY	OC1=CC=C(NC=C2CC(O)=O)C2=C1	54-16-0	1760	HMDB0000763	C05635	1826	Neg	0.0285714	0.143974	0.136057	0	no
aspartate	1		443	234	Amino Acid	Alanine and Aspartate Metabolism	CKLJMWTZIZZHCS-REOHCLBHBW	NC(C(O)=O)CC(O)=O	56-84-8	5745	HMDB0000191	C00049	5960	Pos Early	0	0.0523754	0.041929	0	no
spermidine	1	spermidine	485	50	Amino Acid	Polyamine Metabolism	ATHGHQPFGPMSJY-UHFFFAOYAK	NCCCCNCCCN	124-20-9	1071	HMDB0001257	C00315	1102	Pos Early	0	0.122026	0.103822	0	no
asparagine	1		512	917	Amino Acid	Alanine and Aspartate Metabolism	DCXYFEDJOCDNAF-REOHCLBHBD	NC(C[C@H](N)C(O)=O)=O	70-47-3	6031	HMDB0000168	C00152	6267	Pos Early	0	0.0333313	0.0329713	0	no
creatinine	1		513	275	Amino Acid	Creatine Metabolism	DDRJAANPRJIHGJ-UHFFFAOYAV	CN(C(N1)=N)CC1=O	60-27-5	568	HMDB0000562	C00791	588	Pos Early	0	0.0583312	0.0397913	0	no
cytidine	1		514	827	Nucleotide	Pyrimidine Metabolism, Cytidine containing	UHDGCWIWMRVCDJ-XVFCMESIBD	OC[C@@H]1[C@H]([C@H]([C@H](N2C(N=C(C=C2)N)=O)O1)O)O	65-46-3	5940	HMDB0000089	C00475	6175	Neg	0.214286	NA	NA	0.875	yes
lactate	1		527	482	Carbohydrate	Glycolysis, Gluconeogenesis, and Pyruvate Metabolism	JVTAAEKCZFNVCJ-UHFFFAOYAX	CC(O)C(O)=O	79-33-4	592	HMDB0000190	C00186	612	Neg	0	0.107528	0.068767	0	no
4-hydroxyphenylacetate	1		541	144	Amino Acid	Phenylalanine Metabolism	XQXPVVBIMDBYFF-REWHXWOFAL	OC(CC1=CC=C(C=C1)O)=O	156-38-7	3881560	HMDB0000020	C00642	127	Neg	0	0.116445	0.0639197	0	no
3-hydroxybutyrate (BHBA)	1		542	254	Lipid	Ketone Bodies	WHBMMWSBFZVSSR-UHFFFAOYAO	CC(O)CC(O)=O	625-72-9	428	HMDB0000442.HMDB0000357.HMDB0000011	C03197.C01089	94318.441.92135	Pos Early	0	0.0403943	0.0349545	0	no
cotinine	1		553	848	Xenobiotics	Tobacco Metabolite	UIKROCXWUNQSPJ-VIFPVBQEBC	O=C1CC[C@@H]([C@]2=CN=CC=C2)N1C	486-56-6	746405	HMDB0001046		408	Pos Early	0.742857	0.0990583	0.0981623	0	no
adenosine	1		555	798	Nucleotide	Purine Metabolism, Adenine containing	OIRDTQYFTABQOQ-KQYNXXCUBX	NC1=NC=NC2=C1N=CN2[C@@]3([H])[C@@](O)([H])[C@@](O)([H])[C@](CO)([H])O3	58-61-7	54923	HMDB0000050	C00212	60961	Pos Early	0	0.187496	0.149384	0	no
caffeine	1		569	849	Xenobiotics	Xanthine Metabolism	RYYVLZVUVIJVGH-UHFFFAOYAW	O=C(N(C)C1=C2N(C)C=N1)N(C)C2=O	58-08-2	2424	HMDB0001847	C07481	2519	Pos Early	0.171429	0.0889045	0.0849564	0	no
cytosine	1		573	881	Nucleotide	Pyrimidine Metabolism, Cytidine containing	OPTASPLRGRRNAP-UHFFFAOYAY	NC1=NC(NC=C1)=O	71-30-7	577	HMDB0000630	C00380	597	Pos Early	0.0714286	0.157505	0.13636	0	no
hypotaurine	1		590	358	Amino Acid	Methionine, Cysteine, SAM and Taurine Metabolism	VVIUBCNYACGLLV-UHFFFAOYAM	NCCS(O)=O	300-84-5	96959	HMDB0000965	C00519	107812	Pos Early	0	0.102661	0.049068	0	no
nicotinamide	1		594	432	Cofactors and Vitamins	Nicotinate and Nicotinamide Metabolism	DFPAKSUCGFBDDF-UHFFFAOYAZ	NC(C1=CN=CC=C1)=O	98-92-0	911	HMDB0001406	C00153	936	Pos Early	0	0.101303	0.107902	0	no
phytanate	1		598	466	Xenobiotics	Food Component/Plant	RLCKHJSFHOZMDR-REWHXWOFAK	CC(CCCC(CCCC(CCCC(C)C)C)C)CC(O)=O	14721-66-5	10140204	HMDB0000801	C01607	26840	Neg	0	0.157275	0.151523	0	no
uracil	1		605	825	Nucleotide	Pyrimidine Metabolism, Uracil containing	ISAKRJDGNUQOIC-UHFFFAOYAV	O=C(NC=C1)NC1=O	66-22-8	1141	HMDB0000300	C00106	1174	Neg	0.142857	0.187218	0.087834	0	no
uridine	1		606	535	Nucleotide	Pyrimidine Metabolism, Uracil containing	DRTQHJPVMGBUCF-XVFCMESIBG	OC1C(N(C=CC2=O)C(N2)=O)OC(CO)C1O	58-96-8	5807	HMDB0000296	C00299	6029	Neg	0	0.0888707	0.0628738	0	no
trans-urocanate	1		607	537	Amino Acid	Histidine Metabolism	LOIYMIARKYCTBW-OWOJBTEDBA	O=C(O)/C=C/C1=CNC=N1	104-98-3	643824	HMDB0000301	C00785	736715	Pos Early	0	0.111435	0.0631203	0	no
homovanillate (HVA)	1		1101	117	Amino Acid	Tyrosine Metabolism	QRMZSPFSDQBLIX-REWHXWOFAT	COC1=CC(CC(O)=O)=CC=C1O	306-08-1	5323114	HMDB0000118	C05582	1738	Neg	0.0142857	0.126741	0.073406	0	no
linoleate (18:2n6)	1		1105	180	Lipid	Long Chain Polyunsaturated Fatty Acid (n3 and n6)	OYHQOLUKZRVURQ-HZJYTTRNBX	OC(CCCCCCC/C=C\C/C=C\CCCCC)=O	60-33-3	4444105	HMDB0006270.HMDB0000673	C01595	5280450	Neg	0	0.0699002	0.0404195	0	no
allantoin	1		1107	1002	Nucleotide	Purine Metabolism, (Hypo)Xanthine/Inosine containing	POJWUDADGALRAB-UHFFFAOYAE	O=C(N1)C(NC(N)=O)NC1=O	97-59-6	199	HMDB0000462	C02348.C01551.C02350	439714.204.439713	Pos Early	0	0.0759582	0.0533278	0	no
arachidonate (20:4n6)	1		1110	229	Lipid	Long Chain Polyunsaturated Fatty Acid (n3 and n6)	YZXBAPSDXZZRGB-DOFZRALJBE	CCCCC/C=C\C/C=C\C/C=C\C/C=C\CCCC(O)=O	506-32-1	392692	HMDB0001043	C00219	444899	Neg	0	0.0873349	0.0482175	0	no
deoxycholate	1	deoxycholate	1114	302	Lipid	Secondary Bile Acid Metabolism	KXGVEGMKQFWNSR-LLQZFEROBK	CC12[C@@]([C@]3([H])CC[C@]4([H])C[C@H](O)CC[C@]4(C)[C@@]3([H])C[C@@H]2O)([H])CC[C@]1([H])[C@]([H])(C)CCC(O)=O	83-44-3	389318	HMDB0000626	C04483	222528.440355	Neg	0.0142857	0.194392	0.210936	0	no
arachidate (20:0)	1		1118	893	Lipid	Long Chain Saturated Fatty Acid	VKOBVWXKNCXXDE-UHFFFAOYAB	CCCCCCCCCCCCCCCCCCCC(O)=O	506-30-9	10035	HMDB0002212	C06425	10467	Neg	0	0.0539827	0.0455032	0	no
margarate (17:0)	1		1121	891	Lipid	Long Chain Saturated Fatty Acid	KEMQGTRYUADPNZ-UHFFFAOYAT	O=C(O)CCCCCCCCCCCCCCCC	506-12-7	10033	HMDB0002259		10465	Neg	0	0.109265	0.0960674	0	no
inosine	1		1123	361	Nucleotide	Purine Metabolism, (Hypo)Xanthine/Inosine containing	UGQMRVRMYYASKQ-DGPXGRDGBU	O[C@H]1[C@H](N2C(N=CN=C3O)=C3N=C2)O[C@H](CO)[C@H]1O	58-63-9	21241953	HMDB0000195	C00294	6021	Neg	0	0.101304	0.0697131	0	no
isoleucine	1		1125	376	Amino Acid	Leucine, Isoleucine and Valine Metabolism	AGPKZVBTJJNPAG-UHFFFAOYAW	NC(C(O)=O)C(C)CC	73-32-5	769	HMDB0000172	C06418.C00407.C16424	6306	Pos Early	0	0.0312907	0.0257189	0	no
alanine	1		1126	811	Amino Acid	Alanine and Aspartate Metabolism	QNAYBMKLOCPYGJ-REOHCLBHBS	O=C(O)[C@@H](N)C	56-41-7	5735	HMDB0000161	C00041	5950	Pos Early	0	0.0253017	0.0219691	0	no
threonine	1		1284	564	Amino Acid	Glycine, Serine and Threonine Metabolism	AYFVYJQAPQTCCC-GBXIJSLDBG	N[C@H](C(O)=O)[C@H](O)C	72-19-5	6051	HMDB0000167	C00188	6288	Pos Early	0	0.0367761	0.03187	0	no
tyrosine	1		1299	815	Amino Acid	Tyrosine Metabolism	OUYCCCASQSFEME-QMMMGPOBBZ	N[C@@H](CC1=CC=C(O)C=C1)C(O)=O	60-18-4	5833	HMDB0000158	C00082	6057	Pos Early	0	0.0527898	0.0458161	0	no
lysine	1		1301	407	Amino Acid	Lysine Metabolism	KDXKERNSBIXSRK-YFKPBYRVBE	NC(C(O)=O)CCCCN	56-87-1	5747	HMDB0003405	C00739.C00047	5962	Pos Early	0	0.0402528	0.021618	0	no
methionine	1		1302	415	Amino Acid	Methionine, Cysteine, SAM and Taurine Metabolism	FFEARJCKVFRZRR-BYPYZUCNBW	CSCCC(N)C(O)=O	63-68-3	5907	HMDB0000696	C00073	6137	Pos Early	0	0.0314575	0.0284486	0	no
malate	1		1303	409	Energy	TCA Cycle	BJEPYKJPYRNKOW-UHFFFAOYAM	OC(C(O)=O)CC(O)=O	6915-15-7	510	HMDB0031518.HMDB0000156.HMDB0000744	C00149.C00711.C00497	525	Neg	0	0.108121	0.0565922	0	no
palmitate (16:0)	1		1336	424	Lipid	Long Chain Saturated Fatty Acid	IPCSVZSSVZVIGE-UHFFFAOYAJ	OC(CCCCCCCCCCCCCCC)=O	57-10-3	960	HMDB0000220	C00249	985	Neg	0	0.0540387	0.0311896	0	no
nonadecanoate (19:0)	1		1356	892	Lipid	Long Chain Saturated Fatty Acid	ISYWECDDZWTKFF-UHFFFAOYAR	CCCCCCCCCCCCCCCCCCC(O)=O	646-30-0	12071	HMDB0000772	C16535	12591	Neg	0	0.0625279	0.0486393	0	no
stearate (18:0)	1		1358	439	Lipid	Long Chain Saturated Fatty Acid	QIQXTHQIDYTFRH-UHFFFAOYAB	CCCCCCCCCCCCCCCCCC(O)=O	57-11-4	5091	HMDB0000827	C01530	5281	Neg	0	0.0588898	0.0580786	0	no
pentadecanoate (15:0)	1		1361	980	Lipid	Long Chain Saturated Fatty Acid	WQEPLUUGTLDZJY-UHFFFAOYAK	O=C(O)CCCCCCCCCCCCCC	10002-84-2.1002-84-2	13249	HMDB0000826	C16537	13849	Neg	0	0.0528807	0.0367892	0	no
myristate (14:0)	1		1365	519	Lipid	Long Chain Saturated Fatty Acid	TUNFSRHWOTWDNC-UHFFFAOYAZ	OC(CCCCCCCCCCCCC)=O	544-63-8	10539	HMDB0000806	C06424	11005	Neg	0	0.0774128	0.0411726	0	no
2'-deoxyuridine	1		1412	536	Nucleotide	Pyrimidine Metabolism, Uracil containing	MXHRCPNRJAMMIM-SHYZEUOFBK	O=C(NC1=O)N(C=C1)C(CC2O)OC2CO	951-78-0	13118	HMDB0000012	C00526	13712	Neg	0	0.0946553	0.0672781	0	no
kynurenate	1		1417	98	Amino Acid	Tryptophan Metabolism	HCZHHEIFKROPDY-UHFFFAOYAN	OC1=C(C=CC=C2)C2=NC(C(O)=O)=C1	492-27-3	3712	HMDB0000715	C01717	3845	Pos Early	0	0.0832893	0.068777	0	no
5.6-dihydrothymine	1		1418	158	Nucleotide	Pyrimidine Metabolism, Thymine containing	NBAKTGXDIBVZOO-UHFFFAOYAR	O=C(NCC1C)NC1=O	696-04-8	84456	HMDB0000079	C00906	93556	Neg	0	0.110394	0.0732032	0	no
5-methylthioadenosine (MTA)	1		1419	212	Amino Acid	Polyamine Metabolism	WUUGFSXJNOTRMR-IOSLPCCCBD	NC1=NC=NC2=C1N=CN2[C@H]3[C@H](O)[C@H](O)[C@@H](CSC)O3	2457-80-9	388321	HMDB0001173	C00170	439176	Pos Early	0	0.0121529	0	0.75	no
2-hydroxyphenylacetate	1		1432	235	Amino Acid	Phenylalanine Metabolism	CCVYRRGZDBSHFU-UHFFFAOYAL	OC(CC1=C(O)C=CC=C1)=O	614-75-5	11476	HMDB0000669	C05852	11970	Neg	0	0.243237	0.219109	0	no
succinate	1		1437	252	Energy	TCA Cycle	KDYFGRWQOYBRFD-UHFFFAOYAC	OC(CCC(O)=O)=O	110-15-6	1078	HMDB0000254	C00042	1110	Pos Early	0	0.153604	0.0401347	0	no
pipecolate	1		1444	1025	Amino Acid	Lysine Metabolism		OC(C1NCCCC1)=O	4043-87-2		HMDB0000070			Pos Early	0	0.0897005	0.0686831	0	no
ornithine	1		1493	444	Amino Acid	Urea cycle, Arginine and Proline Metabolism	AHLPHDHHMVZTML-BYPYZUCNBZ	O=C(O)[C@@H](N)CCCN	3184-13-2	6026	HMDB0000214	C00077	6262	Pos Early	0	0.0440713	0.0428958	0	no
5-oxoproline	1		1494	1021	Amino Acid	Glutathione Metabolism	ODHCTXKNWHHXJC-VKHMYHEABY	O=C1CC[C@@H]([C@@](O)=O)N1	98-79-3	7127	HMDB0000267	C02237.C01879	439685.74050000001	Neg	0	0.0657844	0.0265915	0	no
N6.N6.N6-trimethyllysine	1		1498	189	Amino Acid	Lysine Metabolism	MXNRLFUSFKVQSK-UHFFFAOYAO	C[N+](C)(CCCCC(C([O-])=O)N)C	23284-33-5	140379	HMDB0001325	C03793	440120	Pos Early	0	0.0557986	0.0553081	0	no
pantothenate	1		1508	1024	Cofactors and Vitamins	Pantothenate and CoA Metabolism	GHOKWGTUZJEAQD-ZETCQYMHBS	O=C(NCCC(O)=O)[C@H](O)C(C)(C)CO	137-08-6	6361	HMDB0000210	C00864	6613	Neg	0	0.10437	0.0762574	0	no
picolinate	1		1512	1022	Amino Acid	Tryptophan Metabolism	SIOXPEMLGUPBBT-UHFFFAOYAC	O=C(O)C1=NC=CC=C1	98-98-6	993	HMDB0002243	C10164	1018	Pos Early	0	0.0779866	0.0751111	0	no
salicylate	1		1515	501	Xenobiotics	Drug - Topical Agents	4000	OC1=C(C(O)=O)C=CC=C1	69-72-7	331	HMDB0001895	C00805	338	Neg	0	0.0959462	0.055463	0	no
sarcosine	1		1516	1023	Amino Acid	Glycine, Serine and Threonine Metabolism	FSYKKLYZXJSNPZ-UHFFFAOYAL	CNCC(O)=O	107-97-1	1057	HMDB0000271	C00213	1088	Pos Early	0	0.0898902	0.0924242	0	no
sucrose	1		1519	935	Carbohydrate	Disaccharides and Oligosaccharides	CZMRCDWAGMRECN-UGDNZRGBBE	OC[C@]1(O[C@@H]2[C@@H]([C@H]([C@@H]([C@H](O2)CO)O)O)O)[C@H]([C@@H]([C@@H](CO)O1)O)O	57-50-1	5768	HMDB0000258	C00089	5988	Neg	0.985714	NA	NA	1	yes
3-hydroxyisobutyrate	1		1549	111	Amino Acid	Leucine, Isoleucine and Valine Metabolism	DBXBTMSZEOQQDU-REWHXWOFAW	CC(C(O)=O)CO	2068-83-9	10140307	HMDB0000023.HMDB0000336	C01188.C06001	11966314	Pos Early	0.0428571	0.136989	0.13863	0	no
erucate (22:1n9)	1		1552	1087	Lipid	Long Chain Monounsaturated Fatty Acid	DPUOLQHDNGRHBS-UHFFFAOYAW	OC(CCCCCCCCCCC\C=C/CCCCCCCC)=O	112-86-7	7924	HMDB0002068	C08316	8216.5281116000006	Neg	0	0.0581278	0.0512694	0	no
4-acetamidobutanoate	1		1558	1113	Amino Acid	Polyamine Metabolism	UZTFMUBKZQVKLK-UHFFFAOYAY	CC(NCCCC(O)=O)=O	3025-96-5	17180	HMDB0003681	C02946	18189	Pos Early	0	0.0538089	0.0522673	0	no
5.6-dihydrouracil	1		1559	1125	Nucleotide	Pyrimidine Metabolism, Uracil containing	OIVLITBTBDPEFK-UHFFFAOYAM	O=C(CCN1)NC1=O	504-07-4	629	HMDB0000076	C00429	649	Neg	0	0.160026	0.110859	0	no
alpha-tocopherol	1	α-tocopherol	1561	1105	Cofactors and Vitamins	Tocopherol Metabolism	GVJHHUAWPYXKBD-IEOSBIPEBS	CC1=C2C(O[C@@](CCC[C@H](C)CCC[C@H](C)CCC[C@H](C)C)(C)CC2)=C(C)C(C)=C1O	10191-41-0.59-02-9	14265	HMDB0001893	C02477	86472	Pos Late	0	0.155591	0.0419661	0	no
citrate	1		1564	1124	Energy	TCA Cycle	KRKNYBCHXYNGOX-UHFFFAOYAM	OC(CC(CC(O)=O)(O)C(O)=O)=O	77-92-9	305	HMDB0000094	C00158	311	Neg	0	0.0866275	0.072774	0	no
3-aminoisobutyrate	1		1566	1114	Nucleotide	Pyrimidine Metabolism, Thymine containing	QCHPKSFMDHPSNR-UHFFFAOYAN	O=C(O)C(C)CN	214139-20-5.10569-72-9	58481	HMDB0002166	C05145	64956	Pos Early	0	0.0422823	0.0412133	0	no
vanillylmandelate (VMA)	1		1567	1111	Amino Acid	Tyrosine Metabolism	CGQCWMIAEPEHNQ-UHFFFAOYAY	OC(C(O)=O)C1=CC=C(O)C(OC)=C1	55-10-7	1207	HMDB0000291	C05584	1245	Neg	0	0.117312	0.0950033	0	no
guanosine	1		1573	1099	Nucleotide	Purine Metabolism, Guanine containing	NYHBQMYGNKIUIF-UUOKFMHZBU	O=C1C(N=CN2[C@@]3([H])[C@@](O)([H])[C@@](O)([H])[C@](CO)([H])O3)=C2N=C(N)N1	118-00-3	6544	HMDB0000133	C00387	6802	Neg	0	NA	NA	1	yes
methyl indole-3-acetate	1		1584	1104	Xenobiotics	Food Component/Plant	KTHADMDGDNYQRX-UHFFFAOYAX	O=C(OC)CC1=CNC2=C1C=CC=C2	1912-33-0	67279	HMDB0029738		74706	Pos Early	0.1	NA	NA	1	yes
N-acetylalanine	1		1585	1110	Amino Acid	Alanine and Aspartate Metabolism	KTHDTJVBEPMMGL-VKHMYHEABO	O=C(O)[C@@H](NC(C)=O)C	97-69-8	79449	HMDB0000766	C02847	88064	Neg	0	0.0773122	0.0432356	0	no
N-acetylleucine	1		1587	1082	Amino Acid	Leucine, Isoleucine and Valine Metabolism	WXNXCEHXYPACJF-ZETCQYMHBF	O=C(O)[C@H](CC(C)C)NC(C)=O	1188-21-2	64075	HMDB0011756	C02710	70912	Pos Early	0	0.277973	0.0539326	0	no
N-acetylmethionine	1		1589	1083	Amino Acid	Methionine, Cysteine, SAM and Taurine Metabolism	XUYPXLNMDZIRQH-LURJTMIEBN	O=C(O)[C@H](CCSC)NC(C)=O	65-82-7	395338	HMDB0011745	C02712	448580	Neg	0	0.156392	0.0836358	0	no
N-acetylvaline	1		1591	1084	Amino Acid	Leucine, Isoleucine and Valine Metabolism	IHYJTAOFMMMOPX-LURJTMIEBI	O=C(O)[C@@H](NC(C)=O)C(C)C	96-81-1	60154	HMDB0011757		66789	Neg	0	0.134816	0.0309147	0	no
phosphoethanolamine	1		1600	1026	Lipid	Phospholipid Metabolism	SUHOOTKUPISOBE-UHFFFAOYAT	NCCOP(O)(O)=O	1071-23-4	990	HMDB0000224	C00346	1015	Pos Early	0	NA	NA	1	yes
urate	1	urate	1604	1134	Nucleotide	Purine Metabolism, (Hypo)Xanthine/Inosine containing	LEHOTFFKMJEONL-UHFFFAOYAN	O=C1NC(NC(NC2=O)=O)=C2N1	120K5305.69-93-2		HMDB0000289	C00366	1175	Neg	0	0.0440285	0.0341663	0	no
arginine	1		1638	231	Amino Acid	Urea cycle, Arginine and Proline Metabolism	ODKSFYDXXFIFQN-UHFFFAOYAT	N=C(N)NCCCC(N)C(O)=O	1119-34-2	227	HMDB0000517	C00062	6322	Pos Early	0	0.0264402	0.0216563	0	no
caprate (10:0)	1		1642	888	Lipid	Medium Chain Fatty Acid	GHVNFZFCNZKVNT-UHFFFAOYAC	CCCCCCCCCC(O)=O	334-48-5	2863	HMDB0000511	C01571	2969	Neg	0	0.0839635	0.0477169	0	no
laurate (12:0)	1		1645	181	Lipid	Medium Chain Fatty Acid	POULHZVOKOAJMA-UHFFFAOYAP	O=C(O)CCCCCCCCCCC	143-07-7	3756	HMDB0000638	C02679	3893	Neg	0	0.103433	0.0396059	0	no
serine	1		1648	503	Amino Acid	Glycine, Serine and Threonine Metabolism	MTCFGRXMJLQNBG-REOHCLBHBX	OC([C@@H](N)CO)=O	56-45-1	5736	HMDB0000187	C00065	5951	Pos Early	0	0.0410198	0.039966	0	no
valine	1		1649	566	Amino Acid	Leucine, Isoleucine and Valine Metabolism	KZSNJWFQEVHDMF-BYPYZUCNBW	N[C@H](C(O)=O)C(C)C	72-18-4	6050	HMDB0000883	C00183	6287	Pos Early	0	0.020128	0.020237	0	no
pyridoxal	1		1651	491	Cofactors and Vitamins	Vitamin B6 Metabolism	RADKZDMFGJYCBB-UHFFFAOYAP	OC1=C(C)N=CC(CO)=C1C=O	65-22-5	1021	HMDB0001545	C00250	1050	Pos Early	0.128571	0.188555	0.184018	0	no
4-hydroxyphenylpyruvate	1		1669	1141	Amino Acid	Tyrosine Metabolism	KKADPXVIOXHVKN-UHFFFAOYAH	OC1=CC=C(CC(C(O)=O)=O)C=C1	156-39-8	954	HMDB0000707	C01179	979	Neg	0	0.255734	0.195633	0	no
urea	1		1670	533	Amino Acid	Urea cycle, Arginine and Proline Metabolism	XSQUKJJJFZCRTK-UHFFFAOYAF	O=C(N)N	57-13-6	1143	HMDB0000294	C00086	1176	Pos Early	0	0.0338294	0.0338127	0	no
cortisol	1		1712	356	Lipid	Corticosteroids	JYGXADMDTFJGBT-VWUMJDOOBO	O[C@@]1([C@@](CO)=O)[C@]2(C)[C@](CC1)([H])[C@@](CCC3=CC4=O)([H])[C@]([C@@]3(C)CC4)([H])[C@@H](O)C2	50-23-7		HMDB0000063	C00735	5754	Neg	0	0.164663	0.123253	0	no
cortisone	1		1769	273	Lipid	Corticosteroids	IWIJFUQFXLWZIA-UHFFFAOYAP	O[C@@]1([C@@](CO)=O)[C@](C2)(C)[C@](CC1)([H])[C@@](CCC3=CC4=O)([H])[C@]([C@@]3(C)CC4)([H])C2=O	53-06-5	361685	HMDB0002802	C00762	222786	Neg	0.0142857	0.205857	0.174326	0.25	no
retinol (Vitamin A)	1	retinol (Vitamin A)	1806	498	Cofactors and Vitamins	Vitamin A Metabolism	FPIPGXGPPPQFEQ-OVSJKPMPBW	C/C(/C=C/C(C(C)(CCC1)C)=C1C)=C\C=C\C(C)=C\CO	68-26-8	393012	HMDB0000305	C00473	445354	Pos Late	0	0.276316	0.0518912	0	no
cysteine	1		1868	800	Amino Acid	Methionine, Cysteine, SAM and Taurine Metabolism	XUJNEKJLAYXESH-REOHCLBHBU	SC[C@H](N)C(O)=O	56-89-3.52-90-4	5653	HMDB0000574	C00097	5862	Pos Early	0	0.407236	0.124547	0	no
proline	1		1898	480	Amino Acid	Urea cycle, Arginine and Proline Metabolism	ONIBWKKTOPOVIA-BYPYZUCNBZ	OC(C1CCCN1)=O	147-85-3	128566	HMDB0000162.HMDB0003411	C00148.C000763	8988.145742.614	Pos Early	0	0.0529759	0.0436671	0	no
quinolinate	1		1899	182	Cofactors and Vitamins	Nicotinate and Nicotinamide Metabolism	GJAWHXHKYYXBSV-UHFFFAOYAW	OC(C(C=CC=N1)=C1C(O)=O)=O	89-00-9	1037	HMDB0000232	C03722	1066	Pos Early	0	0.210322	0.211855	0	no
taurine	1		2125	512	Amino Acid	Methionine, Cysteine, SAM and Taurine Metabolism	XOAAWQZATWQOTB-UHFFFAOYAA	NCCS(=O)(O)=O	107-35-7	1091	HMDB0000251	C00245	1123	Pos Early	0	0.0469918	0.0433812	0	no
citrulline	1		2132	391	Amino Acid	Urea cycle, Arginine and Proline Metabolism	RHGKLRLOHDJJDR-UHFFFAOYAQ	NC(C(O)=O)CCCNC(N)=O	372-75-8	810	HMDB0000904	C00327	9750	Pos Early	0	0.0895609	0.0674531	0	no
biliverdin	1		2137	250	Cofactors and Vitamins	Hemoglobin and Porphyrin Metabolism	QBUVFDKTZJNUPP-BBROENKCBK	CC1=C(/C=C(N2)/C(C=C)=C(C)C2=O)NC(/C=C3C(CCC(O)=O)=C(C)C(/C=C(N4)\C(C)=C(C=C)C4=O)=N\3)=C1CCC(O)=O	55482-27-4.55482-27-4	10628548	HMDB0001008	C00500	5280353	Pos Late	0	0.112654	0.0433113	0	no
serotonin	1		2342	504	Amino Acid	Tryptophan Metabolism	QZAYGJVTTNCVMB-UHFFFAOYAX	NCCC1=CNC(C=C2)=C1C=C2O	153-98-0	5013	HMDB0000259	C00780	5202	Pos Early	0	0.0603882	0.0634352	0	no
gamma-glutamylglutamine	1		2730	1140	Peptide	Gamma-glutamyl Amino Acid	JBFYFLXEJFQWMU-WDSKDSINBP	O=C(N)CC[C@@H](C(O)=O)NC(CC[C@@H](C(O)=O)N)=O	10148-81-9	133013	HMDB0011738	C05283	150914	Pos Early	0	0.0656276	0.0650981	0	no
gamma-glutamyltyrosine	1		2734	1102	Peptide	Gamma-glutamyl Amino Acid	VVLXCWVSSLFQDS-QWRGUYRKBA	OC(C=C1)=CC=C1C[C@@H](C(O)=O)NC(CC[C@@H](C(O)=O)N)=O	7432-23-7	85142	HMDB0011741		94340	Neg	0	0.0883763	0.0626211	0	no
N-formylmethionine	1		2829	194	Amino Acid	Methionine, Cysteine, SAM and Taurine Metabolism	PYUSHNKNPOHWEZ-YFKPBYRVBS	CSCCC(C(O)=O)NC=O	4289-98-9	388809	HMDB0001015	C03145	439750	Neg	0	0.159237	0.0917911	0	no
adenosine 3'.5'-cyclic monophosphate (cAMP)	1		2831	207	Nucleotide	Purine Metabolism, Adenine containing	IVOMOUWHDPKRLL-UHFFFAOYAA	NC1=NC=NC2=C1N=CN2C3OC(CO4)C(OP4(O)=O)C3O	60-92-4	268	HMDB0000058	C00575	6076	Neg	0.228571	NA	NA	1	yes
hypoxanthine	1		3127	171	Nucleotide	Purine Metabolism, (Hypo)Xanthine/Inosine containing	FDGQSTZJBFJUBT-UHFFFAOYAJ	O=C1C(N=CN2)=C2N=CN1	68-94-0	768	HMDB0000157	C00262	790.13539863799997	Neg	0	0.0665774	0.0583812	0	no
betaine	1		3141	799	Amino Acid	Glycine, Serine and Threonine Metabolism	KWIUHFFTVRNATP-UHFFFAOYAI	O=C(C[N+](C)(C)C)[O-]	107-43-7	19951173.241999999	HMDB0000043	C00719	247	Pos Early	0	0.0953465	0.0807813	0	no
xanthine	1		3147	1004	Nucleotide	Purine Metabolism, (Hypo)Xanthine/Inosine containing	LRFVTYWOQMYALW-UHFFFAOYAT	O=C(N1)C(N=CN2)=C2NC1=O	69-89-6	1151	HMDB0000292	C00385	1188	Neg	0	0.0445145	0.0323713	0	no
3-ureidopropionate	1		3155	1053	Nucleotide	Pyrimidine Metabolism, Uracil containing	JSJWCHRYRHKBBW-UHFFFAOYAH	OC(CCNC(N)=O)=O	462-88-4	109	HMDB0000026	C02642	111	Pos Early	0	0.0307643	0.0244159	0	no
dimethylglycine	1		5086	806	Amino Acid	Glycine, Serine and Threonine Metabolism	FFDGPVCHZBVARC-UHFFFAOYAX	CN(C)CC(O)=O	1118-68-9	653	HMDB0000092	C03626	673	Pos Early	0	0.0284715	0.0273348	0	no
corticosterone	1		5983	272	Lipid	Corticosteroids	OMFXVFTZEKFJBZ-HJTSIMOOBD	CC(C(CC1)=CC2=O)(CC2)C3C1C(CCC4C(CO)=O)C4(C)CC3O	50-22-6	5550	HMDB0001547	C02140	5753	Neg	0.157143	NA	NA	1	yes
2-aminoadipate	1		6146	381	Amino Acid	Lysine Metabolism	OYIFNHCXNCRBQI-UHFFFAOYAC	OC(CCCC(N)C(O)=O)=O	1118-90-7.542-32-5	456	HMDB0000510	C00956	92136	Pos Early	0	0.156305	0.0548415	0	no
3-methoxytyrosine	1		12017	1342	Amino Acid	Tyrosine Metabolism	PFDUUKDQEHURQC-ZETCQYMHBZ	COC1=C(O)C=CC(C[C@@H](C(O)=O)N)=C1	300-48-1	8948	HMDB0001434		9307	Pos Early	0	0.108318	0.0580703	0	no
4-acetamidophenol	1		12032	1383	Xenobiotics	Drug - Analgesics, Anesthetics	RZVAJINKPMORJF-UHFFFAOYAA	OC1=CC=C(NC(C)=O)C=C1	103-90-2	1906	HMDB0001859	C06804	1983	Neg	0.942857	0.165707	0.0876791	0.5	no
beta-hydroxyisovalerate	1		12129	1442	Amino Acid	Leucine, Isoleucine and Valine Metabolism	4000	CC(C)(O)CC(O)=O	625-08-1	62571	HMDB0000754		69362	Neg	0	0.137426	0.0772562	0	no
taurodeoxycholate	1		12261	1668	Lipid	Secondary Bile Acid Metabolism	AWDRATDZQPNJFN-VAYUFCLWBR	C[C@@]12[C@@]([H])(CC[C@]2([H])[C@@H](CCC(NCCS(O)(=O)=O)=O)C)[C@@](CC[C@@]3([H])[C@@]4(CC[C@@H](O)C3)C)([H])[C@@]4([H])C[C@@H]1O	207737-97-1	2015539	HMDB0000896	C05463	2733768	Neg	0.0428571	0.274933	0.251365	0	no
glycerol	1		15122	1254	Lipid	Glycerolipid Metabolism	PEDCQBHIVMGVHV-UHFFFAOYAF	OC(CO)CO	56-81-5	733	HMDB0000131	C00116	753	Neg	0	0.219043	0.157554	0	no
kynurenine	1		15140	100000265	Amino Acid	Tryptophan Metabolism	YGPSJZOEDVAXAB-QMMMGPOBBJ	N[C@H](C(O)=O)CC(C1=CC=CC=C1N)=O	2922-83-0	141580	HMDB0000684	C00328	161166	Pos Early	0	0.0533046	0.0541033	0	no
glucuronate	1		15443	100000257	Carbohydrate	Aminosugar Metabolism	IAJILQKETJEXLJ-QTBDOELSBX	O[C@@H]1O[C@H]([C@](O)=O)[C@@H](O)[C@H](O)[C@H]1O	207300-70-7	58552	HMDB0000127	C16245	441478.23677976.94715.65041.444791	Neg	0	0.192259	0.135989	0	no
argininosuccinate	1		15497	232	Amino Acid	Urea cycle, Arginine and Proline Metabolism	KDZOASGQNOPSCU-UHFFFAOYAF	NC(C(O)=O)CCCNC(NC(C(O)=O)CC(O)=O)=N	156637-58-0	805	HMDB0000052	C03406	60150382	Pos Early	0	0.13639	0.127246	0	no
carnitine	1		15500	100000007	Lipid	Carnitine Metabolism	PHIQHXFUZVPYII-ZCFIWIBFBS	[O-]C(C[C@@H](O)C[N+](C)(C)C)=O	461-05-2	10455	HMDB0000062	C00487.C00308	288	Pos Early	0	0.0547205	0.0394326	0	no
choline	1	choline	15506	1256	Lipid	Phospholipid Metabolism	CRBHXDCYXIISFC-UHFFFAOYAW	[O-]CC[N+](C)(C)C	67-48-1	149278	HMDB0000097	C00114	305	Pos Early	0	0.0235695	0.0214804	0	no
N1-methyladenosine	1		15650	1242	Nucleotide	Purine Metabolism, Adenine containing	QQBGTSSELNKRID-IOSLPCCCBM	N=C1C2=C(N([C@@]3([H])[C@@](O)([H])[C@@](O)([H])[C@](CO)([H])O3)C=N2)N=CN1C	15763-06-1	4573813	HMDB0003331	C02494	27476	Pos Early	0	0.128711	0.0947864	0	no
3-methyl-2-oxovalerate	1		15676	100000036	Amino Acid	Leucine, Isoleucine and Valine Metabolism	JVQYSWDUAOAHFM-UHFFFAOYAW	CCC(C)C(C(O)=O)=O	51829-07-3.1460-34-0	46	HMDB0000491	C03465.C06008.C00671	439286.44087699999	Neg	0	0.0918775	0.0416015	0	no
3-methylhistidine	1		15677	100000042	Amino Acid	Histidine Metabolism	JDHILDINMRGULE-LURJTMIEBU	N[C@H](C(O)=O)CC1=CN=CN1C	368-16-1	58494	HMDB0000479	C01152	64969	Neg	0	0.0489886	0.0388487	0	no
xanthurenate	1		15679	100000015	Amino Acid	Tryptophan Metabolism	FBZONXHGGPHHIY-UHFFFAOYAE	OC1=C2C(C(O)=CC(C(O)=O)=N2)=CC=C1	59-007	5497	HMDB0000881	C02470	5699	Neg	0	0.205633	0.0969347	0	no
4-guanidinobutanoate	1	4-guanidinobutanoate	15681	100000096	Amino Acid	Guanidino and Acetamido Metabolism	TUHVEAJXIMEOSA-UHFFFAOYAM	N=C(N)NCCCC(O)=O	463-003.463-00-3	486	HMDB0003464	C01035	500	Pos Early	0	0.163234	0.0758057	0	no
5-hydroxylysine	1		15685	100000054	Amino Acid	Lysine Metabolism	YSMODUONRAFBET-UHFFFAOYAX	N[C@@H](CCC(O)CN)C(O)=O	13204-98-3	1002	HMDB0000450	C16741	3032849	Pos Early	0	0.107331	0.0693825	0	no
cystathionine	1		15705	310	Amino Acid	Methionine, Cysteine, SAM and Taurine Metabolism	ILRYLPWNYFXEMH-UHFFFAOYAH	OC(C(CCSCC(N)C(O)=O)N)=O	535-34-2	811	HMDB0000099	C02291	439258	Pos Early	0	0.0602488	0.0439117	0	no
imidazole lactate	1		15716	100000263	Amino Acid	Histidine Metabolism	ACZFBYCNAVEFLC-YFKPBYRVBI	OC(C(O)=O)CC1=CN=CN1	14403-45-3	389128	HMDB0002320	C05568	793	Pos Early	0	0.0465717	0.0451993	0	no
N-acetylglutamate	1		15720	100000282	Amino Acid	Glutamate Metabolism	RFMMMVDNIPUKGG-QUCRTXIXBK	O=C(O)CC[C@@H](C(O)=O)NC(C)=O	5817-08-3	1266066	HMDB0001138	C00624	70914	Neg	0	0.0739117	0.0671827	0	no
suberate (C8-DC)	1		15730	100000016	Lipid	Fatty Acid, Dicarboxylate	TYFQFVWCELRYAO-UHFFFAOYAN	OC(CCCCCCC(O)=O)=O	505-48-6	10025	HMDB0000893	C08278	10457	Neg	0.0571429	0.101174	0.0717844	0	no
4-acetamidophenylglucuronide	1		15736	100000043	Xenobiotics	Drug - Analgesics, Anesthetics	IPROLSVTVHAQLE-UHFFFAOYAX	OC1C(C(O)=O)OC(OC2=CC=C(NC(C)=O)C=C2)C(O)C1O	120595-80-4	3239926	HMDB0010316		4022661.8394399998	Neg	0.942857	0.0707049	0.0567371	0	no
3-phenylpropionate (hydrocinnamate)	1		15749	100000010	Xenobiotics	Benzoate Metabolism	XMIIGOLPHOKFCH-UHFFFAOYAR	OC(CCC1=CC=CC=C1)=O	501-52-0	10181339	HMDB0000764	C05629	107	Neg	0	0.09892	0.0714197	0	no
hippurate	1		15753	100000014	Xenobiotics	Benzoate Metabolism	QIAFMBKCNZACKA-UHFFFAOYAD	O=C(C1=CC=CC=C1)NCC(O)=O	495-69-2	451	HMDB0000714	C01586	464	Neg	0	0.125851	0.0589856	0	no
benzoate	1		15778	100000008	Xenobiotics	Benzoate Metabolism	WPYMKLBDIGXBTP-UHFFFAOYAD	OC(C1=CC=CC=C1)=O	65-85-0	238	HMDB0001870	C00180	243	Neg	0	0.11989	0.0654353	0	no
glycerophosphorylcholine (GPC)	1	glycerophosphorylcholine (GPC)	15990	100000269	Lipid	Phospholipid Metabolism	SUHOQUVVVLNYQR-MRVPVSSYBR	O=P(OCC[N+](C)(C)C)([O-])OC[C@H](O)CO	28319-77-9	571409	HMDB0000086	C00670	71920	Pos Early	0	0.131996	0.0877651	0	no
sphingosine	1		17747	297	Lipid	Sphingosines	WWUZIQQURGPMPG-CCEZHUSRBL	CCCCCCCCCCCCC/C=C/C(C(CO)N)O	123-78-4	4510275	HMDB0000252	C00319	5280335	Pos Late	0	0.239367	0.0655011	0	no
sphinganine	1		17769	313	Lipid	Sphingolipid Synthesis	OTKJDMGTUTTYMP-UHFFFAOYAS	CCCCCCCCCCCCCCCC(C(CO)N)O	3102-56-5	3014	HMDB0000269	C00836	3126	Pos Late	0.0428571	0.105653	0.0504216	0	no
dihomo-linoleate (20:2n6)	1		17805	1231	Lipid	Long Chain Polyunsaturated Fatty Acid (n3 and n6)	XSXIVVZCUAHUJO-HZJYTTRNBM	O=C(O)CCCCCCCCC/C=C\C/C=C\CCCCC	2091-39-6	4944228	HMDB0005060	C16525	6439848	Neg	0	0.152264	0.137527	0	no
2-hydroxystearate	1		17945	1239	Lipid	Fatty Acid, Monohydroxy	KIHBGTRZFAVZRV-UHFFFAOYAD	OC([C@H](O)CCCCCCCCCCCCCCCC)=O	629-22-1	62625	HMDB0062549	C03042.C03045	439887.439885.69417	Neg	0	0.140963	0.132415	0	no
gamma-glutamylhistidine	1		18245	1235	Peptide	Gamma-glutamyl Amino Acid	PXVCMZCJAUJLJP-YUMQZZPRBD	O=C(O)[C@@H](N)CCC(N[C@@H](CC1=CNC=N1)C(O)=O)=O	37460-15-4	5380197	HMDB0029151		7017195	Pos Early	0	0.0924155	0.073513	0	no
paraxanthine	1		18254	100000453	Xenobiotics	Xanthine Metabolism	QUNWUDVFRNGTCO-UHFFFAOYAS	O=C(N2C)NC1=C(N(C)C=N1)C2=O	611-59-6	4525	HMDB0001860	C13747	4687	Neg	0.171429	0.0828024	0.0808258	0	no
gentisate	1		18280	100000447	Amino Acid	Tyrosine Metabolism	WXTMDXOMEHJXQO-UHFFFAOYAO	O=C(O)C1=CC(O)=CC=C1O	490-79-9	3350	HMDB0000152	C00628	3469	Neg	0	0.28981		0.5	yes
2-hydroxyhippurate (salicylurate)	1		18281	1869	Xenobiotics	Benzoate Metabolism	ONJSZLXSECQROL-UHFFFAOYAK	O=C(C1=CC=CC=C1O)NCC(O)=O	487-54-7	9835	HMDB0000840	C07588	10253	Neg	0	0.101322	0.0913452	0	no
quinate	1	quinate	18335	100000442	Xenobiotics	Food Component/Plant	AAWZDTNXLSGCEK-WYWMIBKRBU	O[C@@]1([C@](O)(C[C@@](C(O)=O)(C[C@]1(O)[H])O)[H])[H]	77-95-2	10246715	HMDB0003072	C00296	6508	Pos Early	0.157143	0.214968	0.186835	0.375	no
indolelactate	1		18349	100000463	Amino Acid	Tryptophan Metabolism	XGILAAMKEQUXLS-UHFFFAOYAH	OC(C(O)=O)CC1=CNC2=C1C=CC=C2	832-97-3	83867	HMDB0000671	C02043	92904	Neg	0	0.0772602	0.0682993	0	no
glycylvaline	1		18357	100000487	Peptide	Dipeptide	STKYPAFSDFAEPH-LURJTMIEBB	CC(C)[C@@H](C(O)=O)NC(CN)=O	1963-21-9	2006926	HMDB0028854		2724807	Pos Early	0.485714	0.105963	0.103388	0	no
azelate (C9-DC)	1		18362	2029	Lipid	Fatty Acid, Dicarboxylate	BDJRBEYXGGNYIS-UHFFFAOYAK	O=C(O)CCCCCCCC(O)=O	123-99-9	2179	HMDB0000784	C08261	2266	Neg	0	0.0965574	0.04814	0	no
cys-gly. oxidized	3		18368	1224	Amino Acid	Glutathione Metabolism	KDJVKDYFFTWHBO-UHFFFAOYAK	O=C(NCC(O)=O)C(N)CSSCC(N)C(NCC(O)=O)=O	7729-20-6	295316			333293	Pos Early	0	NA	NA	1	yes
gamma-glutamylleucine	1		18369	1268	Peptide	Gamma-glutamyl Amino Acid	MYFMARDICOWMQP-YUMQZZPRBM	CC(C)C[C@@H](C(O)=O)NC(CC[C@@H](C(O)=O)N)=O	2566-39-4	133115	HMDB0011171		151023	Neg	0	0.0867228	0.0585637	0	no
methionine sulfoxide	1		18374	100000039	Amino Acid	Methionine, Cysteine, SAM and Taurine Metabolism	QEFRNWWLZKMPFJ-YGVKFDHGBW	O=C(O)[C@@H](N)CCS(C)=O	3226-65-1	139840	HMDB0002005	C02989	158980	Pos Early	0	0.14514	0.0858998	0	no
theobromine	1		18392	100000445	Xenobiotics	Xanthine Metabolism	YAPQBXQYLJRXSA-UHFFFAOYAW	CN1C=NC(N(C(N2)=O)C)=C1C2=O	83-67-0	5236	HMDB0002825	C07480	5429	Pos Early	0	0.101545	0.105802	0	no
theophylline	1		18394	100000437	Xenobiotics	Xanthine Metabolism	ZFXYFBGIUFBOJW-UHFFFAOYAT	O=C(N1C)C(N=CN2)=C2N(C)C1=O	58-55-9	2068	HMDB0001889	C07130	2153	Neg	0.114286	0.0673784	0.0674706	0	no
eicosapentaenoate (EPA. 20:5n3)	1	eicosapentaenoate (EPA, 20:5n3)	18467	2050	Lipid	Long Chain Polyunsaturated Fatty Acid (n3 and n6)	JAZBEHYOTPTENJ-JLNKQSITBZ	O=C(O)CCC\C=C/C/C=C\C/C=C\C/C=C\C/C=C\CC	10-2005-9.10417-94-4	393682	HMDB0001999	C06428	446284	Neg	0	0.143814	0.0785668	0	no
glycocholate	1		18476	342	Lipid	Primary Bile Acid Metabolism	RFDAIACWWDREDC-FRVQLJSFBG	O=C(CNC(CC[C@H]([C@@H]1[C@@]2(C)[C@@H](O)C[C@]3([H])[C@@]4(C)CC[C@@H](O)C[C@@]4([H])C[C@@H](O)[C@@]3([H])[C@]2([H])CC1)C)=O)O	475-31-0.863-57-0	9734	HMDB0000138	C01921	10140	Neg	0.0285714	0.168456	0.141219	0	no
glycodeoxycholate	1		18477	100000436	Lipid	Secondary Bile Acid Metabolism	WVULKSPCQVQLCU-ZGFCPQMKBG	O=C(NCC(O)=O)CC[C@@H](C)[C@@H]1[C@@]2(C)[C@@H](O)C[C@]3([H])[C@@]4(C)CC[C@@H](O)C[C@@]4([H])CC[C@@]3([H])[C@@]2(CC1)[H]	360-65-6		HMDB00631	C05464	3035026	Neg	0	0.242859	0.231105	0	no
taurochenodeoxycholate	1		18494	1629	Lipid	Primary Bile Acid Metabolism	BHTRKEVKTKCXOH-BJLOMENOBE	C[C@@]12[C@@]([H])(CC[C@@]2([C@@H](CCC(NCCS(O)(=O)=O)=O)C)[H])[C@@]([C@@H](C[C@]3([H])C[C@H](O)CC4)O)([H])[C@]([C@]34C)([H])CC1	6009-98-9	343282	HMDB0000951	C05465	387316	Neg	0.0285714	0.368088	0.327708	0	no
1.2-dipalmitoyl-GPC (16:0/16:0)	1	PC(16:0/16:0)	19130	100000657	Lipid	Phosphatidylcholine (PC)	KILNVBDSWZSGLL-KXQOOQHDBV	CCCCCCCCCCCCCCCC(OC[C@]([H])(COP([O-])(OCC[N+](C)(C)C)=O)OC(CCCCCCCCCCCCCCC)=O)=O	63-89-8	398235	HMDB0000564	D03585	452110	Pos Late	0	0.259845	0.0517854	0	no
1-myristoyl-2-palmitoyl-GPC (14:0/16:0)	1	PC(14:0/16:0)	19258	100000672	Lipid	Phosphatidylcholine (PC)	RFVFQQWKPSOBED-PSXMRANNBM	CCCCCCCCCCCCCCCC(O[C@](COC(CCCCCCCCCCCCC)=O)(COP([O-])(OCC[N+](C)(C)C)=O)[H])=O	69525-80-0	114798	HMDB0007869		129657	Pos Late	0	0.250819	0.0547782	0	no
1-palmitoyl-2-oleoyl-GPE (16:0/18:1)	1	PE(16:0/18:1)	19263	1526	Lipid	Phosphatidylethanolamine (PE)	FHQVHHIBKUMWTI-OTMQOFQLBI	CCCCCCCC\C=C/CCCCCCCC(O[C@](COC(CCCCCCCCCCCCCCC)=O)(COP([O-])(OCC[N+]([H])([H])[H])=O)[H])=O	26662-94-2	4446615	HMDB0005320		5283496	Pos Late	0	0.113272	0.0275257	0	no
1-stearoyl-2-oleoyl-GPS (18:0/18:1)	1		19265	100000639	Lipid	Phosphatidylserine (PS)	AJFWREUFUPEYII-PAHWMLEVBX	CCCCCCCCCCCCCCCCCC(OC[C@]([H])(COP(O)(OC[C@]([NH3+])(C([O-])=O)[H])=O)OC(CCCCCCC/C=C\CCCCCCCC)=O)=O		7826037	HMDB0010163		9547087	Pos Late	0	0.144364	0.118738	0	no
1-stearoyl-GPI (18:0)	1	PI(18:0/0:0)	19324	100000656	Lipid	Lysophospholipid	LXUGKKVCSTYZFK-DYLKWFMLBW	[H]C(C(O)(C(O)([C@](O)1[H])[H])[H])([C@@](OP(O)(OC[C@@]([H])(COC(CCCCCCCCCCCCCCCCC)=O)O)=O)([C@]1(O)[H])[H])O	796963-93-4	21403067	HMDB0240261		71581135.426074907	Neg	0.0142857	0.105273	0.0994624	0	no
stearoyl sphingomyelin (d18:1/18:0)	1	SM(d36:1)	19503	1538	Lipid	Sphingomyelins	LKQLRGMMMAHREN-YJFXYUILBI	CCCCCCCCCCCCCCCCCC(N[C@@](COP([O-])(OCC[N+](C)(C)C)=O)([C@](O)(/C=C/CCCCCCCCCCCCC)[H])[H])=O	85187-10-6.85187-10-6	4956085	HMDB0001348	C00550	6453725	Pos Late	0	0.259578	0.0520187	0	no
glucose	1		20488	572	Carbohydrate	Glycolysis, Gluconeogenesis, and Pyruvate Metabolism	WQZGKKKJIJFFOK-DVKNGEFBBQ	O[C@H]1O[C@H](CO)[C@@H](O)[C@H](O)[C@H]1O	50-99-7	71358	HMDB0000122	C00031	5793	Neg	0	0.0891627	0.0477095	0	no
1,5-anhydroglucitol (1,5-AG)	1		20675	100000580	Carbohydrate	Glycolysis, Gluconeogenesis, and Pyruvate Metabolism	MPCAJMNYNOGXPB-SLPGGIOYBT	O[C@@H]1[C@@H](CO)OC[C@H](O)[C@H]1O	154-58-5		HMDB0002712	C07326	64960	Neg	0	0.086941	0.0489177	0	no
oxalate (ethanedioate)	1		20694	100000841	Cofactors and Vitamins	Ascorbate and Aldarate Metabolism	MUBZPKHOEPUJKR-UHFFFAOYAQ	O=C(O)C(O)=O	144-62-7	946	HMDB0002329	C00209	971	Neg	0	0.102859	0.0570437	0	no
erythritol	1		20699	100000846	Xenobiotics	Food Component/Plant	UNXHWFMMPAWVPI-UHFFFAOYAU	OCC(O)C(CO)O	149-32-6	13835932	HMDB0002994	C00503	222285	Neg	0.0142857	0.209357	0.112028	0	no
1.6-anhydroglucose	1		21049	100000939	Xenobiotics	Food Component/Plant	TWNIBLMWSKIRAT-VFUOTHLCBX	OC1C(CO2)OC2C(O)C1O	498-07-7	9587432	HMDB0000640		2724705	Neg	0.928571	NA	NA	0.875	yes
1-palmitoylglycerol (16:0)	1		21127	100000827	Lipid	Monoacylglycerol	QHZLMUACJMDIAE-UHFFFAOYAU	O=C(CCCCCCCCCCCCCCC)OCC(O)CO	542-44-9	14201	HMDB0011564		14900	Neg	0	0.604934	0.4278	0	no
saccharin	1		21151	100000870	Xenobiotics	Food Component/Plant	CVHZOJJKTDOEJC-UHFFFAOYAR	O=S(C1=CC=CC=C1C2=O)(N2)=O	81-07-2	4959	HMDB0029723	C12283	5143	Neg	0.1	0.0726471	0.0334393	0	no
3-hydroxymyristate	1		21158	100000882	Lipid	Fatty Acid, Monohydroxy	ATRNZOYKSNPPBF-UHFFFAOYAM	CCCCCCCCCCCC(O)CC(O)=O	3422-31-9	15252	HMDB0061656		16064	Neg	0	0.157515	0.15651	0	no
1-oleoylglycerol (18:1)	1	MG(18:1/0:0/0:0)	21184	100000924	Lipid	Monoacylglycerol	RZRNAYUHWVFMIP-KTKRTIGZBM	O=C(OCC(O)CO)CCCCCCC/C=C\CCCCCCCC	111-03-5	4446588	HMDB0011567		5283468	Pos Late	0.0714286	0.372032	0.161997	0	no
8-hydroxyoctanoate	1		21239	100000956	Lipid	Fatty Acid, Monohydroxy	KDMSVYIHKLZKET-UHFFFAOYAJ	OCCCCCCCC(O)=O	764-89-6	63018	HMDB0061914		69820	Neg	0.2	0.495243	0.276295	0.375	no
3-hydroxyoctanoate	1		22001	100000773	Lipid	Fatty Acid, Monohydroxy	NDPLAKGOSZHTPH-UHFFFAOYAI	OC(CC(O)=O)CCCCC	88930-08-9	24791	HMDB0001954	C20793	26613	Neg	0	0.0741838	0.0642772	0	no
2-hydroxyoctanoate	1		22036	100000743	Lipid	Fatty Acid, Monohydroxy	JKRDADVRIYVCCY-UHFFFAOYAG	O=C(C(CCCCCC)O)O	617-73-2	84994	HMDB0002264		94180.6995013.5312860	Neg	0	0.115033	0.0946736	0	no
3-hydroxydecanoate	1		22053	100000997	Lipid	Fatty Acid, Monohydroxy	FYSSBMZUBSBFJL-UHFFFAOYAJ	OC(CC(O)=O)CCCCCCC	5561-87-5	24790	HMDB0002203		26612	Neg	0	0.074566	0.0381469	0	no
4-methyl-2-oxopentanoate	1		22116	100000551	Amino Acid	Leucine, Isoleucine and Valine Metabolism	BKAJNAXTPSGJCU-UHFFFAOYAG	CC(C)CC(C(O)=O)=O	816-66-0	69	HMDB0000695	C00233	70	Neg	0	0.0771364	0.045017	0	no
phenyllactate (PLA)	1		22130	100000774	Amino Acid	Phenylalanine Metabolism	VOXXWSYKYCBWHO-UHFFFAOYAI	OC(C(O)=O)CC1=CC=CC=C1	828-01-3	3715	HMDB0000779.HMDB0000563	C05607	3848	Neg	0	0.116065	0.0473915	0	no
alpha-hydroxyisocaproate	1		22132	100000706	Amino Acid	Leucine, Isoleucine and Valine Metabolism	LVRFTAZAXQPQHI-YFKPBYRVBW	OC(C(CC(C)C)O)=O	10303-64-7	75520	HMDB0000665.HMDB00746.HMDB0000624	C03264	83697.92779.439960	Neg	0	0.102736	0.0626008	0	no
homoarginine	1		22137	100000961	Amino Acid	Urea cycle, Arginine and Proline Metabolism	QUOGESRFPZDMMT-YFKPBYRVBD	N[C@H](C(O)=O)CCCCNC(N)=N	156-86-5	8732	HMDB0000670	C01924	9085	Pos Early	0	0.057834	0.0521291	0	no
homocitrulline	1		22138	100000963	Amino Acid	Urea cycle, Arginine and Proline Metabolism	XIGSAGMEBXLVJJ-YFKPBYRVBI	N[C@H](C(O)=O)CCCCNC(N)=O	1190-49-4	58582	HMDB0000679	C02427	65072	Pos Early	0	0.106333	0.104629	0	no
cysteine s-sulfate	1		22176	100000808	Amino Acid	Methionine, Cysteine, SAM and Taurine Metabolism	NOKPBJYHPHHWAN-REOHCLBHBK	N[C@H](C(O)=O)CSS(O)(=O)=O	1637-71-4	102939	HMDB0000731	C05824	115015	Pos Early	0	0.12541	0.0736264	0	no
N-acetylaspartate (NAA)	1		22185	100000787	Amino Acid	Alanine and Aspartate Metabolism	OTCCIMWXFLJLIA-BYPYZUCNBM	OC([C@@H](NC(C)=O)CC(O)=O)=O	997-55-7.997-55-7	58576	HMDB0000812	C01042	65065	Neg	0	0.0761477	0.0765507	0	no
theanine	1		22206	100000784	Xenobiotics	Food Component/Plant	DATAGRPVKZEWHA-YFKPBYRVBS	N[C@@H](CCC(NCC)=O)C(O)=O	3081-61-6	388498	HMDB0034365	C01047	439378	Pos Early	0.457143	0.177041	0.176395	0	no
isocaproate (i6:0)	1	isocaproate (i6:0)	22273	100000806	Lipid	Fatty Acid, Branched	FGKJLKRYENPLQH-UHFFFAOYAB	CC(C)CCC(O)=O	646-07-1	12067	HMDB00689		12587	Neg	0.0142857	0.115423	0.0949153	0	no
cholate	1		22842	136	Lipid	Primary Bile Acid Metabolism	BHQCQFFYRZLCQQ-OELDTZBJBZ	O[C@H]1[C@@]2([H])[C@]3([H])CC[C@H]([C@H](C)CCC(O)=O)[C@@]3(C)[C@@H](O)C[C@]2([H])[C@@]4(C)CC[C@@H](O)CC4C1	81-25-4		HMDB0000619	C00695	221493	Neg	0.2	0.138483	0.123844	0	no
beta-sitosterol	1	β-sitosterol	27414	100001033	Lipid	Sterol	KZJWDPNRJALLNS-VJSFXXLFBZ	C[C@@]1([C@]([C@@H](CC[C@@H]([C@H](C)C)CC)C)([H])CC2)[C@@]2([H])[C@@](CC=C3[C@@]4(CC[C@H](O)C3)C)([H])[C@@]4([H])CC1	83-46-5	192962	HMDB0000852	C01753	222284	Pos Late	0.0285714	0.520638	0.159836	0	no
1-linoleoylglycerol (18:2)	1		27447	100001040	Lipid	Monoacylglycerol	WECGLUPZRHILCT-HZJYTTRNBQ	CCCCC/C=C\C/C=C\CCCCCCCC(OCC(O)CO)=O	2277-28-3	4446589	HMDB0011568		5283469	Neg	0.457143	0.275103	0.306343	0	no
indoleacetate	1		27513	100001034	Amino Acid	Tryptophan Metabolism	SEOVTRFCIGRIMH-UHFFFAOYAT	OC(CC1=CNC2=C1C=CC=C2)=O	6505-45-9	780	HMDB0000197	C00954	802	Neg	0	0.0917855	0.0488991	0	no
1-methylnicotinamide	1		27665	55	Cofactors and Vitamins	Nicotinate and Nicotinamide Metabolism	LDHMAVIPBRSVRG-UHFFFAOYAE	C[N+]1=CC(C([NH-])=O)=CC=C1	1005-24-9	8305504	HMDB0000699	C02918	457	Pos Early	0	0.0734646	0.0515866	0	no
3-indoxyl sulfate	1		27672	100000467	Amino Acid	Tryptophan Metabolism	BXFFHSIDQOFMLE-UHFFFAOYAB	O=S(OC2=CNC1=CC=CC=C12)(O)=O	2642-37-7	9840	HMDB0000682		10258	Neg	0	0.105168	0.0460884	0	no
N-acetylglycine	1		27710	100001006	Amino Acid	Glycine, Serine and Threonine Metabolism	OKJIRPAQVSHGFK-UHFFFAOYAB	O=C(O)C(NC(C)=O)[H]	543-24-8	10507	HMDB0000532		10972	Pos Early	0	0.0296734	0.0268296	0	no
creatine	1		27718	1221	Amino Acid	Creatine Metabolism	CVSVTCORWBXHQV-UHFFFAOYAV	CN(C(N)=N)CC(O)=O	57-00-1	566	HMDB0000064	C00300	586	Pos Early	0	0.0446968	0.0408358	0	no
1-methylhistidine	1		30460	100001051	Amino Acid	Histidine Metabolism	BRMWTNUJHUMWMS-LURJTMIEBU	N[C@H](C(O)=O)CC1=CN(C)C=N1	332-80-9	83153	HMDB0000001	C01152	92105	Pos Early	0	0.061171	0.0609867	0	no
threonylphenylalanine	1		31530	100001125	Peptide	Dipeptide	IQHUITKNHOKGFC-UHFFFAOYAA	N[C@@H](C(C)O)C(N[C@@H](CC1=CC=CC=C1)C(O)=O)=O	16875-27-7	3313819	HMDB0029068		7010580	Pos Early	0.0142857	0.186934	0.157002	0	no
N-(2-furoyl)glycine	1	N-(2-furoyl)glycine	31536	100001086	Xenobiotics	Food Component/Plant	KSPQDMRTZZYQLM-UHFFFAOYAM	O=C(NCC(O)=O)C1=CC=CO1	5657-19-2.5657-19-2	20549	HMDB0000439		21863	Neg	0.0857143	0.115867	0.0668496	0	no
Fibrinopeptide A. des-ala(1)*	2		31548	100001323	Peptide	Fibrinogen Cleavage Peptide	JAMFMQAPZKXSKC-UHFFFAOYAY	O=C(NC(CC(C)C)C(NC(C)C(NC(CCC(O)=O)C(NCC(NCC(NCC(NC(C(C)C)C(NC(CCCNC(N)=N)C(O)=O)=O)=O)=O)=O)=O)=O)=O)C(CC1=CC=CC=C1)NC(C(CC(O)=O)NC(CNC(C(CCC(O)=O)NC(CNC(C(CO)NC(C(CC(O)=O)N)=O)=O)=O)=O)=O)=O		21403111			132993922	Neg	0	NA	NA	1	yes
pyridoxate	1		31555	100001121	Cofactors and Vitamins	Vitamin B6 Metabolism	HXACOUQIXZGNBF-UHFFFAOYAG	OC1=C(C(O)=O)C(CO)=CN=C1C	82-82-6	6467	HMDB0000017	C00847	6723	Neg	0	0.140149	0.0580715	0	no
androsterone sulfate	1	androsterone sulfate	31591	100001073	Lipid	Androgenic Steroids	ZMITXKRGXGRMKS-CZTOYULQBN	C[C@]1([C@](CC2)([H])[C@]3([H])CC[C@@]4([H])C[C@H](OS(=O)(O)=O)CC[C@]4(C)[C@@]3([H])CC1)C2=O	2479-86-9	19988780	HMDB0002759		159663	Neg	0	0.207264	0.14155	0	no
2-pyrrolidinone	1		31675	100001081	Amino Acid	Glutamate Metabolism	HNJBEVLQSNELDL-UHFFFAOYAP	O=C1CCCN1	616-45-5	11530	HMDB0002039		12025	Pos Early	0	0.0793378	0.0594347	0	no
3-carboxy-4-methyl-5-propyl-2-furanpropanoate (CMPF)	1	3-carboxy-4-methyl-5-propyl-2-furanpropanoate (CMPF)	31787	100001178	Lipid	Fatty Acid, Dicarboxylate	WMCQWXZMVIETAO-UHFFFAOYAJ	CCCC1=C(C)C(C(O)=O)=C(CCC(O)=O)O1	86879-39-2	110498	HMDB0061112		123979	Neg	0.0142857	0.101557	0.0627218	0	no
butyrylglycine	1		31850	100001151	Lipid	Fatty Acid Metabolism (also BCAA Metabolism)	WPSSBBPLVMTKRN-UHFFFAOYAS	O=C(CNC(CCC)=O)O	20208-73-5	79766	HMDB0000808		88412	Neg	0.271429	0.170648	0.109144	0	no
glycolithocholate	1		31912	100001064	Lipid	Secondary Bile Acid Metabolism	XBSQTYHEGZTYJE-OETIFKLTBJ	O[C@@H](C[C@]1(CC[C@]([C@@]([H])2CC3)([H])[C@](CC[C@@]2(C)[C@]3([H])[C@@H](CCC(NCC(O)=O)=O)C)4[H])[H])CC[C@@]14C	474-74-8	103116	HMDB00698	C15557	115245	Neg	0.4	0.294799	0.27166	0	no
propionylglycine	1		31932	100001150	Lipid	Fatty Acid Metabolism (also BCAA Metabolism)	WOMAZEJKVZLLFE-UHFFFAOYAY	O=C(CC)NCC(O)=O	21709-90-0	89122	HMDB0000783		98681	Neg	0.0142857	0.451991	0.474782	0	no
5-hydroxyhexanoate	1		31938	100001148	Lipid	Fatty Acid, Monohydroxy	YDCRNMJQROAWFT-UHFFFAOYAI	CC(O)CCCC(O)=O	44843-89-2	149280	HMDB0000409.HMDB0000525		170748	Neg	0	0.0727437	0.0713019	0	no
3-hydroxysebacate	1		31943	100001145	Lipid	Fatty Acid, Monohydroxy	OQYZCCKCJQWHIE-UHFFFAOYAK	OC(CC(O)CCCCCCC(O)=O)=O	73141-46-5	2285525	HMDB0000350		3017884	Neg	0.0142857	0.117348	0.0716394	0	no
3-(4-hydroxyphenyl)lactate	1		32197	240	Amino Acid	Tyrosine Metabolism	JVGVDSSUAVXRDY-UHFFFAOYAV	OC(C(O)=O)CC1=CC=C(O)C=C1	6482-98-0	9010	HMDB0000755	C03672	9378	Neg	0	0.118655	0.0490322	0	no
acetylcarnitine (C2)	1		32198	100000802	Lipid	Fatty Acid Metabolism (Acyl Carnitine, Short Chain)	RDHQFKQIGNGIED-MRVPVSSYBU	C[N+](C)(C)C[C@H](OC(C)=O)CC([O-])=O	5080-50-2	5406074	HMDB0000201	C02571	7045767	Pos Early	0	0.0665445	0.0584386	0	no
trans-4-hydroxyproline	1		32306	1001	Amino Acid	Urea cycle, Arginine and Proline Metabolism	PMMYEEVYMWASQN-DMTCNVIQBF	O[C@@H]1C[C@@H](C(O)=O)NC1	51-35-4	5605	HMDB0000725	C01157	5810	Pos Early	0	0.0517744	0.0378103	0	no
hexanoylcarnitine (C6)	1		32328	100000781	Lipid	Fatty Acid Metabolism (Acyl Carnitine, Medium Chain)	VVPRQWTYSNDTEA-UHFFFAOYAN	O=C(CCCCC)OC(CC([O-])=O)C[N+](C)(C)C	6920-35-0	4932273	HMDB0000756		6426853	Pos Early	0	0.086953	0.0755262	0	no
adenosine 5'-monophosphate (AMP)	1		32342	209	Nucleotide	Purine Metabolism, Adenine containing	UDMBCSSLTHHNCD-RWLQFSFNBF	NC1=NC=NC2=C1N=CN2C3OC(C(C3O)O)COP(O)(O)=O	149022-20-8	10239183	HMDB0000045	C00020	6083	Pos Early	0	0.140816		0.75	yes
glycochenodeoxycholate	1		32346	1628	Lipid	Primary Bile Acid Metabolism	GHCZAUBVMUEKKP-UHFFFAOYAS	O=C(NCC(O)=O)CC[C@@H](C)[C@@H]1[C@](CC[C@H]2[C@@]3([H])[C@H](O)C[C@@]4([H])C2(C)CC[C@@H](O)C4)(C)[C@]3([H])CC1	16564-43-5		HMDB0000637	C05466	12544	Neg	0	0.216175	0.151789	0	no
4-imidazoleacetate	1		32349	100001207	Amino Acid	Histidine Metabolism	PRJKNHOMHKJCEJ-UHFFFAOYAF	O=C(O)CC1=CNC=N1	645-65-8	86856	HMDB0002024	C02835	96215	Pos Early	0.128571	0.357512	0.324228	0	no
1-methyl-4-imidazoleacetate	1		32350	100001208	Amino Acid	Histidine Metabolism	ZHCKPJGJQOPTLB-UHFFFAOYAW	O=C(O)CC1=CN(C)C=N1	2625-49-2	68319	HMDB0002820	C05828	75810	Pos Early	0	0.0538959	0.0290502	0	no
guanine	1		32352	172	Nucleotide	Purine Metabolism, Guanine containing	UYTPUPDQBNUYGX-UHFFFAOYAE	NC(N1)=NC2=C(NC=N2)C1=O	73-40-5	744	HMDB0000132	C00242	135398634	Pos Early	0	0.174458	0.151678	0	no
ascorbate (Vitamin C)	1		32354	233	Cofactors and Vitamins	Ascorbate and Aldarate Metabolism	CIWBSHSKHKDKBQ-JLAZNSOCBT	OCC(O)C1OC(C(O)=C1O)=O	134-03-2	10189562	HMDB0000044	D00018.C00072	54670067	Neg	0	NA	NA	1	yes
N-acetylneuraminate	1		32377	1162	Carbohydrate	Aminosugar Metabolism	KBGAYAKRZNYFFG-BOHATCBPBL	OC1(C(O)=O)CC(O)C(NC(C)=O)C(C(O)C(O)CO)O1	131-48-6	10292217	HMDB0000230	C00270	439197	Pos Early	0	0.0676273	0.0648404	0	no
dodecanedioate (C12-DC)	1		32388	100001102	Lipid	Fatty Acid, Dicarboxylate	TVIDDXQYHWJXFK-UHFFFAOYAC	OC(CCCCCCCCCCC(O)=O)=O	693-23-2	12213	HMDB0000623	C02678	12736	Neg	0	0.127254	0.101513	0	no
N-acetyltyrosine	1		32390	100001104	Amino Acid	Tyrosine Metabolism	CAHKINHBCWCHCF-JTQLQIEIBT	OC1=CC=C(C[C@@H](C(O)=O)NC(C)=O)C=C1	537-55-3	61606	HMDB0000866		68310	Neg	0	0.171102	0.120952	0	no
1.3-dimethylurate	1		32391	100001106	Xenobiotics	Xanthine Metabolism	OTSBKHHWSQYEHK-UHFFFAOYAM	CN1C(N(C(N2)=C(C1=O)NC2=O)C)=O	944-73-0	63527	HMDB0001857		70346	Neg	0.4	0.161078	0.0990454	0	no
3-hydroxy-2-ethylpropionate	1		32397	100001170	Amino Acid	Leucine, Isoleucine and Valine Metabolism	ZMZQVAUJTDKQGE-UHFFFAOYAZ	O=C(O)C(CC)CO	4374-62-3	164207	HMDB0000396		188979	Neg	0	0.195127	0.188123	0	no
sebacate (C10-DC)	1		32398	100001211	Lipid	Fatty Acid, Dicarboxylate	CXMXRPHRNRROMY-UHFFFAOYAE	OC(CCCCCCCCC(O)=O)=O	111-20-6	5004	HMDB0000792	C08277	5192	Neg	0	0.140695	0.14231	0	no
trigonelline (N'-methylnicotinate)	1	trigonelline (N'-methylnicotinate)	32401	100001092	Cofactors and Vitamins	Nicotinate and Nicotinamide Metabolism	WWNNZCOKKKDOPX-UHFFFAOYAV	C[N+]1=CC(C([O-])=O)=CC=C1	535-83-1	5369	HMDB0000875	C01004	5570	Pos Early	0	0.055571	0.0556868	0	no
indolepropionate	1		32405	100001083	Amino Acid	Tryptophan Metabolism	GOLXRNDWAUTYKT-UHFFFAOYAW	OC(CCC1=CNC2=C1C=CC=C2)=O	830-96-6	3613	HMDB0002302		3744	Neg	0	0.0791703	0.0638955	0	no
butyrylcarnitine (C4)	1		32412	100001054	Lipid	Fatty Acid Metabolism (also BCAA Metabolism)	QWYFHHGCZUCMBN-SECBINFHBA	CCCC(O[C@H](CC([O-])=O)C[N+](C)(C)C)=O	25576-40-3	184820	HMDB0002013	C02862	439829	Pos Early	0	0.0535915	0.0521916	0	no
docosadienoate (22:2n6)	1		32415	100001182	Lipid	Long Chain Polyunsaturated Fatty Acid (n3 and n6)	HVGRZDASOHMCSK-AVQMFFATBO	CCCCC/C=C/C/C=C/CCCCCCCCCCCC(O)=O	7370-49-2	4445934	HMDB0061714	C16533	5282807	Neg	0	0.0804237	0.0512862	0	no
docosatrienoate (22:3n3)	1		32417	100001195	Lipid	Long Chain Polyunsaturated Fatty Acid (n3 and n6)	WBBQTNCISCKUMU-IUQGRGSQBT	CC/C=C/C/C=C/C/C=C/CCCCCCCCCCCC(O)=O	59708-86-0	4471981	HMDB0002823	C16534	5312556	Neg	0	0.143192	0.14035	0	no
myristoleate (14:1n5)	1		32418	100001198	Lipid	Long Chain Monounsaturated Fatty Acid	YWWVWXASSLXJHU-WAYWQWQTBZ	O=C(CCCCCCC/C=C\CCCC)O	544-64-9	4444564	HMDB0002000	C08322	5281119	Neg	0	0.0913947	0.0549677	0	no
dehydroepiandrosterone sulfate (DHEA-S)	1	dehydroepiandrosterone sulfate (DHEA-S)	32425	100000792	Lipid	Androgenic Steroids	CZWCKYRVOZZJNM-USOAJAOKBK	[H][C@@]1(CC[C@]2(C)[C@]3(CCC2=O)[H])[C@@]4(C)C(C[C@H](OS(=O)(O)=O)CC4)=CC[C@]13[H]	651-48-9	12074	HMDB0001032	C04555	12594	Neg	0	0.218071	0.138336	0	no
3-methylxanthine	1		32445	100001108	Xenobiotics	Xanthine Metabolism	GMSNIKWWOQHZGF-UHFFFAOYAL	O=C1N(C)C2=C(N=CN2)C(N1)=O	1076-22-8	63805	HMDB0001886	C16357	70639	Neg	0.0285714	0.149643	0.0967556	0	no
guanidinosuccinate	1	guanidinosuccinate	32446	100001212	Amino Acid	Guanidino and Acetamido Metabolism	VVHOUVWJCQOYGG-UHFFFAOYAC	N=C(N)NC(C(O)=O)CC(O)=O	6133-30-8	88329	HMDB0003157	C03139	439918	Pos Early	0.157143	0.155421	0.0463511	0.5	no
propionylcarnitine (C3)	1		32452	100001162	Lipid	Fatty Acid Metabolism (also BCAA Metabolism)	UFAHZIUFPNSHSL-UHFFFAOYAT	[O-]C(CC(OC(CC)=O)C[N+](C)(C)C)=O	17298-37-2	96904	HMDB0000824	C03017	107738	Pos Early	0	0.0512862	0.0512383	0	no
3-hydroxylaurate	1		32457	100001112	Lipid	Fatty Acid, Monohydroxy	MUCMKTPAZLSKTL-UHFFFAOYAV	OC(CC(CCCCCCCCC)O)=O	53941-38-1	85026	HMDB0000387		94216	Neg	0	0.143422	0.09201	0	no
arachidonoyl ethanolamide	1		32463	1488	Lipid	Endocannabinoid	LGEQQWMQCRIYKG-DOFZRALJBA	O=C(NCCO)CCC/C=C\C/C=C\C/C=C\C/C=C\CCCCC	94421-68-8	4445241	HMDB0004080	C11695	5281969	Pos Late	0	NA	NA	1	yes
caprylate (8:0)	1		32492	932	Lipid	Medium Chain Fatty Acid	WWZKQHOCKIZLMA-UHFFFAOYAH	CCCCCCCC(O)=O	124-07-2	370	HMDB0000482	C06423	379	Neg	0	0.0972065	0.0696546	0	no
10-undecenoate (11:1n1)	1		32497	100001197	Lipid	Medium Chain Fatty Acid	FRPZMMHWLSIFAZ-UHFFFAOYAJ	O=C(CCCCCCCCC=C)O[H]	1333-28-4	10771160	HMDB0033724	C13910	14891	Neg	0	0.0896365	0.0389619	0	no
docosapentaenoate (n3 DPA. 22:5n3)	1		32504	100001181	Lipid	Long Chain Polyunsaturated Fatty Acid (n3 and n6)	YUFFSWGQGVEMMI-RCHUDCCIBW	O=C(O)CCCCC/C=C\C/C=C\C/C=C\C/C=C\C/C=C\CC	2234-74-4		HMDB0006528.HMDB0001976	C16513	6441454	Neg	0	0.11909	0.0724798	0	no
phenol sulfate	1		32553	100001510	Amino Acid	Tyrosine Metabolism	CTYRPMDGLDAWRQ-UHFFFAOYAC	OS(OC1=CC=CC=C1)(=O)=O	937-34-8	67018	HMDB0060015	C02180	74426	Neg	0	0.108127	0.0472628	0	no
pregnenediol disulfate (C21H34O8S2)*	3	pregnenediol disulfate (C21H34O8S2)	32562	100001993	Lipid	Pregnenolone Steroids		C[C@@]12C(CCC3C2CC[C@@]4(C)C3CCC4C(OS(=O)(O)=O)C)=CC(OS(=O)(O)=O)CC1						Neg	0	0.113462	0.0561827	0	no
bilirubin (E.E)*	2		32586	100001950	Cofactors and Vitamins	Hemoglobin and Porphyrin Metabolism	BPYKTIZUTYGOLE-BMNRKXREBL	CC(C(N/1)=O)=C(C=C)C1=C/C2=C(C)C(CCC(O)=O)=C(CC3=C(CCC(O)=O)C(C)=C(/C=C4NC(C(C=C)=C\4C)=O)N3)N2		4474753	HMDB0240584		129320511	Neg	0	0.135722	0.0851771	0	no
glycocholenate sulfate*	2	glycocholenate sulfate	32599	100001989	Lipid	Secondary Bile Acid Metabolism		O=S(OC1CCC2(C)C(CCC3C2CCC4(C)C3CCC4C(CCC(NCC(O)=O)=O)C)=C1)(O)=O						Neg	0	0.110052	0.0467863	0	no
pregnenediol sulfate (C21H34O5S)*	3	pregnenediol sulfate (C21H34O5S)	32619	100002067	Lipid	Pregnenolone Steroids		CC(C1CCC2C3CCC4CC(OS(O)(=O)=O)CCC4(C3CCC12C)C)=O	1247-64-9	13465233	HMDB0000774	C18044	105074	Neg	0	0.147467	0.101228	0	no
glycolithocholate sulfate*	2	glycolithocholate sulfate	32620	100001657	Lipid	Secondary Bile Acid Metabolism	FHXBAFXQVZOILS-OETIFKLTBP	C[C@]12[C@@]([C@@]([C@@](CC2)([H])[C@](CC3)(C)[C@@]4([H])C[C@@H]3OS(=O)(O)=O)(CC4)[H])([H])CC[C@]1([H])[C@H](C)CCC(NCC(O)=O)=O	15324-64-8	65188	HMDB0002639	C11301	72222	Neg	0	0.0906102	0.0621202	0	no
X-11381	4		32698	999911381										Pos Early	0	0.0756797	0.0679592	0	no
taurocholenate sulfate*	2		32807	100001990	Lipid	Secondary Bile Acid Metabolism		O=S(OC1CCC2(C)C(CCC3C2CCC4(C)C3CCC4C(CCC(NCCS(=O)(O)=O)=O)C)=C1)(O)=O						Neg	0	0.243198	0.19391	0	no
andro steroid monosulfate C19H28O6S (1)*	3	andro steroid monosulfate C19H28O6S (1)	32827	100002152	Lipid	Androgenic Steroids		CC12CCC(O)CC1=CCC3C2CCC4(C)C3CC(OS(=O)(O)=O)C4=O			HMDB0002759		159663	Neg	0.0428571	0.114961	0.0803027	0	no
adrenate (22:4n6)	1		32980	100001193	Lipid	Long Chain Polyunsaturated Fatty Acid (n3 and n6)	TWSWSIQAPQLDBP-CGRWFSSPBH	O=C(CCCCC/C=C/C/C=C/C/C=C/C/C=C/CCCCC)O	2091-25-0	4445971	HMDB0002226	C16527	5282844.5497180996	Neg	0	0.100362	0.0594101	0	no
N-alpha-acetylornithine	1		32984	100000285	Amino Acid	Urea cycle, Arginine and Proline Metabolism	JRLGPAXAGHMNOL-LURJTMIEBY	NCCC[C@@H](C(O)=O)NC(C)=O	6205-08-9	388369	HMDB0003357	C00437	439232	Pos Early	0	0.404622	0.182259	0	no
homostachydrine*	2		33009	100001550	Xenobiotics	Food Component/Plant	XULZWQRXYTVUTE-ZETCQYMHBF	C[N+]1(C)[C@@H](CCCC1)[C@]([O-])=O	1195-94-4	390180	HMDB0033433	C08283	441447	Pos Early	0	0.064232	0.0538481	0	no
nicotinamide riboside	1		33013	100001310	Cofactors and Vitamins	Nicotinate and Nicotinamide Metabolism		NC(C1=C[N+](C2C(C(C(C[O-])O2)O)O)=CC=C1)=O	1341-23-7		HMDB0000855	C03150	439924	Pos Early	0	0.203737	0.108544	0	no
Fibrinopeptide A*	2		33084	100001322	Peptide	Fibrinogen Cleavage Peptide	JWICNZAGYSIBAR-UHFFFAOYAQ	O=C(NC(CC(C)C)C(NC(C)C(NC(CCC(O)=O)C(NCC(NCC(NCC(NC(C(C)C)C(NC(CCCNC(N)=N)C(O)=O)=O)=O)=O)=O)=O)=O)=O)C(CC1=CC=CC=C1)NC(C(CC(O)=O)NC(CNC(C(CCC(O)=O)NC(CNC(C(CO)NC(C(CC(O)=O)NC(C(C)N)=O)=O)=O)=O)=O)=O)=O	25422-31-5	14654187			25081464	Pos Early	0.0142857	NA	NA	1	yes
X-11787	4		33132	999911787										Pos Early	0	0.0625578	0.058285	0	no
X-11795	4		33140	999911795										Pos Early	0	0.051018	0.0477811	0	no
2-methoxyacetaminophen glucuronide*	2		33161	100001795	Xenobiotics	Drug - Analgesics, Anesthetics		CC(NC1=C(OC)C=C(OC2OC(C(O)=O)C(O)C(O)C2O)C=C1)=O		52083351	HMDB0240215		121596203	Neg	0.971429	NA	NA	1	yes
2-hydroxyacetaminophen sulfate*	2		33173	100001791	Xenobiotics	Drug - Analgesics, Anesthetics		CC(NC1=C(O)C=C(OS(=O)(O)=O)C=C1)=O		34448632	HMDB0062547		86290013	Neg	0.942857	0.224414	0.0651058	0	no
1-arachidonoyl-GPC (20:4n6)*	2	PC(20:4/0:0)	33228	100001551	Lipid	Lysophospholipid	LAXQYRRMGGEGOH-JXRLJXCWBN	C[N+](C)(C)CCOP(OC[C@@](O)([H])COC(CCC\C=C/C\C=C/C/C=C\C/C=C\CCCCC)=O)([O-])=O		21403155	HMDB0010395	C05208	24779476	Pos Late	0	0.278169	0.0646523	0	no
1-palmitoleoyl-GPC (16:1)*	2	PC(16:1/0:0)	33230	100001511	Lipid	Lysophospholipid	LFUDDCMNKWEORN-KHPPLWFEBO	O=P(OCC[N+](C)(C)C)([O-])OCC(O)COC(CCCCCCC/C=C\CCCCCC)=O		21403152	HMDB0010383		24779461	Pos Late	0	0.244775	0.0820914	0	no
gamma-glutamylthreonine	1		33364	100001314	Peptide	Gamma-glutamyl Amino Acid	GWNXFCYUJXASDX-JUZNGCLZBW	CC(O)[C@@H](C(O)=O)NC(CC[C@@H](C(O)=O)N)=O	5652-48-2	21403107	HMDB0029159		76078708	Pos Early	0	0.0980041	0.0753223	0	no
salicyluric glucuronide*	2		33384	100001332	Xenobiotics	Drug - Analgesics, Anesthetics	OEPADIDIUZTYOX-UHFFFAOYAT	OC1=CC=CC=C1C(NCC(OC2C(O)C(O)C(O)C(C(O)=O)O2)=O)=O		21403117	HMDB0240252		121596205	Neg	0.871429	0.158346	0.15801	0	no
2-palmitoylglycerol (16:0)	1		33419	100001048	Lipid	Monoacylglycerol	BBNYCLAREVXOSG-UHFFFAOYAG	OCC(CO)OC(CCCCCCCCCCCCCCC)=O	23470-00-0	110006	HMDB0011533		123409	Neg	0.214286	0.421119	0.319016	0	no
gamma-glutamylphenylalanine	1		33422	100000491	Peptide	Gamma-glutamyl Amino Acid	XHHOHZPNYFQJKL-QWRGUYRKBO	O=C(O)[C@H](CC1=CC=CC=C1)NC(CC[C@@H](C(O)=O)N)=O	7432-24-8	99868	HMDB0000594		111299	Pos Early	0	0.0546637	0.0401334	0	no
isobutyrylcarnitine (C4)	1		33441	100001055	Amino Acid	Leucine, Isoleucine and Valine Metabolism		CC(C)C(O[C@@H](CC([O-])=O)C[N+](C)(C)C)=O	25518-49-4		HMDB0000736		168379	Pos Early	0	0.0639475	0.058707	0	no
pseudouridine	1		33442	821	Nucleotide	Pyrimidine Metabolism, Uracil containing	HZIOZCLEXIYJAD-JWMKEVCDBU	O[C@]1([H])[C@@](O)([H])[C@](CO)([H])O[C@]1(C2=CNC(NC2=O)=O)[H]	1445-07-4	21403010	HMDB0000767	C02067	15047	Neg	0	0.0527859	0.052316	0	no
palmitoleate (16:1n7)	1		33447	452	Lipid	Long Chain Monounsaturated Fatty Acid	SECPZKHBENQXJG-FPLPWBNLBE	CCCCCC\C=C/CCCCCCCC(O)=O	373-49-9	393216	HMDB0003229	C08362	445638	Neg	0	0.0914496	0.0441742	0	no
glutamate. gamma-methyl ester	1		33487	100001103	Amino Acid	Glutamate Metabolism	ZGEYCCHDTIDZAE-UHFFFAOYAN	O=C(CCC(C(O)=O)N)OC	1499-55-4.1499-55-4	66546	HMDB0061715		68662	Pos Early	0	0.150269	0.131875	0	no
eicosenoate (20:1)	1		33587	100001335	Lipid	Long Chain Monounsaturated Fatty Acid	BITHHVVYSMSWAG-KTKRTIGZBC	O=C(O)CCCCCCCCC/C=C\CCCCCCCC		4445895	HMDB0002231.HMDB0062436	C16526	5282768.5282769.94159	Neg	0	0.0495941	0.0492574	0	no
gamma-glutamyl-epsilon-lysine	1		33934	100001262	Peptide	Gamma-glutamyl Amino Acid	JPKNLFVGUZRHOB-YUMQZZPRBM	N[C@H](C(O)=O)CCCCNC(CC[C@@H](C(O)=O)N)=O	17105-15-6	5378717	HMDB0003869		7015685	Pos Early	0	0.097422	0.0906283	0	no
piperine	1		33935	100001267	Xenobiotics	Food Component/Plant	MXXWOMGUGJBKIW-YPCIICBEBY	O=C(N1CCCCC1)/C=C/C=C/C2=CC(OCO3)=C3C=C2	94-62-2	553590	HMDB0029377	C03882	638024	Pos Late	0.0142857	0.0672771	0.0434129	0	no
octanoylcarnitine (C8)	1		33936	100001247	Lipid	Fatty Acid Metabolism (Acyl Carnitine, Medium Chain)	CXTATJFJDMJMIY-UHFFFAOYAP	[O-]C(CC(C[N+](C)(C)C)OC(CCCCCCC)=O)=O	3671-77-0	110274	HMDB0000791	C02838	123701.11953814	Pos Late	0	0.0781413	0.0413765	0	no
alpha-hydroxyisovalerate	1		33937	100001300	Amino Acid	Leucine, Isoleucine and Valine Metabolism	NGEWQZIDQIYUNV-UHFFFAOYAS	OC(C(O)=O)C(C)C	600-37-3	90190	HMDB0000407		99823	Neg	0	0.102284	0.0520522	0	no
N-acetylthreonine	1		33939	100001274	Amino Acid	Glycine, Serine and Threonine Metabolism	PEDXUVCGOLSNLQ-UHFFFAOYAC	CC(O)C(C(O)=O)NC(C)=O	17093-74-2	3841173	HMDB0062557		152204	Neg	0	0.0907894	0.0351973	0	no
decanoylcarnitine (C10)	1		33941	100001251	Lipid	Fatty Acid Metabolism (Acyl Carnitine, Medium Chain)	LZOSYCMHQXPBFU-UHFFFAOYAC	[O-]C(CC(C[N+](C)(C)C)OC(CCCCCCCCC)=O)=O	1492-27-9	8420677	HMDB0000651		10245190	Pos Late	0	0.0472946	0.040296	0	no
N-acetylasparagine	1		33942	100001257	Amino Acid	Alanine and Aspartate Metabolism	HXFOXFJUNFFYMO-BYPYZUCNBZ	OC([C@@H](NC(C)=O)CC(N)=O)=O	4033-40-3	90090	HMDB0006028		99715	Pos Early	0	0.0474088	0.0338661	0	no
N-acetylglutamine	1		33943	100001253	Amino Acid	Glutamate Metabolism	KSMRODHGGIIXDV-YFKPBYRVBV	OC([C@H](CCC(N)=O)NC(C)=O)=O	2490-97-3	158492	HMDB0006029	C02716	182230	Pos Early	0	0.0787948	0.0489033	0	no
N-acetylhistidine	1		33946	100001293	Amino Acid	Histidine Metabolism	KBOJOGQFRVVWBH-ZETCQYMHBN	OC([C@@H](NC(C)=O)CC1=CNC=N1)=O	39145-52-3	68142	HMDB0032055	C02997	75619	Neg	0.0285714	0.079281	0.0751811	0	no
gamma-glutamyltryptophan	1		33947	100001295	Peptide	Gamma-glutamyl Amino Acid	CATMPQFFVNKDEY-AAEUAGOBBU	O=C(O)[C@@H](N)CCC(N[C@@H](CC1=CNC2=C1C=CC=C2)C(O)=O)=O	66471-20-3	2302065	HMDB0029160		3989307	Pos Early	0	0.178193	0.126065	0	no
gamma-glutamylglycine	1		33949	100001294	Peptide	Gamma-glutamyl Amino Acid	ACIJGUBIMXQCMF-BYPYZUCNBW	O=C(O)[C@@H](N)CCC(NCC(O)=O)=O	1948-29-4	145071	HMDB0011667		100099	Pos Early	0	0.0495348	0.0470951	0	no
N-acetylphenylalanine	1		33950	100001256	Amino Acid	Phenylalanine Metabolism	CBQJSKKFNMDLON-JTQLQIEIBY	O=C(O)[C@@H](NC(C)=O)CC1=CC=CC=C1	2018-61-3	67404	HMDB0000512	C03519	74839	Neg	0	0.125762	0.0908497	0	no
myristoylcarnitine (C14)	1		33952	100001270	Lipid	Fatty Acid Metabolism (Acyl Carnitine, Long Chain Saturated)	PSHXNVGSVNEJBD-UHFFFAOYAV	O=C(CCCCCCCCCCCCC)OC(CC([O-])=O)C[N+](C)(C)C	18822-89-4	4932274	HMDB000506		6426854	Pos Late	0	0.0898917	0.0536992	0	no
N-acetylarginine	1		33953	100001266	Amino Acid	Urea cycle, Arginine and Proline Metabolism	SNEIUMQYRCDYCH-LURJTMIEBE	O=C(O)[C@@H](NC(C)=O)CCCNC(N)=N	155-84-0	60752	HMDB0004620	C02562	67427	Pos Early	0	0.0620046	0.0543826	0	no
1-palmitoyl-GPC (16:0)	1		33955	100001263	Lipid	Lysophospholipid	ASWBNKHCZGQVJV-UHFFFAOYAM	O=P(OCC[N+](C)(C)C)([O-])OCC(O)COC(CCCCCCCCCCCCCCC)=O	17364-16-8	78064	HMDB0010382	C04102	86554	Pos Late	0	0.200538	0.0468386	0	no
N-acetyltryptophan	1		33959	100001254	Amino Acid	Tryptophan Metabolism	DZTHIGRZJZPRDV-LBPRGKRZBS	O=C(O)[C@@H](NC(C)=O)CC1=CNC2=C1C=CC=C2	1218-34-4	610602	HMDB0013713	C03137	439917.70065299998	Neg	0	NA	NA	1	yes
1-stearoyl-GPC (18:0)	1	PC(18:0/0:0)	33961	100001271	Lipid	Lysophospholipid	IHNKQIMGVNPMTC-RUZDIDTEBJ	O[C@H](COC(CCCCCCCCCCCCCCCCC)=O)COP(OCC[N+](C)(C)C)([O-])=O	19420-57-6	435389	HMDB0010384		497300	Pos Late	0	0.279622	0.0763171	0	no
acetoacetate	1		33963	1218	Lipid	Ketone Bodies	WDJHALXBUFZDSR-UHFFFAOYAH	O=C(CC(C)=O)O	3483-11-2	94	HMDB0000060	C00164	96	Pos Early	0.0285714	NA	NA	0.875	yes
N-acetylisoleucine	1		33967	100001276	Amino Acid	Leucine, Isoleucine and Valine Metabolism	JDTWZSUNGHMMJM-MSZQBOFLBT	CC(N[C@H](C(O)=O)C(C)CC)=O	3077-46-1	2081100	HMDB0061684		306109	Pos Early	0	0.171106	0.050195	0	no
5-dodecenoate (12:1n7)	1		33968	100001232	Lipid	Medium Chain Fatty Acid	IJBFSOLHRKELLR-FPLPWBNLBG	CCCCCC\C=C/CCCC(O)=O	2430-94-6	4471803	HMDB0000529		5312378	Neg	0.0142857	0.0836147	0.047291	0	no
stearidonate (18:4n3)	1	stearidonate (18:4n3)	33969	100001229	Lipid	Long Chain Polyunsaturated Fatty Acid (n3 and n6)	JIWBIWFOSCKQMA-LTKCOYKYBT	CC\C=C/C\C=C/C\C=C/C\C=C/CCCCC(O)=O	111174-40-4	4471933	HMDB0006547	C16300	5312508	Neg	0	0.105291	0.056116	0	no
10-heptadecenoate (17:1n7)	1		33971	100001278	Lipid	Long Chain Monounsaturated Fatty Acid	GDTXICBNEOEPAZ-FPLPWBNLBM	O=C(O)CCCCCCCC/C=C\CCCCCC	29743-97-3	4471860	HMDB0060038		5312435	Neg	0	0.0890705	0.0507487	0	no
10-nonadecenoate (19:1n9)	1		33972	100001277	Lipid	Long Chain Monounsaturated Fatty Acid	BBOWBNGUEWHNQZ-KTKRTIGZBX	O=C(O)CCCCCCCC/C=C\CCCCCCCC	73033-09-7	4471938	HMDB0013622		5312513	Neg	0	0.171104	0.16235	0	no
epiandrosterone sulfate	1	epiandrosterone sulfate	33973	100001287	Lipid	Androgenic Steroids	ZMITXKRGXGRMKS-KZBQTZLVBC	O=C1CCC2C3CC[C@@]4([H])C[C@@H](OS(=O)(O)=O)CC[C@]4(C)C3CC[C@@]21C	22229-22-7	21403101	HMDB0062657	C04555	9929317	Neg	0	0.0968499	0.0638752	0	no
campesterol	1	campesterol	33997	100001269	Lipid	Sterol	SGNBVLSWZMBQTH-PODYLUTMBW	C[C@H](CC[C@@H](C)C(C)C)[C@@]1([H])CC[C@@]2([H])[C@]3([H])CC=C4C[C@@H](O)CC[C@]4(C)[C@@]3([H])CC[C@@]21C	474-62-4	151215	HMDB0002869	C01789	173183	Pos Late	0	0.395959	0.149276	0	no
linolenate [alpha or gamma. (18:3n3 or 6)]	1		34035	100001337	Lipid	Long Chain Polyunsaturated Fatty Acid (n3 and n6)	DTOSIQBPPRVQHS-PDBXOOCHBH	O=C(O)CCCCCCC/C=C\C/C=C\C/C=C\CC		4444437	HMDB0003073.HMDB0001388	C06426.C06427	5280933.5280934004	Neg	0	0.112864	0.0539295	0	no
1-arachidonoyl-GPI (20:4)*	2		34214	100001654	Lipid	Lysophospholipid		[H]C(C(O)(C(O)([C@](O)1[H])[H])[H])([C@@](OP(O)(OC[C@@]([H])(COC(CCC/C=C\C/C=C\C/C=C\C/C=C\CCCCC)=O)O)=O)([C@]1(O)[H])[H])O			HMDB0061690		121596217	Neg	0	0.114822	0.106765	0	no
3-(cystein-S-yl)acetaminophen*	2		34365	100001797	Xenobiotics	Drug - Analgesics, Anesthetics	LLHICPSCVFRWDT-UHFFFAOYAK	CC(NC1=CC=C(O)C(SCC(C(O)=O)N)=C1)=O	53446-10-9	4403253	HMDB0240217		171264	Pos Early	0.942857	NA	NA	1	yes
stachydrine	1		34384	100001296	Xenobiotics	Food Component/Plant	CMUNUTVVOOHQPW-LURJTMIEBI	C[N+]1(C)[C@H]([C@@]([O-])=O)CCC1	4136-37-2	103115	HMDB0004827	C10172	115244	Pos Early	0	0.0658092	0.0603772	0	no
N-acetylproline	1		34387	100001334	Amino Acid	Urea cycle, Arginine and Proline Metabolism	GNMSLDIYJOSUSW-UHFFFAOYAD	O=C(O)C(CCC1)N1C(C)=O	1074-79-9	285677	HMDB0094701		322640	Pos Early	0.0285714	0.0862933	0.0596669	0	no
1-methylxanthine	1		34389	100001405	Xenobiotics	Xanthine Metabolism	MVOYJPOZRLFTCP-UHFFFAOYAI	O=C(N1C)NC2=C(NC=N2)C1=O	6136-37-4	72464	HMDB0010738	C16358	80220	Neg	0.142857	0.114567	0.0668981	0	no
7-methylxanthine	1		34390	100001396	Xenobiotics	Xanthine Metabolism	PFWLFWPASULGAN-UHFFFAOYAY	OC1=C(N2C)C(N=C2)=NC(O)=N1	552-62-5	61660	HMDB0001991	C16353	68374	Pos Early	0.385714	0.103448	0.0677256	0	no
1-methylurate	1		34395	100001400	Xenobiotics	Xanthine Metabolism	QFDRTQONISXGJA-UHFFFAOYAS	CN1C(NC(N2)=C(C1=O)NC2=O)=O	708-79-2	62926	HMDB0003099	C16359	69726	Pos Early	0.428571	0.13562	0.116726	0	no
choline phosphate	1		34396	267	Lipid	Phospholipid Metabolism	YHHSONZFOIEMCP-UHFFFAOYAD	C[N+](C)(CCOP(O)([O-])=O)C	72556-74-2	119298	HMDB0001565	C00588	1014	Pos Early	0	0.108839	0.0969144	0	no
3.7-dimethylurate	1		34399	100001398	Xenobiotics	Xanthine Metabolism	HMLZLHKHNBLLJD-UHFFFAOYAN	CN1C(NC(C(N2C)=C1NC2=O)=O)=O	13087-49-5	74994	HMDB0001982	C16360	83126	Neg	0.385714	0.215255	0.226915	0.125	no
1.7-dimethylurate	1		34400	100001399	Xenobiotics	Xanthine Metabolism	NOFNCLGCUJJPKU-UHFFFAOYAG	CN1C(NC(N2)=C(C1=O)N(C)C2=O)=O	33868-03-0	82720	HMDB0011103	C16356	91611	Neg	0.271429	0.142513	0.0666468	0	no
5-acetylamino-6-formylamino-3-methyluracil	1		34401	100001402	Xenobiotics	Xanthine Metabolism	RDZNZFGKEVDNPK-UHFFFAOYAL	O=C(NC(NC=O)=C1NC(C)=O)N(C)C1=O	85438-96-6	97287	HMDB0011105	C16365	108214	Pos Early	0.571429	NA	NA	1	yes
1.3.7-trimethylurate	1		34404	100001397	Xenobiotics	Xanthine Metabolism	BYXCFUMGEBZDDI-UHFFFAOYAE	CN(C(N1C)=O)C(NC2=O)=C(N2C)C1=O	5415-44-1	71754	HMDB0002123	C16361	79437	Neg	0.657143	0.149801	0.132818	0	no
isovalerylcarnitine (C5)	1		34407	100001393	Amino Acid	Leucine, Isoleucine and Valine Metabolism	IGQBPDJNUXPEMT-UHFFFAOYAB	[O-]C(CC(C[N+](C)(C)C)OC(CC(C)C)=O)=O	31023-24-2	4932271	HMDB0000688	C20826	169235	Pos Early	0	0.0694175	0.0533616	0	no
stearoylcarnitine (C18)	1		34409	100001391	Lipid	Fatty Acid Metabolism (Acyl Carnitine, Long Chain Saturated)	FNPHNLNTJNMAEE-HSZRJFAPBW	[O-]C(C[C@@H](OC(CCCCCCCCCCCCCCCCC)=O)C[N+](C)(C)C)=O	18822-91-8	21233653	HMDB0000848		3006797	Pos Late	0	0.0822385	0.0618994	0	no
1-linoleoyl-GPC (18:2)	1	PC(18:2/0:0)	34419	100001395	Lipid	Lysophospholipid	SPJFYYJXNPEZDW-UTJQPWESBU	O=P(OCC(O)COC(CCCCCCC/C=C\C/C=C\CCCCC)=O)([O-])OCC[N+](C)(C)C		10160888	HMDB0010386	C04100	11988421	Pos Late	0	0.323267	0.0815315	0	no
5-acetylamino-6-amino-3-methyluracil	1	5-acetylamino-6-amino-3-methyluracil	34424	100001403	Xenobiotics	Xanthine Metabolism	POQOTWQIYYNXAT-UHFFFAOYAS	O=C(NC(N)=C1NC(C)=O)N(C)C1=O	1196153-01-1	79659	HMDB0004400	C16366	88299	Pos Early	0.114286	0.0679466	0.0567006	0	no
sphingosine 1-phosphate	1		34445	100000626	Lipid	Sphingosines	DUYSYHSSBDVJSM-KRWOKUGFBM	OP([O-])(OC[C@@]([H])([C@](O)(/C=C/CCCCCCCCCCCCC)[H])[NH3+])=O	26993-30-6	4446673	HMDB0000277	C06124	5283560	Pos Late	0	0.224703	0.0381324	0	no
gamma-glutamylisoleucine*	2		34456	100001485	Peptide	Gamma-glutamyl Amino Acid	SNCKGJWJABDZHI-SIPWABPFBP	CCC(C)[C@@H](C(O)=O)NC(CC[C@@H](C(O)=O)N)=O		21403145	HMDB0011170		22885096	Pos Early	0	0.110743	0.082565	0	no
laurylcarnitine (C12)	1		34534	100001392	Lipid	Fatty Acid Metabolism (Acyl Carnitine, Medium Chain)	FUJLYHJROOYKRA-UHFFFAOYAK	[O-]C(CC(C[N+](C)(C)C)OC(CCCCCCCCCCC)=O)=O	25518-54-1	8602997	HMDB000225		168381	Pos Late	0	0.059191	0.0456799	0	no
beta-guanidinopropanoate	1		35101	100001411	Xenobiotics	Food Component/Plant	KMXXSJLYVJEBHI-UHFFFAOYAJ	OC(CCNC(N)=N)=O	353-09-3	61020	HMDB0013222	C03065	67701	Pos Early	0.0142857	0.278725	0.278968	0	no
isovalerylglycine	1		35107	100001452	Amino Acid	Leucine, Isoleucine and Valine Metabolism	ZRQXMKMBBMNNQC-UHFFFAOYAA	O=C(O)CNC(CC(C)C)=O	16284-60-9	475516	HMDB00678		546304	Neg	0.142857	0.139387	0.128576	0	no
7-methylguanine	1		35114	100001456	Nucleotide	Purine Metabolism, Guanine containing	FZWGECJQACGGTI-UHFFFAOYAT	O=C1C(N2C)=C(N=C2)N=C(N)N1	578-76-7	10883	HMDB0000897	C02242	135398679	Pos Early	0	0.0769493	0.0745759	0	no
phenylacetylglutamine	1		35126	100001417	Peptide	Acetylated Peptides	JFLIEFSWGNOPJJ-UHFFFAOYAD	O=C(CC1=CC=CC=C1)N[C@@H](CCC(N)=O)C(O)=O	28047-15-6	270643	HMDB0006344	C04148	92258	Neg	0	0.0958404	0.0562529	0	no
pro-hydroxy-pro	1		35127	100001167	Amino Acid	Urea cycle, Arginine and Proline Metabolism	ONPXCLZMBSJLSP-ALKRTJFJBT	OC([C@H]1N(C([C@H]2NCCC2)=O)CC(O)C1)=O	18684-24-7	9847785	HMDB0006695		11902893	Neg	0.114286	0.287094		0.75	yes
N4-acetylcytidine	1	N4-acetylcytidine	35130	100001413	Nucleotide	Pyrimidine Metabolism, Cytidine containing	NIDVTARKFBZMOT-PEBGCTIMBU	O[C@]1([H])[C@@](O)([H])[C@](CO)([H])O[C@]1(N2C(N=C(NC(C)=O)C=C2)=O)[H]	3768-18-1	96702	HMDB0005923		107461	Neg	0.0142857	0.171026	0.159649	0	no
3-methylcytidine	1		35132	100001466	Nucleotide	Pyrimidine Metabolism, Cytidine containing	BWXZYULEOLQCKN-NNRPTJCQBK	O[C@]([C@@]1(O)[H])([C@](O[C@](CO)1[H])([H])N2C=CC(N(C)C2=O)=N)[H]	21028-20-6	9164190	HMDB0240577		14237477	Pos Early	0	NA	NA	1	yes
5-methyluridine (ribothymidine)	1	5-methyluridine (ribothymidine)	35136	100001446	Nucleotide	Pyrimidine Metabolism, Uracil containing	DWRXFEITVBNRMK-JXOAFFINBW	O[C@@H]1[C@H](O)[C@@H](CO)O[C@H]1N(C=C2C)C(NC2=O)=O	1463-10-1	393058	HMDB0000884		445408	Neg	0	0.0856274	0.0581981	0	no
N2.N2-dimethylguanosine	1		35137	100001412	Nucleotide	Purine Metabolism, Guanine containing	RSPURTUNRHNVGF-IOSLPCCCBE	O=C1C(N=CN2[C@@]3([H])[C@@](O)([H])[C@@](O)([H])[C@](CO)([H])O3)=C2N=C(N(C)C)N1	2140-67-2	83878	HMDB0004824		135501639	Pos Early	0	0.0865626	0.0707552	0	no
N6-carbamoylthreonyladenosine	1		35157	100001415	Nucleotide	Purine Metabolism, Adenine containing	GYCVHQYQICRFAX-GQFURFNTBM	OC(C)C(C(O)=O)NC(NC1=NC=NC2=C1N=CN2[C@@H]3O[C@H](CO)[C@@H](O)[C@H]3O)=O	24719-82-2	141829	HMDB0041623		161466	Neg	0	0.112994	0.0933854	0	no
cysteine-glutathione disulfide	1		35159	100001437	Amino Acid	Glutathione Metabolism	BNRXZEPOHPEEAS-UHFFFAOYAL	NC(C(O)=O)CCC(NC(CSSCC(N)C(O)=O)C(NCC(O)=O)=O)=O	13081-14-6	3455404	HMDB0000656	R00900	3080690	Pos Early	0	NA	NA	1	yes
oleoylcarnitine (C18:1)	1		35160	100001501	Lipid	Fatty Acid Metabolism (Acyl Carnitine, Monounsaturated)	IPOLTUVFXFHAHI-WHIOSMTNBE	[O-]C(C[C@@H](OC(CCCCCCC/C=C\CCCCCCCC)=O)C[N+](C)(C)C)=O	38677-66-6	21403150	HMDB0005065		6441392	Pos Late	0	0.0729111	0.0423458	0	no
1-arachidonoyl-GPE (20:4n6)*	2		35186	100001571	Lipid	Lysophospholipid	ROPRRXYVXLDXQO-XSQXPFHXBE	NCCOP(OC[C@@](O)([H])COC(CCC\C=C/C\C=C/C/C=C\C/C=C\CCCCC)=O)(O)=O		21403171	HMDB0011517		42607465	Pos Late	0	0.240435	0.0500719	0	no
2-palmitoyl-GPC (16:0)*	2		35253	100001562	Lipid	Lysophospholipid	NEGQHKSYEYVFTD-HSZRJFAPBY	OC[C@](OC(CCCCCCCCCCCCCCC)=O)([H])COP(OCC[N+](C)(C)C)([O-])=O		21403165	HMDB0061702		15061532	Neg	0	0.635199	0.585195	0	no
catechol sulfate	1		35320	100001605	Xenobiotics	Benzoate Metabolism	MZPWKJZDOCIALD-UHFFFAOYAC	O=S(OC1=C(O)C=CC=C1)(O)=O	4918-96-1	2341024	HMDB0059724		3083879	Neg	0	0.172924	0.0657336	0	no
hydroquinone sulfate	1		35322	100001604	Xenobiotics	Drug - Topical Agents	FPXPQMOQWJZYBL-UHFFFAOYAZ	OC1=CC=C(C=C1)OS(=O)(O)=O	123-31-9	141624	HMDB0240263	C00530	161220	Neg	0.0142857	0.0758486	0.0342033	0	no
tiglylcarnitine (C5:1-DC)	1		35428	100001597	Amino Acid	Leucine, Isoleucine and Valine Metabolism	WURBQCVBQNMUQT-RMKNXTFCBN	[O-]C(CC(C[N+](C)(C)C)OC(/C(C)=C/C)=O)=O	64191-86-2	17216200	HMDB0002366		22833596	Pos Early	0	0.0884471	0.0660149	0	no
2-methylmalonylcarnitine (C4-DC)	1		35482	100001596	Lipid	Fatty Acid Metabolism (also BCAA Metabolism)	XROYFEWIXXCPAW-UHFFFAOYAB	[O-]C(CC(C[N+](C)(C)C)OC(C(C)C(O)=O)=O)=O	149181-64-6	21403178	HMDB0013133		53481628	Pos Early	0.0142857	0.158705	0.143634	0	no
4-hydroxyhippurate	1		35527	100001423	Xenobiotics	Benzoate Metabolism	ZMHLUFWWWPBTIU-UHFFFAOYAI	O=C(NCC(O)=O)C1=CC=C(O)C=C1	2482-25-9	133104	HMDB0013678		151012	Neg	0	0.0646504	0.0625582	0	no
1-myristoylglycerol (14:0)	1		35625	100001618	Lipid	Monoacylglycerol	DCBSHORRWZKAKO-UHFFFAOYAJ	O=C(CCCCCCCCCCCCC)OCC(O)CO	75685-84-6	71382	HMDB0011561	C01885	10957631	Neg	0.242857	0.380599	0.192898	0	no
1-oleoyl-GPE (18:1)	1	PE(18:1/0:0)	35628	100001569	Lipid	Lysophospholipid	PYVRVRFVLRNJLY-MZMPXXGTBD	O=P(OCC[NH3+])([O-])OC[C@H](O)COC(CCCCCCC\C=C/CCCCCCCC)=O	89576-29-4	7826021	HMDB0011506		9547071	Pos Late	0	0.240582	0.0877208	0	no
1-palmitoyl-GPE (16:0)	1		35631	100001567	Lipid	Lysophospholipid	YVYMBNSKXOXSKW-HXUWFJFHBX	O=P(OCC[NH3+])([O-])OC[C@H](O)COC(CCCCCCCCCCCCCCC)=O	53862-35-4	7826019	HMDB0011503		9547069	Pos Late	0	0.245178	0.0745602	0	no
3-(3-hydroxyphenyl)propionate	1		35635	100001624	Xenobiotics	Benzoate Metabolism	QVWAEZJXDYOKEH-UHFFFAOYAP	O=C(CCC1=CC(O)=CC=C1)O	621-54-5	89	HMDB0000375	C11457	91	Neg	0.142857	0.0421399	0.0428001	0	no
cysteinylglycine	1		35637	278	Amino Acid	Glutathione Metabolism	ZUKPVRWZDMRIEO-UHFFFAOYAS	NC(C(NCC(O)=O)=O)CS	19246-18-5	58762	HMDB0000078	C01419	439498	Pos Early	0	0.29816	0.259467	0	no
ectoine	1		35651	100001635	Xenobiotics	Chemical	WQXNXVUDBPYKBA-YFKPBYRVBN	O=[C@](O)[C@H]1N=C(C)NCC1	96702-03-3	112069	HMDB0240650	C06231	126041	Pos Early	0.0857143	0.172844	0.168892	0	no
N-acetyl-aspartyl-glutamate (NAAG)	1		35665	100001612	Amino Acid	Glutamate Metabolism	OPVPGKGADVGKTG-UHFFFAOYAF	CC(NC(C(NC(CCC(O)=O)C(O)=O)=O)CC(O)=O)=O	3106-85-2	5065	HMDB0001067	C12270	188803	Pos Early	0	0.0662341	0.0653806	0	no
tetradecanedioate (C14-DC)	1		35669	100001613	Lipid	Fatty Acid, Dicarboxylate	HQHCYKULIHKCEB-UHFFFAOYAK	O=C(O)CCCCCCCCCCCCC(O)=O	821-38-5	12630	HMDB0000872		13185	Neg	0	0.124559	0.0910076	0	no
2-hydroxypalmitate	1		35675	100001579	Lipid	Fatty Acid, Monohydroxy	JGHSBPIZNUXPLA-UHFFFAOYAI	O=C(O)C(O)CCCCCCCCCCCCCC	764-67-0	83805	HMDB0031057		12575964.92836.11065598	Neg	0	0.0849532	0.0690595	0	no
hexadecanedioate (C16-DC)	1		35678	100001614	Lipid	Fatty Acid, Dicarboxylate	QQHJDPROMQRDLA-UHFFFAOYAF	O=C(O)CCCCCCCCCCCCCCC(O)=O	505-54-4	10027	HMDB0000672	C19615	10459	Neg	0	0.177083	0.125878	0	no
dihomo-linolenate (20:3n3 or n6)	1		35718	100001739	Lipid	Long Chain Polyunsaturated Fatty Acid (n3 and n6)	AHANXAKGNAKFSK-PDBXOOCHBM	CC\C=C/C\C=C/C\C=C/CCCCCCCCCC(O)=O	17046-59-2	4471954	HMDB0002925	C03242	5280581	Neg	0	0.0869654	0.0551378	0	no
thymol sulfate	1		36095	100001757	Xenobiotics	Food Component/Plant	NODSEPOUFZPJEQ-UHFFFAOYAU	CC(C)C1=CC=C(C)C=C1OS(=O)(O)=O	89-83-8	10709958	HMDB0062720	C09908	12456386	Neg	0.114286	0.133578	0.0702316	0	no
4-vinylphenol sulfate	1		36098	100001755	Xenobiotics	Benzoate Metabolism	IETVQHUKTKKBFF-UHFFFAOYAU	O=S(OC1=CC=C(C=C)C=C1)(O)=O	2628-17-3	4932200	HMDB0062775	C05627	6426766	Neg	0	0.103474	0.0813996	0	no
4-ethylphenylsulfate	1		36099	100001756	Xenobiotics	Benzoate Metabolism		O=S(OC1=CC=C(CC)C=C1)(O)=O	123-07-9		HMDB0062551	C13637	20822574	Neg	0.0142857	0.110776	0.0716151	0	no
p-cresol sulfate	1		36103	100001315	Xenobiotics	Benzoate Metabolism	WGNAKZGUSRVWRH-REWHXWOFAB	O=S(OC1=CC=C(C)C=C1)(O)=O	3233-57-7	3806480	HMDB0011635		4615423	Neg	0	0.0937997	0.0415313	0	no
1-linoleoyl-GPI (18:2)*	2	PI(18:2/0:0)	36594	100001778	Lipid	Lysophospholipid		[H]C(C(O)(C(O)([C@](O)1[H])[H])[H])([C@@](OP(O)(OC[C@@]([H])(COC(CCCCCCC/C=C\C/C=C\CCCCC)=O)O)=O)([C@]1(O)[H])[H])O			HMDB0240597		11124828	Neg	0.0857143	0.0932461	0.0811374	0	no
1-linoleoyl-GPE (18:2)*	2	PE(18:2/0:0)	36600	100001570	Lipid	Lysophospholipid	DBHKHNGBVGWQJE-HZJYTTRNBF	O=P(OCC(O)COC(CCCCCCC/C=C\C/C=C\CCCCC)=O)(O)OCCN		21403170	HMDB0011507		52925130	Pos Late	0	0.206013	0.0655674	0	no
1-oleoyl-GPI (18:1)	1	PI(18:1/0:0)	36602	100001777	Lipid	Lysophospholipid		[H]C(C(O)(C(O)([C@](O)1[H])[H])[H])([C@@](OP(O)(OC[C@@]([H])(COC(CCCCCCC/C=C\CCCCCCCC)=O)O)=O)([C@]1(O)[H])[H])O			HMDB0061693		86289645	Neg	0	0.14851	0.148315	0	no
N6-carboxymethyllysine	1		36713	100001768	Carbohydrate	Advanced Glycation End-product	NUXSIDPKKIEIMI-UHFFFAOYAH	OC(CNCCCCC(C(O)=O)N)=O	5746-04-3	11217184	HMDB0240347		123800	Pos Early	0.257143	0.121765	0.108692	0	no
gamma-glutamylglutamate	1		36738	331	Peptide	Gamma-glutamyl Amino Acid	OWQDWQKWSLFFFR-WDSKDSINBR	O=C(O)C(N)CCC(NC(C(O)=O)CCC(O)=O)=O	1116-22-9	83831	HMDB0011737	C05282	92865	Pos Early	0	0.114239	0.097142	0	no
2-hydroxy-3-methylvalerate	1		36746	100001541	Amino Acid	Leucine, Isoleucine and Valine Metabolism	RILPIWOPNGRASR-UHFFFAOYAI	O=C(C(C(CC)C)O)O	488-15-3	144317	HMDB0000317		164623	Neg	0	0.0974695	0.0725206	0	no
deoxycarnitine	1		36747	100001662	Lipid	Carnitine Metabolism	JHPNVNIEXXLNTR-UHFFFAOYAL	C[N+](C)(C)CCCC([O-])=O	6249-56-5	705	HMDB0001161	C01181	22620	Pos Early	0	0.0693369	0.0598866	0	no
N6-acetyllysine	1		36752	100001734	Amino Acid	Lysine Metabolism	DTERQYGMUDWYAZ-ZETCQYMHBE	N[C@@H](CCCCNC(C)=O)C(O)=O	692-04-6	83801	HMDB0000206	C02727	92832	Neg	0	0.0740886	0.0730377	0	no
octadecanedioate (C18-DC)	1		36754	100001615	Lipid	Fatty Acid, Dicarboxylate	BNJOQKFENDDGSC-UHFFFAOYAE	O=C(O)CCCCCCCCCCCCCCCCC(O)=O	871-70-5	63283	HMDB0000782		70095	Neg	0.0285714	0.276113	0.214488	0	no
7-alpha-hydroxy-3-oxo-4-cholestenoate (7-Hoca)	1		36776	100001609	Lipid	Sterol	SATGKQGFUDXGAX-MYWFJNCABU	O=C(C(CCC[C@H]([C@H]1CC[C@H]2[C@H]3[C@@H]([C@]4(C)C(C[C@H]3O)=CC(CC4)=O)CC[C@@]21C)C)C)O	115538-85-7	2338765	HMDB0012458	C17337	3081085	Neg	0	0.196088	0.164087	0	no
3beta.7alpha-dihydroxy-5-cholestenoate	1		36803	100001611	Lipid	Sterol	GYJSAWZGYQXRBS-GRJZKGIBBR	O[C@H]1[C@@]([C@@](CC2)([H])[C@](CC[C@@H]3O)(C)C(C3)=C1)([H])[C@@]4([H])[C@@]2(C)[C@]([C@H](C)CCCC(C)C(O)=O)([H])CC4	115538-84-6	2338764	HMDB0012454	C17335	3081084	Neg	0	0.312449	0.247585	0	no
dimethylarginine (SDMA + ADMA)	1		36808	100001810	Amino Acid	Urea cycle, Arginine and Proline Metabolism	YDGMGEXADBMOMJ-LURJTMIEBT	N[C@@H](CCCNC(N(C)C)=N)C(O)=O	102783-24-4	110375	HMDB0003334.HMDB0001539	C21189.C03626	123831.169148	Pos Early	0	0.0265823	0.0219654	0	no
o-cresol sulfate	1		36845	100001806	Xenobiotics	Benzoate Metabolism	CYGSXDXRHXMAOV-UHFFFAOYAI	O=S(OC1=CC=CC=C1C)(O)=O		9790277	HMDB0011635		11615528	Neg	0	0.089401	0.0852627	0	no
taurolithocholate 3-sulfate	1		36850	100001658	Lipid	Secondary Bile Acid Metabolism	HSNPMXROZIQAQD-GBURMNQMBI	C[C@@]([C@]([C@@](CC1)([H])[C@@]2([H])[C@](CC3)(C)[C@]1([H])C[C@@H]3OS(=O)(O)=O)(CC4)[H])(CC2)[C@]4([H])[C@H](C)CCC(NCCS(O)(=O)=O)=O	64936-83-0	389078	HMDB0002580	C03642	440071	Neg	0	0.172637	0.0955229	0	no
succinylcarnitine (C4-DC)	1		37058	100001948	Energy	TCA Cycle		[O-]C(CC(C[N+](C)(C)C)OC(CCC(O)=O)=O)=O	256928-74-2	28639166	HMDB0061717		71464481	Pos Early	0	0.0821809	0.0752934	0	no
malonylcarnitine	1		37059	100001526	Lipid	Fatty Acid Synthesis	ZGNBLKBZJBJFDG-UHFFFAOYAY	O=C(CC(O)=O)OC(CC([O-])=O)C[N+](C)(C)C	853728-01-5	21403153	HMDB0002095		22833583	Pos Early	0.0142857	0.150074	0.131744	0	no
gamma-glutamylalanine	1		37063	100001843	Peptide	Gamma-glutamyl Amino Acid	WQXXXVRAFAKQJM-WHFBIAKZBJ	C[C@H](NC(CC[C@H](N)C(O)=O)=O)C(O)=O	5875-41-2	389104	HMDB0029142	C03738	440103	Pos Early	0	0.162482	0.1716	0.125	no
methylphosphate	1		37070	100001805	Nucleotide	Purine and Pyrimidine Metabolism	CAAULPUQFIIOTL-UHFFFAOYAW	O=P(O)(O)OC	7023-27-0	12578	HMDB61711		13130	Pos Early	0	0.17521	0.166203	0	no
alpha-hydroxycaproate	1		37073	100001723	Lipid	Fatty Acid, Monohydroxy	NYHNVHGFPZAZGA-UHFFFAOYAC	O=C(C(CCCC)O)O	6064-63-7	90191	HMDB0001624		99824	Neg	0.185714	0.19208	0.202155	0	no
N-acetylserine	1		37076	100001851	Amino Acid	Glycine, Serine and Threonine Metabolism	JJIHLJJYMXLCOY-BYPYZUCNBM	OC[C@@H](C(O)=O)NC(C)=O	97-14-3	58744	HMDB0002931		65249	Pos Early	0	0.0523577	0.0479387	0	no
gamma-glutamyl-2-aminobutyrate	1		37092	100001502	Peptide	Gamma-glutamyl Amino Acid	FUZOZPRKGAXGOB-UHFFFAOYAE	O=C(O)C(CCC(NC(CC)C(O)=O)=O)N	16869-42-4	21403151				Pos Early	0	0.134033	0.12584	0	no
tryptophan betaine	1		37097	100001743	Amino Acid	Tryptophan Metabolism	AOHCBEAZXHZMOR-ZDUSSCGKBF	O=C([O-])[C@@H]([N@+](C)(C)C)CC1=CNC2=C1C=CC=C2	20671-76-5	390633	HMDB0061115	C09213	442106	Pos Early	0	0.0973357	0.0576653	0	no
N6-methyladenosine	1		37114	213	Nucleotide	Purine Metabolism, Adenine containing	VQAYFKKCNSOZKM-IOSLPCCCBA	OC(C1O)C(OC1CO)N(C=N2)C3=C2C(NC)=NC=N3	1867-73-8	92307	HMDB0004044		102175	Pos Early	0.628571	0.0828025	0.0466751	0	no
4-allylphenol sulfate	1		37181	100001868	Xenobiotics	Food Component/Plant		C=CCC1=CC=C(OS(=O)(O)=O)C=C1					66633409	Neg	0	0.13156	0.0583527	0	no
5alpha-androstan-3alpha.17alpha-diol monosulfate	1	5α-androstan-3α,17α-diol monosulfate	37183	100002008	Lipid	Androgenic Steroids		O[C@H]1C2(C)C(CC1)C(CCC3C4(C)CC[C@@H](OS(=O)(O)=O)C3)C4CC2			HMDB0000412			Neg	0.0285714	0.18516	0.19537	0.125	no
5alpha-androstan-3alpha.17beta-diol disulfate	1	5α-androstan-3α,17β-diol disulfate	37184	100002017	Lipid	Androgenic Steroids		C[C@@]12[C@](CCC3C2CC[C@@]4(C)C3CC[C@@H]4OS(=O)(O)=O)([H])C[C@H](OS(=O)(O)=O)CC1			HMDB0094682		56639109	Neg	0.0857143	0.121256	0.101263	0	no
5alpha-androstan-3alpha.17beta-diol monosulfate (2)	1	5α-androstan-3α,17β-diol monosulfate (2)	37185	100006005	Lipid	Androgenic Steroids		C[C@@]12[C@](CCC3C2CC[C@@]4(C)C3CC[C@@H]4O)([H])C[C@H](OS(=O)(O)=O)CC1					121596225	Neg	0.0142857	0.264525	0.169742	0	no
5alpha-androstan-3alpha.17beta-diol monosulfate (1)	1	5α-androstan-3α,17β-diol monosulfate (1)	37186	100002018	Lipid	Androgenic Steroids		C[C@@]12[C@](CCC3C2CC[C@@]4(C)C3CC[C@@H]4O)([H])C[C@H](OS(=O)(O)=O)CC1					121596226.12159599	Neg	0.0428571	0.143909	0.137534	0	no
5alpha-androstan-3beta.17alpha-diol disulfate	1		37187	100002021	Lipid	Androgenic Steroids		O=S(O[C@@H]1CCC2C3CC[C@@]4([H])C[C@@H](OS(=O)(O)=O)CC[C@]4(C)C3CC[C@@]21C)(O)=O			HMDB0094682		56639109	Neg	0.0142857	0.189725	0.0934786	0	no
5alpha-androstan-3beta.17beta-diol disulfate	1	5α-androstan-3β,17β-diol disulfate	37190	100001987	Lipid	Androgenic Steroids		C[C@@]12[C@](CCC3C2CC[C@@]4(C)C3CC[C@@H]4OS(=O)(O)=O)([H])C[C@@H](OS(=O)(O)=O)CC1	571-20-0		HMDB00493	C12525	90186325	Neg	0	0.109604	0.0566465	0	no
5alpha-androstan-3beta.17beta-diol monosulfate (2)	1	5α-androstan-3β,17β-diol monosulfate (2)	37192	100002024	Lipid	Androgenic Steroids		O[C@H]1CC[C@@]2(C)[C@](CCC3C2CC[C@@]4(C)C3CC[C@@H]4OS(=O)(O)=O)([H])C1						Neg	0.142857	0.115677	0.0988238	0	no
5alpha-pregnan-3beta.20beta-diol monosulfate (1)	1	5α-pregnan-3β,20β-diol monosulfate (1)	37196	100002009	Lipid	Progestin Steroids		O[C@H]1CC[C@@]2(C)[C@](CCC3C2CC[C@@]4(C)C3CCC4C(C)OS(=O)(O)=O)([H])C1			HMDB0240580			Neg	0.0285714	0.167377	0.159199	0	no
5alpha-pregnan-3beta.20alpha-diol disulfate	1	5α-pregnan-3β,20α-diol disulfate	37198	100001988	Lipid	Progestin Steroids		C[C@@]12[C@](CCC3C2CC[C@@]4(C)C3CCC4C(OS(=O)(O)=O)C)([H])C[C@@H](OS(=O)(O)=O)CC1			HMDB0094650		118703093	Neg	0	0.117764	0.0492726	0	no
5alpha-pregnan-3beta.20alpha-diol monosulfate (2)	1	5α-pregnan-3β,20α-diol monosulfate (2)	37200	100002014	Lipid	Progestin Steroids		C[C@@]12[C@](CCC3C2CC[C@@]4(C)C3CCC4[C@](C)([H])O)([H])C[C@@H](OS(=O)(O)=O)CC1						Neg	0	0.129207	0.089946	0	no
androstenediol (3beta.17beta) disulfate (1)	1	androstenediol (3β,17β) disulfate (1)	37202	100001992	Lipid	Androgenic Steroids		C[C@@]12C(CCC3C2CC[C@@]4(C)C3CC[C@@H]4OS(=O)(O)=O)=C[C@@H](OS(=O)(O)=O)CC1			HMDB0240313	C04295	87120982	Neg	0	0.109646	0.0466282	0	no
androstenediol (3beta.17beta) disulfate (2)	1	androstenediol (3β,17β) disulfate (2)	37203	100001994	Lipid	Androgenic Steroids		C[C@]12C(CCC3C1CC[C@]4(C3CC[C@@H]4OS(=O)(O)=O)C)=C[C@H](CC2)OS(=O)(O)=O			HMDB0240313		87120982	Neg	0	0.117753	0.0575481	0	no
androstenediol (3alpha. 17alpha) monosulfate (2)	1	androstenediol (3α, 17α) monosulfate (2)	37207	100002026	Lipid	Androgenic Steroids		O[C@@H]1CCC2C3CCC4=C[C@H](OS(=O)(O)=O)CC[C@]4(C)C3CC[C@@]21C						Neg	0	0.292774	0.218905	0	no
androstenediol (3alpha. 17alpha) monosulfate (3)	1	androstenediol (3α, 17α) monosulfate (3)	37209	100002027	Lipid	Androgenic Steroids		O[C@@H]1CCC2C3CCC4=CC(OS(=O)(O)=O)CC[C@]4(C)C3CC[C@@]21C						Neg	0	0.207675	0.127996	0	no
androstenediol (3beta.17beta) monosulfate (2)	1	androstenediol (3β,17β) monosulfate (2)	37210	100002029	Lipid	Androgenic Steroids		O[C@H]1CC[C@@]2(C)C(CCC3C2CC[C@@]4(C)C3CC[C@@H]4OS(=O)(O)=O)=C1			HMDB0240429.HMDB0186954			Neg	0.0285714	0.100431	0.0756981	0	no
androstenediol (3beta.17beta) monosulfate (1)	1	androstenediol (3β,17β) monosulfate (1)	37211	100002028	Lipid	Androgenic Steroids		O[C@H]1CCC2C3CCC4=C[C@@H](OS(=O)(O)=O)CC[C@]4(C)C3CC[C@@]21C	521-17-5		HMDB0240429		129670631.138473	Neg	0	0.0939458	0.060545	0	no
N-methylproline	1		37431	100001956	Amino Acid	Urea cycle, Arginine and Proline Metabolism	CWLQUGTUXBXTLF-UHFFFAOYAJ	O=C(O)C1N(C)CCC1	475-11-6	541	HMDB0094696		643474	Pos Early	0	0.0574112	0.0547275	0	no
N-acetyl-beta-alanine	1		37432	100002102	Nucleotide	Pyrimidine Metabolism, Uracil containing	LJLLAWRMBZNPMO-UHFFFAOYAA	CC(NCCC(O)=O)=O	3025-95-4	68881	HMDB0061880	C01073	76406	Neg	0	0.140178	0.106748	0	no
cysteine sulfinic acid	1		37443	100002113	Amino Acid	Methionine, Cysteine, SAM and Taurine Metabolism	ADVPTQAUNPRNPO-UHFFFAOYAU	O=C(C(CS(O)=O)N)O	207121-48-0	107	HMDB0000996	C00606	109	Pos Early	0	0.336381	0.0457226	0	no
4-hydroxycoumarin	1		37445	100002049	Xenobiotics	Drug - Cardiovascular	VXIXUWQIVKSKSA-UHFFFAOYAD	OC(C1=CC=CC=C1O2)=CC2=O	1076-38-6	10254753		C20414	54682930	Neg	0.114286	0.312543	0.234254	0.125	no
glycerophosphoethanolamine	1		37455	100001620	Lipid	Phospholipid Metabolism	JZNWSCPGTDBMEW-UHFFFAOYAI	O=P(OCCN)(O)OCC(CO)O	33049-08-0	110410	HMDB0000114	C01233	123874	Pos Early	0	0.304372	0.263093	0	no
ergothioneine	1		37459	100002154	Xenobiotics	Food Component/Plant	SSISHJJTAXXQAX-UHFFFAOYAO	S=C1NC(CC(C([O-])=O)[N+](C)(C)C)=CN1	58511-63-0	2297320	HMDB0003045	C05570	5351619	Pos Early	0	0.0964087	0.0637098	0	no
4-acetaminophen sulfate	1		37475	2049	Xenobiotics	Drug - Analgesics, Anesthetics	IGTYILLPRJOVFY-UHFFFAOYAN	CC(NC1=CC=C(OS(=O)(O)=O)C=C1)=O	32113-41-0.10066-90-7	75741	HMDB0059911	C06804	83939	Neg	0.942857	0.137966	0.0829086	0	no
docosapentaenoate (n6 DPA. 22:5n6)	1		37478	100001580	Lipid	Long Chain Polyunsaturated Fatty Acid (n3 and n6)	AVKOENOBFIYBSA-WMPRHZDHBF	OC(CC/C=C\C/C=C\C/C=C\C/C=C\C/C=C\CCCCC)=O	25182-74-5	4945614	HMDB0001976	C16513	6441454	Neg	0	0.0785692	0.0523897	0	no
17alpha-hydroxypregnenolone 3-sulfate	1	17α-hydroxypregnenolone 3-sulfate	37482	100002128	Lipid	Pregnenolone Steroids	OMOKWYAQVYBHMG-QUPIPBJSBX	O=[C@@](C)[C@@]1(O)CC[C@@]2([H])[C@]3([H])CC=C4CC(OS(=O)(O)=O)CC[C@]4(C)[C@@]3([H])CC[C@]12C	28901-70-4	134824	HMDB00416		152971	Neg	0.242857	0.135665	0.136597	0.5	no
N-acetylputrescine	1	N-acetylputrescine	37496	192	Amino Acid	Polyamine Metabolism	KLZGKIDSEJWEDW-UHFFFAOYAE	CC(NCCCCN)=O	18233-70-0	109095	HMDB0002064	C02714	122356	Pos Early	0	0.0849643	0.0560739	0	no
palmitoyl sphingomyelin (d18:1/16:0)	1	SM(d34:1)	37506	100002107	Lipid	Sphingomyelins	RWKUXQNLWDTSLO-GWQJGLRPBP	CCCCCCCCCCCCCCCC(N[C@@](COP([O-])(OCC[N+](C)(C)C)=O)([C@](O)(/C=C/CCCCCCCCCCCCC)[H])[H])=O	6254-89-3	8115562	HMDB0010169		9939941	Pos Late	0	0.258552	0.0553958	0	no
sphingomyelin (d18:1/18:1. d18:2/18:0)	1	SM(d36:2)	37529	100002106	Lipid	Sphingomyelins	NBEADXWAAWCCDG-QDDWGVBQBP	O=C(CCCCCCC/C=C\CCCCCCCC)N[C@@](COP([O-])(OCC[N+](C)(C)C)=O)([C@](O)(/C=C/CCCCCCCCCCCCC)[H])[H]	108392-10-5	4947837	HMDB0012101		6443882	Pos Late	0	0.262214	0.0630084	0	no
12-HETE	1		37536	100002167	Lipid	Eicosanoid	ZNHVWPKMFKADKW-VXBMJZGYBY	OC(CCC/C=C\C\C=C/C=C/C(C/C=C\CCCCC)O)=O	73837-14-6.71030-37-0	21509475	HMDB0006111	C14777	5283155	Pos Late	0.0142857	0.0734512	0.0606109	0	no
13-HODE + 9-HODE	1		37752	100002196	Lipid	Fatty Acid, Monohydroxy		OC(CCCCCCC/C=C\C=C\[C@H](CCCCC)O)=O			HMDB0004670.HMDB0004667	C14767.C14762	5312830.5282945.1424.5282947.5282944	Neg	0.0142857	0.254871	0.206452	0	no
betonicine	1		38100	100002153	Xenobiotics	Food Component/Plant	MUNWAHDYFVYIKH-RITPCOANBW	O[C@H]1C[N+](C)(C)[C@H]([C@@]([O-])=O)C1	515-25-3	144333	HMDB0029412	C08269	164642	Pos Early	0.2	0.121371	0.109911	0	no
oleoyl ethanolamide	1		38102	1137	Lipid	Endocannabinoid	BOWVQLFMWHZBEF-KTKRTIGZBW	O=C(NCCO)CCCCCCC/C=C\CCCCCCCC	111-58-0.11-58-0	4446574	HMDB0002088		5283454	Neg	0	0.14858	0.132635	0	no
indole-3-carboxylate	1		38116	100002185	Amino Acid	Tryptophan Metabolism		O=C(C1=CNC2=C1C=CC=C2)O	771-50-6		HMDB0003320	C19837	69867	Neg	0.0142857	0.178773	0.170612	0	no
nornicotine	1		38122	100002224	Xenobiotics	Tobacco Metabolite	MYKUKUCHPMASKF-UHFFFAOYAS	C1(C2CCCN2)=CC=CN=C1	5746-86-1	21108497	HMDB0001126		412	Pos Early	0.971429	NA	NA	1	yes
4-cholesten-3-one	1		38125	100002227	Lipid	Sterol	NYOXRYYXRWJDKP-UHFFFAOYAV	CC12C(CCC3C2CCC4(C)C3CCC4C(CCCC(C)C)C)=CC(CC1)=O	601-57-0	427	HMDB0000921	C00599	91477	Pos Late	0	0.0943972	0.0937701	0	no
S-methylmethionine	1	S-methylmethionine	38127	100002183	Amino Acid	Methionine, Cysteine, SAM and Taurine Metabolism	YDBYJHTYSHBBAU-UHFFFAOYAF	NC(CC[S+](C)C)C([O-])=O	3493-12-7	8351775	HMDB0038670	C05319	458	Pos Early	0.257143	0.0884487	0.0689307	0.125	no
palmitoyl ethanolamide	1		38165	1489	Lipid	Endocannabinoid	HXYVTAGFYLMHSO-UHFFFAOYAE	CCCCCCCCCCCCCCCC(NCCO)=O	544-31-0	4509	HMDB0002100	C16512	4671	Neg	0	0.104507	0.0940008	0	no
16a-hydroxy DHEA 3-sulfate	1	16a-hydroxy DHEA 3-sulfate	38168	100002126	Lipid	Androgenic Steroids		O=C1[C@H](O)CC2C3CC=C4C[C@@H](OS(=O)(O)=O)CC[C@]4(C)C3CC[C@@]21C			HMDB0062544		20848950	Neg	0	0.0972554	0.0572842	0	no
pregnenolone sulfate	1	pregnenolone sulfate	38170	100002129	Lipid	Pregnenolone Steroids	DIJBBUIOWGGQOP-QGVNFLHTBX	C[C@]12CC[C@H](OS(=O)(O)=O)CC1=CC[C@@]3([H])[C@]4([H])CC[C@H]([C@](C)=O)[C@](C)4CC[C@]23[H]	1247-64-9	94802	HMDB0000774	C18044	105074	Neg	0	0.209463	0.138527	0	no
cis-4-decenoylcarnitine (C10:1)	1		38178	100002259	Lipid	Fatty Acid Metabolism (Acyl Carnitine, Monounsaturated)		O=C([O-])CC(OC(CC/C=C\CCCCC)=O)C[N+](C)(C)C	98930-66-6	28639171	HMDB0013205		57357170	Pos Late	0	0.0969601	0.0922059	0	no
pristanate	1		38271	477	Lipid	Fatty Acid, Branched	PAHGJZDQXIOYTH-UHFFFAOYAH	CC(C)CCCC(C)CCCC(C)CCCC(C)C(O)=O	1189-37-3	110458	HMDB0000795		123929	Neg	0.0428571	0.27321		0.75	yes
2.3-dihydroxyisovalerate	1		38276	100002417	Xenobiotics	Food Component/Plant	JTEYKUFKXGDTEU-UHFFFAOYAT	OC(C(O)C(C)(O)C)=O	1756-18-9	657	HMDB0012141	C04039	677	Neg	0.471429	0.163369	0.157256	0	no
(12 or 13)-methylmyristate (a15:0 or i15:0)	1		38293	100002344	Lipid	Fatty Acid, Branched	ZOCYQVNGROEVLU-UHFFFAOYAB	CC(C)CCCCCCCCCCCC(O)=O	2485-71-4	133106	HMDB0061707		151014	Neg	0	0.129254	0.137009	0	no
(16 or 17)-methylstearate (a19:0 or i19:0)	1		38296	100002356	Lipid	Fatty Acid, Branched	YETXGSGCWODRAA-UHFFFAOYAR	OC(CCCCCCCCCCCCCCCC(C)C)=O	2724-59-6	2340933	HMDB0037397		3083779	Neg	0	0.108094	0.052062	0	no
12.13-DiHOME	1		38395	62	Lipid	Fatty Acid, Dihydroxy	CQSLTKIXAJTQGA-FLIBITNWBI	CCCCCC(C(C/C=C\CCCCCCCC(O)=O)O)O	263399-35-5	8412123	HMDB0004705	C14829	10236635	Neg	0.2	NA	NA	1	yes
9.10-DiHOME	1		38399	179	Lipid	Fatty Acid, Dihydroxy	XEBKSQSGNGRGDW-YFHOEESVBC	CCCCC/C=C\CC(C(CCCCCCCC(O)=O)O)O	263399-34-4	8142232	HMDB0004704	C14828	9966640	Neg	0.185714	0.353949	0.309123	0	no
stearoyl ethanolamide	1		38625	100002254	Lipid	Endocannabinoid	OTGQIQQTPXJQRG-UHFFFAOYAF	OCCNC(CCCCCCCCCCCCCCCCC)=O	111-57-9	25958	HMDB0013078		27902	Pos Late	0	0.120578	0.116856	0	no
cinnamoylglycine	1		38637	100002253	Xenobiotics	Food Component/Plant	YAADMLWHGMUGQL-VOTSOKGWBK	O=C(NCC(O)=O)/C=C/C1=CC=CC=C1	16534-24-0	618829	HMDB0011621		709625	Neg	0	0.11966	0.0553077	0	no
hydroxycotinine	1		38661	100002717	Xenobiotics	Tobacco Metabolite	XOKCJXZZNAUIQN-IENPIDJEBV	O=C1N(C)[C@H]([C@]2=CN=CC=C2)CC1O	34834-67-8	8395266	HMDB0001390		107963	Pos Early	0.857143	0.0651476	0.0577979	0	no
(14 or 15)-methylpalmitate (a17:0 or i17:0)	1		38768	100002945	Lipid	Fatty Acid, Branched		CC(CCCCCCCCCCCCCC(O)=O)C			HMDB0061859	C16995	8181.1790341699998	Neg	0	0.0841076	0.0663536	0	no
glutathione. oxidized (GSSG)	1		38783	448	Amino Acid	Glutathione Metabolism	YPZRWBKMTBYPTK-BJDJZHNGBD	O=C([C@@H](NC(CC[C@@H](C(O)=O)N)=O)CSSC[C@@H](C(NCC(O)=O)=O)NC(CC[C@@H](C(O)=O)N)=O)NCC(O)=O	103239-24-3	58835	HMDB0003337	D00031.C00127	65359	Pos Early	0.0142857	NA	NA	1	yes
1-(1-enyl-palmitoyl)-GPE (P-16:0)*	2	PE(P-16:0/0:0)	39270	100003000	Lipid	Lysoplasmalogen	QYTPGOPLNFESQC-RLHAVTDZBD	O=P(OCC[NH3+])([O-])OC[C@H](O)CO/C=C/CCCCCCCCCCCCCC		10471193	HMDB0011152			Pos Late	0	0.244721	0.0926188	0	no
1-(1-enyl-stearoyl)-GPE (P-18:0)*	2	PE(P-18:0/0:0)	39271	100003001	Lipid	Lysoplasmalogen		O=P(OCC[NH3+])([O-])OC[C@H](O)CO/C=C/CCCCCCCCCCCCCCCC			HMDB0240598			Pos Late	0	0.205713	0.0668031	0	no
glycoursodeoxycholate	1		39379	100002911	Lipid	Secondary Bile Acid Metabolism	4000	[H][C@]1([C@H](C)CCC(NCC(O)=O)=O)CC[C@@]2([H])[C@]3([H])[C@@H](O)C[C@]4([H])C[C@H](O)CC[C@]4(C)[C@@]3([H])CC[C@@]21C	64480-66-6	19973534	HMDB0000708		12310288	Neg	0.1	0.122992	0.0772299	0	no
pseudoephedrine	1		39586	100002738	Xenobiotics	Drug - Respiratory	KWGRBVOPPLSCSI-WCBMZHEXBE	O[C@@H](C1=CC=CC=C1)[C@H](C)NC	90-82-4	6761	HMDB0001943	C02765	7028	Pos Early	0.971429	NA	NA	1	yes
S-methylcysteine	1		39592	100002749	Amino Acid	Methionine, Cysteine, SAM and Taurine Metabolism	IDIDJDIHTAOVLG-VKHMYHEABD	OC([C@H](CSC)N)=O	1187-84-4	22826	HMDB0002108		24417.7058174.88180	Neg	0.0142857	0.0933652	0.0448061	0	no
3-hydroxyhippurate	1		39600	100002122	Xenobiotics	Benzoate Metabolism	XDOFWFNMYJRHEW-UHFFFAOYAF	O=C(C1=CC=CC(O)=C1)NCC(O)=O	1637-75-8	396603	HMDB0006116		450268	Neg	0	0.124176	0.0553748	0	no
16-hydroxypalmitate	1		39609	100002953	Lipid	Fatty Acid, Monohydroxy	4000	OC(CCCCCCCCCCCCCCCO)=O	506-13-8	10034	HMDB0006294	C18218	10466	Neg	0	0.22836	0.203366	0	no
N-stearoyltaurine	1		39730	100003240	Lipid	Endocannabinoid	LMIJIHJZVURGQK-UHFFFAOYAS	O=C(CCCCCCCCCCCCCCCCC)NCCS(=O)(O)=O	63155-80-6	147194			168274	Neg	0.157143	0.222526	0.187998	0	no
N-oleoyltaurine	1		39732	100003119	Lipid	Endocannabinoid	KOGRJTUIKPMZEJ-KTKRTIGZBU	O=C(CCCCCCC/C=C\CCCCCCCC)NCCS(O)(=O)=O	52514-04-2	4941625			6437033	Neg	0.0142857	0.438483	0.348632	0.125	no
solanidine	1		39788	100002773	Xenobiotics	Food Component/Plant	JVKYZPBMZPJNAJ-OQFNDJACBI	O[C@H](C1)CC[C@@]2(C)C1=CC[C@]3([H])[C@]2([H])CC[C@@]4(C)[C@@]3([H])C[C@@]5([H])[C@]4([H])[C@H](C)[C@]6([H])N5C[C@@H](C)CC6	80-78-4	59150	HMDB0003236	C06543	65727	Pos Late	0.514286	0.119961	0.123604	0	no
eicosanedioate (C20-DC)	1	eicosanedioate (C20-DC)	39831	100002951	Lipid	Fatty Acid, Dicarboxylate	JJOJFIHJIRWASH-UHFFFAOYAR	O=C(O)CCCCCCCCCCCCCCCCCCC(O)=O	2424-92-2	68030			75502	Neg	0	0.30308	0.207497	0	no
docosadioate (C22-DC)	1		39837	100002952	Lipid	Fatty Acid, Dicarboxylate	4000	O=C(O)CCCCCCCCCCCCCCCCCCCCC(O)=O	505-56-6	214170		C14240	7641	Neg	0	0.346786	0.337666	0	no
valylleucine	1		39994	100003210	Peptide	Dipeptide	XCTHZFGSVQBHBW-UHFFFAOYAS	O=C(C(C(C)C)N)NC(CC(C)C)C(O)=O	22906-55-4	312586	HMDB0029131		352039	Pos Early	0	0.105298	0.0817804	0	no
carboxyethyl-GABA	1		40007	100003260	Amino Acid	Glutamate Metabolism	SRGQUICKDUQCKO-UHFFFAOYAD	O=C(CCCNCCC(O)=O)O	4386-03-2	2474	HMDB0002201		2572	Pos Early	0.271429	0.09825	0.0969896	0.125	no
isoleucylglycine	1		40008	100003169	Peptide	Dipeptide	UCGDDTHMMVWVMV-UHFFFAOYAU	O=C(C(C(CC)C)N)NCC(O)=O	868-28-0	303621	HMDB0028907		342532	Neg	0.485714	NA	NA	1	yes
leucylalanine	1		40010	100003179	Peptide	Dipeptide	HSQGMTRYSIHDAC-UHFFFAOYAG	O=C(C(CC(C)C)N)NC(C)C(O)=O	7298-84-2	227625	HMDB0028922		81721	Neg	0	0.0900952	0.06297	0	no
leucylglycine	1		40045	100003185	Peptide	Dipeptide	LESXFEZIFXFIQR-UHFFFAOYAD	O=C(C(CC(C)C)N)NCC(O)=O	686-50-0	71402	HMDB0028929		79070	Pos Early	0.0285714	0.112997	0.0427706	0	no
trimethylamine N-oxide	1		40406	100003397	Lipid	Phospholipid Metabolism	UYPYRKYUKCHHIB-UHFFFAOYAU	C[N+](C)([O-])C	1184-78-7	1113	HMDB0000925	C01104	1145	Pos Early	0	0.0791716	0.0597582	0	no
cis-urocanate	1		40410	100003425	Amino Acid	Histidine Metabolism	LOIYMIARKYCTBW-UPHRSURJBB	O=C(/C=C\C1=CN=CN1)O	7699-35-6	1266070	HMDB0034174		1549103	Neg	0	0.183571	0.170776	0	no
N1-Methyl-2-pyridone-5-carboxamide	1		40469	100001468	Cofactors and Vitamins	Nicotinate and Nicotinamide Metabolism	JLQSXXWTCJPCBC-UHFFFAOYAD	O=C(C1=C([H])N(C(C([H])=C1[H])=O)C([H])([H])[H])N([H])[H]	701-44-0	62899	HMDB0004193	C05842	69698	Neg	0	0.130544	0.0550539	0	no
valylglycine	1		40475	100003641	Peptide	Dipeptide	IOUPEELXVYPCPG-UHFFFAOYAB	O=C(C(C(C)C)N)NCC(O)=O	686-43-1	120256	HMDB0029127		136487	Neg	0.314286	0.447605	0.449852	0.5	no
dihydroferulate	1		40481	100003432	Xenobiotics	Food Component/Plant	BOLQJTPHPSDZHR-UHFFFAOYAM	O=C(CCC1=CC=C(O)C(OC)=C1)O	1135-23-5	13701	HMDB0062121		14340	Neg	0.171429	0.0802584	0.0688278	0	no
4-hydroxyglutamate	1	4-hydroxyglutamate	40499	100002544	Amino Acid	Glutamate Metabolism	HBDWQSHEVMSFGY-SCQFTWEKBW	OC(C(O)=O)C[C@@H](C(O)=O)N	2485-33-8	388936	HMDB0001344	C03079	439902	Pos Early	0	0.0474176	0.0473168	0	no
butyrate/isobutyrate (4:0)	1		40605	1143	Lipid	Short Chain Fatty Acid	FERIUCNNQQJTOY-UHFFFAOYAP	OC(CCC)=O	109-92-6	259	HMDB0000039	C00246	264	Neg	0	0.0945558	0.0609145	0	no
prolylglycine	1		40703	100003674	Peptide	Dipeptide	RNKSNIBMTUYWSH-YFKPBYRVBZ	O=[C@]([C@H]1NCCC1)NCC(O)=O	2578-57-6	4932143	HMDB0011178		6426709	Pos Early	0	0.136072	0.101558	0	no
pregnanediol-3-glucuronide	1		40708	100003470	Lipid	Progestin Steroids	ZFFFJLDTCLJDHL-JQYCEVDMBA	[H][C@]12CC[C@]3([C@@]4(CC[C@]([C@@H](O)C)([C@]4(CC[C@@]3([C@]1(CC[C@@H](O[C@@H]5O[C@H]([C@](O)=O)[C@H]([C@@H]([C@H]5O)O)O)C2)C)[H])C)[H])[H])[H]	1852-49-9	110346	HMDB0010318		123796	Neg	0.0857143	NA	NA	1	yes
imidazole propionate	1		40730	100003434	Amino Acid	Histidine Metabolism	ZCKYOWGFRHAZIQ-UHFFFAOYAI	OC(CCC1=CN=CN1)=O	1074-59-5	63798	HMDB0002271		70630	Pos Early	0	0.0609724	0.0535606	0	no
2-stearoyl-GPE (18:0)*	2		41220	100003901	Lipid	Lysophospholipid	KIHAGWUUUHJRMS-JOCHJYFZBB	OC[C@@H](OC(CCCCCCCCCCCCCCCCC)=O)COP(OCC[NH3+])([O-])=O		24769218	HMDB0011129		90658453.534806594	Neg	0	0.1267	0.0563941	0	no
phenylalanylglycine	1		41370	100003588	Peptide	Dipeptide	GLUBLISJVJFHQS-UHFFFAOYAD	O=C(CNC(C(CC1=CC=CC=C1)N)=O)O	721-90-4	88678	HMDB0028995		6992304	Pos Early	0.0285714	NA	NA	1	yes
phenylalanylalanine	1		41374	100003589	Peptide	Dipeptide	MIDZLCFIAINOQN-WPRPVWTQBF	O=C([C@H](C)NC([C@H](CC1=CC=CC=C1)N)=O)O	3918-87-4	4589716	HMDB0028988		5488196	Pos Early	0	0.217524	0	0.75	no
alliin	1		41494	100003473	Xenobiotics	Food Component/Plant	XUHLIQGRKRUKPH-ITZCMCNPBT	C=CCS(C[C@H](N)C(O)=O)=O	556-27-4	78760	HMDB0033592	C08265	87310	Pos Early	0.685714	0.106207	0.0942066	0	no
heme	1		41754	100001386	Cofactors and Vitamins	Hemoglobin and Porphyrin Metabolism		CC1=C(CCC(O)=O)C(/C=C(C(CCC([O-])=O)=C/2C)\[N-]C2=C/C3=N/C(C(C=C)=C3C)=C\4)=N/C1=C\C(N([Fe+2])C4=C5C)=C5C=C	14875-96-8		HMDB0003178	C00032	26945	Pos Late	0	0.322434	0.0513278	0	no
succinimide	1		41888	100003696	Xenobiotics	Chemical	KZNICNPSHKQLFF-UHFFFAOYAV	O=C1NC(CC1)=O	123-56-8	10955		C07273	11439	Neg	0	0.450528	0.285046	0	no
valylglutamine	1		42079	100003640	Peptide	Dipeptide	XXDVDTMEVBYRPK-UHFFFAOYAL	O=C(C(C(C)C)N)NC(CCC(N)=O)C(O)=O	42854-54-6	4419671	HMDB0029125		5253209	Pos Early	0.357143	0.112465	0.103411	0	no
indoleacetylglutamine	1		42087	100001731	Amino Acid	Tryptophan Metabolism		O=C(NC(CCC(N)=O)C(O)=O)CC1=CNC2=C1C=CC=C2			HMDB0013240		25200879	Pos Early	0	0.130123	0.131659	0	no
N-palmitoylglycine	1		42092	100003686	Lipid	Fatty Acid Metabolism (Acyl Glycine)	KVTFEOAKFFQCCX-UHFFFAOYAT	O=C(CCCCCCCCCCCCCCC)NCC(O)=O	2441-41-0	133100	HMDB0013034		151008	Neg	0.0142857	0.253232	0.222806	0	no
phosphate	1		42109	461	Energy	Oxidative Phosphorylation	NBIIXXVUZAFLBC-DFZHHIFOAA	O=P(O)(O)O	7664-38-2	1032	HMDB0001429	C00009	1061	Pos Early	0	0.0797862	0.0660581	0	no
S-1-pyrroline-5-carboxylate	1		42370	35	Amino Acid	Glutamate Metabolism	DWAKNKKXGALPNW-REWHXWOFAV	OC(C1CCC=N1)=O	2906-39-0	10140206	HMDB0001301	C04322	11966181	Pos Early	0.0142857	0.141969	0.0775523	0	no
2-aminobutyrate	1		42374	1128	Amino Acid	Glutathione Metabolism	QWCKQJZIFLGMSD-GSVOUGTGBL	N[C@H](CC)C(O)=O	1492-24-6	388757	HMDB0000452	C02356	80283	Pos Early	0	0.0669799	0.0569886	0	no
gamma-CEHC glucuronide*	2		42381	100004243	Cofactors and Vitamins	Tocopherol Metabolism		OC(C1C(O)C(O)C(O)C(OC2=C(C)C(C)=C(OC(C)(CCC(O)=O)CC3)C3=C2)O1)=O					121596235	Neg	0.657143	0.170017	0.148334	0	no
S-adenosylhomocysteine (SAH)	1		42382	197	Amino Acid	Methionine, Cysteine, SAM and Taurine Metabolism		OC1C(N2C=NC3=C2N=CN=C3N)OC(CSCCC(N)C(O)=O)C1O	979-92-0	16788012	HMDB00939	C00021	439155	Neg	0.414286	0.0962652	0.0787741	0	no
undecanedioate (C11-DC)	1		42395	100001617	Lipid	Fatty Acid, Dicarboxylate	LWBHHRRTOZQPDM-UHFFFAOYAZ	O=C(O)CCCCCCCCCC(O)=O	1852-04-6	15037	HMDB0000888		15816	Neg	0	0.0881592	0.0673712	0	no
1-stearoyl-GPE (18:0)	1		42398	100001461	Lipid	Lysophospholipid	BBYWOYAFBUOUFP-JOCHJYFZBR	O=P(OCC[NH3+])([O-])OC[C@H](O)COC(CCCCCCCCCCCCCCCCC)=O	69747-55-3	7826018	HMDB0011130		9547068	Pos Late	0	0.214177	0.0649581	0	no
1-palmitoyl-2-linoleoyl-GPC (16:0/18:2)	1	PC(16:0/18:2)	42446	1537	Lipid	Phosphatidylcholine (PC)	JLPULHDHAOZNQI-ZTIMHPMXBU	O=P([O-])(OC[C@@H](COC(CCCCCCCCCCCCCCC)=O)OC(CCCCCCC/C=C\C/C=C\CCCCC)=O)OCC[N+](C)(C)C	40811-94-7	4450224	HMDB0007973		5287971	Pos Late	0	0.225174	0.0424012	0	no
1-stearoyl-2-oleoyl-GPE (18:0/18:1)	1	PE(18:0/18:1)	42448	100001856	Lipid	Phosphatidylethanolamine (PE)		O=C(CCCCCCC/C=C/CCCCCCCC)O[C@@H](COP(OCCN)(O)=O)COC(CCCCCCCCCCCCCCCCC)=O			HMDB0008993		9546742	Pos Late	0	0.0896639	0.0514982	0	no
1-palmitoyl-2-linoleoyl-GPE (16:0/18:2)	1	PE(16:0/18:2)	42449	100001870	Lipid	Phosphatidylethanolamine (PE)	HBZNVZIRJWODIB-NHCUFCNUBC	O=C(CCCCCCC/C=C\C/C=C\CCCCC)O[C@@H](COP(OCCN)(O)=O)COC(CCCCCCCCCCCCCCC)=O		7825697	HMDB0005322		9546747	Pos Late	0	0.29195	0.0724739	0	no
1-stearoyl-2-arachidonoyl-GPC (18:0/20:4)	1		42450	100001869	Lipid	Phosphatidylcholine (PC)	PSVRFUPOQYJOOZ-QNPWAGBNBV	C[N+](C)(CCOP([O-])(OC[C@@]([H])(COC(CCCCCCCCCCCCCCCCC)=O)OC(CCC/C=C\C/C=C\C/C=C\C/C=C\CCCCC)=O)=O)C	35418-59-8	17347139	HMDB0008048		16219824	Pos Late	0	0.277084	0.0745852	0	no
sphingomyelin (d18:2/16:0. d18:1/16:1)*	2	SM(d34:2)	42459	100004329	Lipid	Sphingomyelins		CCCCC/C=C/CCCCCCCCC(N[C@@](COP([O-])(OCC[N+](C)(C)C)=O)([C@](O)(/C=C/CCCCCCCCCCCCC)[H])[H])=O			HMDB0240638.HMDB0240613			Pos Late	0	0.229762	0.0475617	0	no
sphingomyelin (d18:1/14:0. d16:1/16:0)*	2	SM(d32:1)	42463	100004328	Lipid	Sphingomyelins	KYICBZWZQPCUMO-PSALXKTOBW	CCCCCCCCCCCCCC(N[C@@](COP([O-])(OCC[N+](C)(C)C)=O)([C@](O)(/C=C/CCCCCCCCCCCCC)[H])[H])=O		9608732	HMDB0012097		11433862	Pos Late	0	0.236874	0.0519815	0	no
2-hydroxydecanoate	1		42489	100004089	Lipid	Fatty Acid, Monohydroxy	GHPVDCPCKSNJDR-UHFFFAOYAC	OC(C(O)=O)CCCCCCCC	5393-81-7	20195	HMDB0094656		21488	Neg	0	0.072584	0.0550223	0	no
glycohyocholate	1		42574	100004083	Lipid	Secondary Bile Acid Metabolism		C[C@@]([C@@]1([H])C[C@@H]2O)(CC2)[C@](CC3)([H])[C@]([C@H](O)[C@@H]1O)([H])[C@@](CC4)([H])[C@]3(C)[C@H]4[C@H](C)CCC(NCC(O)=O)=O			HMDB0000138		71361462	Neg	0.542857	0.17813	0.138667	0.125	no
pyruvate	1		42584	823	Carbohydrate	Glycolysis, Gluconeogenesis, and Pyruvate Metabolism	LCTONWCANYUPML-REWHXWOFAD	CC(C(O)=O)=O	127-17-3	96901	HMDB0000243	C00022	1060	Neg	0	0.0990823	0.104479	0	no
6-oxopiperidine-2-carboxylate	1		43231	100004499	Amino Acid	Lysine Metabolism	FZXCPFJMYOQZCA-UHFFFAOYAC	OC(C1CCCC(N1)=O)=O	34622-39-4	2282737	HMDB0061705		3014237	Neg	0	0.116168	0.116604	0	no
S-allylcysteine	1		43239	100004509	Xenobiotics	Food Component/Plant	ZFAHNWWNDFHPOH-UHFFFAOYAF	OC(C(CSCC=C)N)=O	21593-77-1	88744	HMDB0034323		98280	Pos Early	0.285714	0.0769213	0.0634278	0	no
N-delta-acetylornithine	1		43249	100004523	Amino Acid	Urea cycle, Arginine and Proline Metabolism	SRXKAYJJGAAOBP-UHFFFAOYAF	CC(NCCCC(N)C(O)=O)=O		8096135	HMDB0003357	C00437	9920500	Neg	0.0142857	0.0664939	0.0477293	0	no
N-acetyl-1-methylhistidine*	2		43255	100004299	Amino Acid	Histidine Metabolism		OC(C(CC1=CN(C)C=N1)NC(C)=O)=O			HMDB0240340		53859791	Pos Early	0.0428571	0.0977212	0.0843497	0	no
N-acetyl-3-methylhistidine*	2		43256	100002204	Amino Acid	Histidine Metabolism	FKTXRTPBUWLETL-UHFFFAOYAZ	O=C(O)C(NC(C)=O)CC1=CN=CN1C	37841-04-6	19993498	HMDB0240341		193270	Neg	0.171429	0.134579	0.0979727	0	no
acisoga	1		43258	100004541	Amino Acid	Polyamine Metabolism	OAUYENAPBFTAQT-UHFFFAOYAN	O=C1N(CCCN([H])C(C)=O)CCC1	106692-36-8	114601	HMDB0061384		129397	Neg	0.0285714	0.155724	0.14516	0	no
(R)-3-hydroxybutyrylcarnitine	1		43264	100003926	Lipid	Fatty Acid Metabolism (Acyl Carnitine, Hydroxy)		CC(CC(OC(C[N+](C)(C)C)CC([O-])=O)=O)O			HMDB0013127		53481617	Pos Early	0.0142857	0.0643463	0.063609	0	no
benzoylcarnitine*	2		43265	100004555	Xenobiotics	Chemical		O=C(C1=CC=CC=C1)OC(C[N+](C)(C)C)CC([O-])=O	105450-08-6	28689447				Pos Early	0.242857	0.270623	0	0.75	no
2-aminophenol sulfate	1		43266	100004322	Xenobiotics	Food Component/Plant	VSTZVCJQGSLNLL-UHFFFAOYAM	NC1=CC=CC=C1OS(O)(=O)=O		158022	HMDB0061116		181670	Neg	0	0.127276	0.074231	0	no
2-aminooctanoate	1		43343	100004227	Lipid	Fatty Acid, Amino	AKVBCGQVQXPRLD-UHFFFAOYAX	CCCCCCC(C(O)=O)N	644-90-6	62727	HMDB0000991		69522	Pos Late	0	0.364866	0.0523873	0	no
indolin-2-one	1		43374	100004318	Xenobiotics	Food Component/Plant	JYGFTBXVXVMTGB-UHFFFAOYAF	O=C1CC2=C(N1)C=CC=C2	59-48-3	284794		C12312	321710	Pos Early	0.128571	0.157741	0.14849	0	no
S-methylcysteine sulfoxide	1		43378	100002927	Amino Acid	Methionine, Cysteine, SAM and Taurine Metabolism	4000	NC(CS(C)=O)C(O)=O	6853-87-8	74136	HMDB0029432		82142	Pos Early	0	0.0769339	0.0470519	0	no
2-piperidinone	1		43400	100004295	Xenobiotics	Food Component/Plant	XUWHAWMETYGRKB-UHFFFAOYAE	O=C1CCCCN1	675-20-7	12144	HMDB0011749		12665	Pos Early	0	0.114472	0.0955896	0	no
dimethyl sulfone	1		43424	100004284	Xenobiotics	Chemical	HHVIBTZHLRERCL-UHFFFAOYAG	CS(C)(=O)=O	67-71-0	5978	HMDB0004983	C11142	6213	Pos Early	0.0142857	0.399514	0.116402	0.125	no
3-hydroxycotinine glucuronide	1		43470	100004494	Xenobiotics	Tobacco Metabolite	WALNNKZUGHYSCT-MGKNELHOBT	CN(C1=O)[C@@H](C[C@H]1O[C@@H]2O[C@H](C(O)=O)[C@@H](O)[C@H](O)[C@H]2O)C3=CN=CC=C3	132929-88-5	159230	HMDB0001204		53477725	Neg	0.971429	0.130654	0.0850159	0	no
N-acetylcarnosine	1		43488	100004046	Amino Acid	Histidine Metabolism	BKAYIFDRRZZKNF-VIFPVBQEBE	OC([C@H](CC1=CN=CN1)NC(CCNC(C)=O)=O)=O	56353-15-2	8079136	HMDB0012881		9903482	Pos Early	0	0.101934	0.0836779	0	no
formiminoglutamate	1		43493	100002500	Amino Acid	Histidine Metabolism	NRXIKWMTVXPVEF-BYPYZUCNBD	OC([C@@H](NC=N)CCC(O)=O)=O	816-90-0	388370	HMDB0000854	C00439	439233	Pos Early	0	0.0700225	0.0556388	0	no
3b-hydroxy-5-cholenoic acid	1		43507	100004182	Lipid	Secondary Bile Acid Metabolism	HIAJCGFYHIANNA-QIZZZRFXBQ	O[C@@H]1CC2=CC[C@@]([C@@]3([H])[C@@]2(C)CC1)([H])[C@@]4([H])[C@@](CC3)(C)[C@]([C@H](C)CCC(O)=O)([H])CC4	5255-17-4	83950	HMDB0000308		92997	Neg	0.1	0.0651626	0	0.75	no
N-acetyl-cadaverine	1		43530	100002249	Amino Acid	Lysine Metabolism		O=C(C)NCCCCCN	32343-73-0		HMDB0002284		10374713	Pos Early	0.271429	0.0964051	0.0321962	0	no
N-formylanthranilic acid	1		43549	100004561	Amino Acid	Tryptophan Metabolism	LLLPDUXGHXIXIW-UHFFFAOYAW	OC(C1=CC=CC=C1N([H])C=O)=O	3342-77-6	91624	HMDB0004089	C05653	101399	Neg	0.114286	0.144594	0.0970184	0	no
5-(galactosylhydroxy)-L-lysine	1		43582	100002462	Amino Acid	Lysine Metabolism		O[C@@H]1[C@@H](O)[C@@H](O)[C@@H](CO)OC1OC(CCC(N)C(O)=O)CN	32448-36-5				66995551	Pos Early	0	0.0782095	0.0774515	0	no
2-aminoheptanoate	1		43761	100004542	Lipid	Fatty Acid, Amino	RDFMDVXONNIGBC-UHFFFAOYAG	OC(C(CCCCC)N([H])[H])=O	1115-90-8	198338	HMDB0094649		227939	Pos Early	0	0.0725322	0.0641867	0	no
guanidinoacetate	1		43802	344	Amino Acid	Creatine Metabolism	BPMFZUMJYQTVII-UHFFFAOYAQ	NC(NCC(O)=O)=N	352-97-6	743	HMDB0000128	C00581	763	Pos Early	0	0.116889	0.102052	0	no
bilirubin (Z.Z)	1		43807	1090	Cofactors and Vitamins	Hemoglobin and Porphyrin Metabolism	BPYKTIZUTYGOLE-IFADSCNNBS	CC(C(N\1)=O)=C(C=C)C1=C/C2=C(C)C(CCC(O)=O)=C(CC3=C(CCC(O)=O)C(C)=C(/C=C4NC(C(C=C)=C/4C)=O)N3)N2	635-65-4	4444055	HMDB0000054	C00486	5280352	Pos Late	0	0.27491	0.0628259	0	no
gamma-glutamylvaline	1		43829	100001126	Peptide	Gamma-glutamyl Amino Acid	SITLTJHOQZFJGG-UUEFVBAFBQ	O=C(N[C@H]([C@@](O)=O)C(C)C)CC[C@@H]([C@](O)=O)N	2746-34-1		HMDB0011172		7015683	Pos Early	0	0.144497	0.0844211	0	no
1-methylhistamine	1		43831	100001204	Amino Acid	Histidine Metabolism	FHQDWPCFSJMNCT-UHFFFAOYAR	CN1C=C(CCN)N=C1	501-75-7	3488	HMDB0000898	C05127	3614	Pos Early	0.157143	NA	NA	1	yes
glycerol 3-phosphate	1		43847	100000258	Lipid	Glycerolipid Metabolism	AWUCVROLDVIAJX-UHFFFAOYAM	O=P(O)(OCC(CO)O)O	29849-82-9	734	HMDB0000126	C0093	754	Pos Early	0	0.0662202	0.0445392	0	no
3-methyl-2-oxobutyrate	1		44526	100000936	Amino Acid	Leucine, Isoleucine and Valine Metabolism	QHKABHOOEWYVLI-UHFFFAOYAY	OC(C(C(C)C)=O)=O	3715-29-5	48	HMDB0000019	C00141	49	Neg	0	0.0819188	0.0418604	0	no
3-methoxytyramine sulfate	1		44618	100004634	Amino Acid	Tyrosine Metabolism	ORZHQEJEAKXCJA-UHFFFAOYAN	NCCC1=CC(OC)=C(OS(=O)(O)=O)C=C1		21233674			54133459	Neg	0.3	0.13317	0.135769	0	no
4-acetylphenol sulfate	1		44620	100000711	Xenobiotics	Benzoate Metabolism	HOFGLAYWQRGTKC-UHFFFAOYAS	O=S(OC1=CC=C(C(C)=O)C=C1)(O)=O		3872009			4684006	Neg	0.0714286	0.153297	0.13002	0	no
1-(1-enyl-oleoyl)-GPE (P-18:1)*	2	PE(P-18:1/0:0)	44621	100005372	Lipid	Lysoplasmalogen		O=P(OCC[NH3+])([O-])OC[C@H](O)CO/C=C/CCCCCC/C=C/CCCCCCCC						Pos Late	0	0.225773	0.0837678	0	no
isovalerate (i5:0)	1		44656	100000708	Amino Acid	Leucine, Isoleucine and Valine Metabolism	GWYFCOCPABKNJV-UHFFFAOYAV	CC(C)CC(O)=O	503-74-2	10001	HMDB0000718	C08262	10430	Neg	0	0.0529044	0.0529385	0	no
glutarylcarnitine (C5-DC)	1		44664	100001593	Amino Acid	Lysine Metabolism	NXJAXUYOQLTISD-UHFFFAOYAA	[O-]C(CC(C[N+](C)(C)C)OC(CCCC(O)=O)=O)=O	102636-82-8	21403175	HMDB0013130		71317118	Pos Early	0	0.043909	0.0431424	0	no
docosahexaenoate (DHA. 22:6n3)	1	docosahexaenoate (DHA, 22:6n3)	44675	100000665	Lipid	Long Chain Polyunsaturated Fatty Acid (n3 and n6)	MBMBGCFOFBJSGT-KUBAVDMBBZ	CC\C=C/C\C=C/C\C=C/C/C=C\C/C=C\C/C=C\CCC(O)=O	6217-54-5	393183	HMDB0002183	C06429	445580	Neg	0	0.106134	0.0632333	0	no
palmitoylcarnitine (C16)	1		44681	100000776	Lipid	Fatty Acid Metabolism (Acyl Carnitine, Long Chain Saturated)	XOMRRQXKHMYMOC-UHFFFAOYAU	[O-]C(CC(OC(CCCCCCCCCCCCCCC)=O)C[N+](C)(C)C)=O	6865-14-1	448	HMDB0000222	C02990	461	Pos Late	0	0.0537092	0.0414149	0	no
gamma-glutamylmethionine	1		44872	100001313	Peptide	Gamma-glutamyl Amino Acid	RQNSKRXMANOPQY-BQBZGAKWBR	O=C(O)[C@H](CCSC)NC(CC[C@@H](C(O)=O)N)=O	17663-87-5	5373147	HMDB0029155		7009567	Pos Early	0	0.122409	0.0730222	0	no
gamma-CEHC	1		44876	100002094	Cofactors and Vitamins	Tocopherol Metabolism	VMJQLPNCUPGMNQ-UHFFFAOYAS	OC1=C(C)C(C)=C(OC(C)(CCC(O)=O)CC2)C2=C1	178167-75-4	117455	HMDB0001931		133098	Neg	0	0.115937	0.046384	0	no
N-palmitoyl-sphingosine (d18:1/16:0)	1	Cer(d34:1)	44877	1518	Lipid	Ceramides	YDNKGFDKKRUKPY-TURZORIXBD	OC[C@@H]([C@H](O)/C=C/CCCCCCCCCCCCC)NC(CCCCCCCCCCCCCCC)=O	24696-26-2	4446677	HMDB0004949		5283564	Pos Late	0	0.0532106	0.0522452	0	no
methionine sulfone	1	methionine sulfone	44878	100004635	Amino Acid	Methionine, Cysteine, SAM and Taurine Metabolism	UCUNFLYVYCGDHP-UHFFFAOYAG	O=S(C)(CCC(N)C(O)=O)=O	820-10-0	63154	HMDB0062174		69961	Pos Early	0	0.0492185	0.0485828	0	no
2-methylbutyrylcarnitine (C5)	1		45095	100001509	Amino Acid	Leucine, Isoleucine and Valine Metabolism	IHCPDBBYTYJYIL-UHFFFAOYAT	CCC(C)C(OC(CC([O-])=O)C[N+](C)(C)C)=O	31023-25-3	4932320	HMDB0000378		6426901	Pos Early	0	0.0579643	0.0376505	0	no
N-acetylalliin	1		45404	100005367	Xenobiotics	Food Component/Plant		C=CCS(C[C@H](NC(C)=O)C(O)=O)=O						Neg	0.542857	0.122848	0.0649388	0	no
O-sulfo-L-tyrosine	1	O-sulfo-L-tyrosine	45413	100005384	Xenobiotics	Chemical	CIQHWLTYGMYQQR-QMMMGPOBBK	OS(OC1=CC=C(C[C@H](N)C(O)=O)C=C1)(=O)=O		448617	HMDB0155722		514186	Neg	0	0.0816222	0.0601004	0	no
3-(3-hydroxyphenyl)propionate sulfate	1		45415	100005391	Xenobiotics	Benzoate Metabolism	IQWLPDPKVFZEOK-UHFFFAOYAQ	OS(OC1=CC=CC(CCC(O)=O)=C1)(=O)=O	86321-32-6	162993	HMDB0094710		187488	Neg	0.0285714	0.0806335	0.0805031	0	no
N-acetylmethionine sulfoxide	1		45428	100005463	Amino Acid	Methionine, Cysteine, SAM and Taurine Metabolism	NPIMMZJBURSMON-UHFFFAOYAA	OC(C(CCS(C)=O)NC(C)=O)=O	108646-71-5	167798			11902949	Pos Early	0.2	0.1325	0.0957864	0	no
3-(N-acetyl-L-cystein-S-yl) acetaminophen	1		45721	2048	Xenobiotics	Drug - Analgesics, Anesthetics	DVPRQNKJGQEICH-JTQLQIEIBK	O=C(C)NC1=CC(SC[C@@H](C(O)=O)NC(C)=O)=C(O)C=C1	52372-86-8	75765			83967	Neg	0.971429	NA	NA	1	yes
1-linolenoyl-GPC (18:3)*	2	PC(18:3/0:0)	45951	100005350	Lipid	Lysophospholipid		C[N+](CCOP(OCC(O)COC(CCCCCCC/C=C/C/C=C/C/C=C/CC)=O)([O-])=O)(C)C			HMDB0010388	C04100		Pos Late	0	0.170914	0.0673349	0	no
thyroxine	1		46079	1094	Amino Acid	Tyrosine Metabolism	XUIIKFGFIJCVMT-LBPRGKRZBS	OC1=C(I)C=C(OC2=C(I)C=C(C[C@H](N)C(O)=O)C=C2I)C=C1I	51-48-9	5614	HMDB0000248	C01829	5819	Pos Late	0	0.291489	0.0528068	0	no
guaiacol sulfate	1		46111	100004208	Xenobiotics	Benzoate Metabolism	AQTYXAPIHMXAAV-UHFFFAOYAZ	COC1=C(OS(O)(=O)=O)C=CC=C1		21078	HMDB0060013		22473	Neg	0	0.137606	0.0736729	0	no
21-hydroxypregnenolone disulfate	1	21-hydroxypregnenolone disulfate	46115	100001999	Lipid	Pregnenolone Steroids	CBOVWLYQUCVTFA-WPWXJNKXBZ	C[C@@]1([C@H]2[C@@](COS(=O)(O)=O)=O)[C@](CC2)([H])[C@@](CC=C3[C@@]4(CC[C@H](OS(=O)(O)=O)C3)C)([H])[C@@]4([H])CC1	1164-98-3	118625			134595	Neg	0	0.157346	0.10073	0	no
mannitol/sorbitol	1	mannitol/sorbitol	46142	100001740	Carbohydrate	Fructose, Mannose and Galactose Metabolism	FBPFZTCFMRRESA-UHFFFAOYAI	OCC(O)C(O)C(O)C(O)CO		440	HMDB0000247.HMDB0000765	C00392.C00794	5780.6251000000002	Pos Early	0	0.0374076	0.0315687	0	no
methyl glucopyranoside (alpha + beta)	1		46144	100005864	Xenobiotics	Food Component/Plant		O[C@H]1[C@@H]([C@H]([C@H](O[C@@H]1CO)OC)O)O			HMDB0029965		445238.3036743.2108	Neg	0	0.110579	0.0648719	0	no
4-methylcatechol sulfate	1		46146	100004111	Xenobiotics	Benzoate Metabolism		OC1=CC(C)=CC=C1OS(O)(=O)=O			HMDB0240459		54104170	Neg	0.471429	0.1166	0.0602892	0	no
3-methyl catechol sulfate (1)	1		46165	100004112	Xenobiotics	Benzoate Metabolism		OC1=C(C)C=CC=C1OS(O)(=O)=O					118431379	Neg	0.0571429	0.105076	0.0547265	0	no
aconitate [cis or trans]	1		46173	100001359	Energy	TCA Cycle					HMDB0000958.HMDB000072	C004174.C02341	444212.64375699998	Neg	0	0.120872	0.0592226	0	no
linoleoylcarnitine (C18:2)*	2		46223	100003151	Lipid	Fatty Acid Metabolism (Acyl Carnitine, Polyunsaturated)	MJLXQSQYKZWZCB-DQFWFXSYBW	[O-]C(C[C@H](C[N+](C)(C)C)OC(CCCCCCC/C=C\C/C=C\CCCCC)=O)=O	36816-10-1	4952667	HMDB0006469		6450015	Pos Late	0	0.0583984	0.0493974	0	no
glutamine_degradant*	3		46225	100001540	Partially Characterized Molecules	Partially Characterized Molecules	NPWMTBZSRRLQNJ-UHFFFAOYAH	O=C(CCC1N)NC1=O	2353-44-8					Pos Early	0	0.0709505	0.0618684	0	no
fructosyllysine	1		46227	100005373	Amino Acid	Lysine Metabolism	BFSYFTQDGRDJNV-QCNRFFRDBO	OC[C@@H](O)[C@@H](O)[C@H](O)C(CNCCCC[C@@H](N)C(O)=O)=O	21291-40-7	110281	HMDB0034879		9839580	Pos Early	0	0.514578	0.0730334	0	no
X-21258	4		46259	999921258										Neg	0	0.139748	0.0594464	0	no
X-19438	4		46261	999919438										Neg	0	0.170145	0.154117	0	no
X-15486	4		46266	999915486										Neg	0.228571	0.126905	0.0858162	0	no
X-15461	4		46283	999915461										Pos Early	0	0.0729591	0.0759943	0	no
X-21285	4		46294	999921285										Neg	0.414286	0.214072	0.0397083	0.375	no
X-21286	4		46295	999921286										Neg	0.0142857	0.105569	0.0592677	0	no
X-12714	4		46318	999912714										Neg	0.271429	0.14074	0.0756039	0	no
1-arachidonoyl-GPA (20:4)	1		46325	100004442	Lipid	Lysophospholipid		CCCCC\C=C/C/C=C\C/C=C\C/C=C\CCCC(OCC(O)COP(O)(O)=O)=O	799268-65-8		HMDB0062312		42607498	Pos Late	0	0.159083	0.031991	0	no
X-21310	4		46354	999921310										Neg	0.228571	0.401841	0.298516	0	no
X-21312	4		46356	999921312										Neg	0.342857	0.15057	0.0210787	0.625	no
X-21319	4		46363	999921319										Neg	0.0285714	0.0979663	0.0811528	0	no
X-12847	4		46364	999912847										Neg	0.128571	0.0991428	0.0387748	0	no
X-21339	4		46384	999921339										Neg	0.0285714	0.133214	0.087264	0	no
X-21342	4		46387	999921342										Neg	0	0.0895262	0.0885474	0	no
X-11308	4		46390	999911308										Neg	0	0.273907	0.18956	0	no
X-21353	4		46398	999921353										Neg	0	0.199454	0.148833	0	no
X-21364	4		46409	999921364										Neg	0	0.133606	0.09457	0	no
X-13866	4		46417	999913866										Neg	0.0285714	0.103876	0.0497872	0	no
X-21383	4		46428	999921383										Neg	0.0857143	0.116062	0.0392125	0	no
X-11444	4		46460	999911444										Neg	0	0.144726	0.117887	0	no
X-21441	4		46486	999921441										Neg	0.214286	0.143127	0.120521	0	no
X-21442	4		46487	999921442										Neg	0.314286	0.090666	0.0893422	0	no
X-11847	4		46488	999911847										Neg	0	0.111526	0.0347938	0	no
X-11850	4		46507	999911850										Neg	0.357143	0.0973565	0.0537619	0	no
X-12544	4		46510	999912544										Neg	0.0285714	0.0699431	0.0468947	0	no
X-21467	4		46512	999921467										Neg	0.0571429	0.14002	0.0821657	0	no
X-21470	4		46515	999921470										Neg	0.0428571	0.207092	0.0654822	0	no
X-21471	4		46516	999921471										Neg	0.114286	0.14392	0.12578	0	no
X-11852	4		46521	999911852										Neg	0.1	0.103155	0.070519	0	no
N-acetylglucosamine/N-acetylgalactosamine	1		46539	100006435	Carbohydrate	Aminosugar Metabolism		O[C@@H]1[C@H]([C@@H](O[C@@H]([C@H]1O)CO)O)NC(C)=O			HMDB0000212.HMDB0000215	C01074	439174.84265000001	Pos Early	0.0285714	0.0643356	0.0517292	0	no
3-methylglutarylcarnitine (2)	1		46548	100005850	Amino Acid	Leucine, Isoleucine and Valine Metabolism	HFCPFJNSBPQJDP-UHFFFAOYAE	[O-]C(CC(C[N+](C)(C)C)OC(CC(C)CC(O)=O)=O)=O		113619	HMDB0000552		128145	Pos Early	0	0.141557	0.127223	0	no
X-07765	4		46590	999907765										Neg	0.542857	0.114293	0.0576516	0	no
X-11299	4		46592	999911299										Neg	0	0.0760538	0.0292398	0	no
X-11372	4		46594	999911372										Neg	0	0.227797	0.184539	0	no
X-11407	4		46596	999911407										Neg	0	0.165443	0.129309	0	no
X-11470	4		46601	999911470										Neg	0	0.150167	0.128265	0	no
X-11478	4		46602	999911478										Neg	0.0571429	0.122768	0.0881589	0	no
X-11849	4		46607	999911849										Neg	0	0.118259	0.072544	0	no
X-11880	4		46608	999911880										Neg	0.0142857	0.310897	0.23167	0	no
X-12007	4		46610	999912007										Neg	0	0.109449	0.0557811	0	no
X-12013	4		46611	999912013										Neg	0.2	0.128844	0.0837066	0	no
X-12216	4		46613	999912216										Neg	0	0.109791	0.0659787	0	no
X-12407	4		46615	999912407										Neg	0.0285714	0.140841	0.0754269	0	no
X-12411	4		46616	999912411										Neg	0	0.131055	0.0547973	0	no
X-12462	4		46620	999912462										Pos Early	0	0.103607	0.0933488	0	no
X-12729	4		46623	999912729										Neg	0	0.0914207	0.0883084	0	no
X-12798	4		46624	999912798										Pos Early	0.1	0.0627474	0.0630849	0	no
X-12740	4		46627	999912740										Neg	0.157143	NA	NA	1	yes
X-12816	4		46630	999912816										Neg	0.342857	0.0975649	0.073257	0	no
X-14056	4		46632	999914056										Pos Early	0	0.418707	0.149651	0	no
X-12844	4		46633	999912844										Neg	0	0.123158	0.0847306	0	no
X-12849	4		46636	999912849										Neg	0.242857	0.119288	0.0942365	0	no
X-13728	4		46645	999913728										Neg	0.0571429	0.429359	0.272016	0	no
X-14939	4		46657	999914939										Neg	0.0285714	0.105936	0.0805683	0	no
X-15220	4		46658	999915220										Neg	0.757143	0.191997	0.184375	0	no
X-15245	4		46661	999915245										Neg	0	0.284517	0.247397	0	no
X-15674	4		46665	999915674										Neg	0.157143	NA	NA	1	yes
X-15728	4		46666	999915728										Neg	0.4	NA	NA	0.875	yes
X-17325	4		46672	999917325										Neg	0.471429	0.0671959	0.0699539	0.375	no
X-21607	4		46674	999921607										Neg	0.0428571	0.346236	0.310122	0	no
X-16935	4		46681	999916935										Neg	0.314286	0.117057	0.0569572	0	no
X-16964	4		46685	999916964										Neg	0.171429	NA	NA	1	yes
X-18901	4		46690	999918901										Neg	0	0.198158	0.0996537	0	no
X-18913	4		46695	999918913										Neg	0	0.0877267	0.0401241	0	no
X-21628	4		46696	999921628										Neg	0	NA	NA	1	yes
X-19141	4		46701	999919141										Neg	0.0285714	0.127967	0.121615	0	no
X-17438	4		46705	999917438										Neg	0.0428571	0.122956	0.0925703	0	no
X-17653	4		46707	999917653										Neg	0.128571	0.25943	0.237859	0.375	no
X-17654	4		46709	999917654										Neg	0.0142857	0.449236	0.2407	0	no
X-17690	4		46710	999917690										Neg	0.228571	0.153638	0.0953247	0	no
X-21661	4		46730	999921661										Neg	0.428571	NA	NA	1	yes
oleoyl-linoleoyl-glycerol (18:1/18:2) [1]	1		46798	100002989	Lipid	Diacylglycerol	BLZVZPYMHLXLHG-RQOIEFAZBI	CCCCCCCC/C=C\CCCCCCCC(OCC(CO)OC(CCCCCCC/C=C\C/C=C\CCCCC)=O)=O	106292-55-1	23975985	HMDB0007219		14275396	Pos Late	0.185714	0.437981	0.30105	0	no
oleoyl-linoleoyl-glycerol (18:1/18:2) [2]	1		46799	100002990	Lipid	Diacylglycerol		CCCCCCCC/C=C\CCCCCCCC(OCC(COC(CCCCCCC/C=C\C/C=C\CCCCC)=O)O)=O	104346-53-4	29788004	HMDB0007219		71433693	Pos Late	0.142857	0.352506	0.20581	0	no
X-21736	4		46905	999921736										Neg	0	0.0945464	0.0712709	0	no
X-21752	4		46923	999921752										Neg	0.3	NA	NA	1	yes
sulfate*	2		46960	100002528	Xenobiotics	Chemical	QAOWNCQODCNURD-UHFFFAOYAC	OS(O)(=O)=O	14808-79-8	1086	HMDB01448	C00059	5152822	Neg	0	0.047767	0.0405937	0	no
X-21788	4		46964	999921788										Neg	0.214286	0.182344	0.125242	0.125	no
X-12126	4		46966	999912126										Neg	0.114286	0.0981496	0.0433432	0	no
X-17676	4		46970	999917676										Neg	0	0.12919	0.0486834	0	no
X-21796	4		46972	999921796										Neg	0	0.0991796	0.0592463	0	no
X-12718	4		46973	999912718										Neg	0.3	0.258638	0.200839	0	no
X-15503	4		46977	999915503										Neg	0	0.136995	0.078788	0	no
X-12193	4		46985	999912193										Neg	0.171429	0.17536	0.180403	0.125	no
X-12812	4		46986	999912812										Neg	0.142857	0.11926	0.058104	0	no
X-17348	4		46989	999917348										Neg	0.785714	0.145091	0.049338	0	no
X-12822	4		46997	999912822										Neg	0	0.131202	0.0634384	0	no
X-21821	4		46998	999921821										Neg	0.0428571	0.184297	0.124616	0	no
2-methoxyacetaminophen sulfate*	2		47031	100001793	Xenobiotics	Drug - Analgesics, Anesthetics		CC(NC1=C(OC)C=C(OS(=O)(O)=O)C=C1)=O		34448633	HMDB0062550		86290014	Neg	0.942857	0.185444		0.75	yes
N-methylpipecolate	1		47101	100005383	Xenobiotics	Bacterial/Fungal	BPSLZWSRHTULGU-ZCFIWIBFBM	CN1[C@@H](C(O)=O)CCCC1	41447-17-0	9461516			11286529	Pos Early	0	0.0692168	0.0700648	0	no
etiocholanolone glucuronide	1		47112	100005403	Lipid	Androgenic Steroids		O=C1[C@](CC2)(C)C(CC1)C3C2[C@](CC[C@H]4OC5[C@H](O)[C@@H](O)[C@H](O)[C@@H](C(O)=O)O5)(C)[C@](C4)([H])CC3	3602-09-3		HMDB0004484		270605	Neg	0	0.119368	0.0765469	0	no
ferulic acid 4-sulfate	1		47114	100005389	Xenobiotics	Food Component/Plant	PZPATWACAAOHTJ-HWKANZROBD	COC1=C(OS(O)(=O)=O)C=CC(/C=C/C(O)=O)=C1	86321-29-1	4878542	HMDB0029200		6305574	Neg	0.114286	0.0870423	0.0697413	0	no
9-hydroxystearate	1		47120	100005834	Lipid	Fatty Acid, Monohydroxy	RKHXDCVAPIMDMG-UHFFFAOYAA	OC(CCCCCCCC(O)=O)CCCCCCCCC	25498-28-6	7844595	HMDB0061661		9570127	Neg	0.0714286	0.192464	0.191666	0	no
sphingomyelin (d18:1/24:1. d18:2/24:0)*	2	SM(d42:2)	47153	100005986	Lipid	Sphingomyelins	WKZHECFHXLTOLJ-QYKFWSDSBN	O[C@H](/C=C/CCCCCCCCCCCCC)[C@H](CO[P](OCC[N+](C)(C)C)([O-])=O)NC(CCCCCCCCCCCCC/C=C\CCCCCCCC)=O	94359-13-4	24846874	HMDB0012107		44260126	Pos Late	0	0.276135	0.0449654	0	no
sphingomyelin (d18:2/14:0. d18:1/14:1)*	2	SM(d32:2)	47154	100005985	Lipid	Sphingomyelins		CCCC/C=C/CCCCCCCC(N[C@@](COP([O-])(OCC[N+](C)(C)C)=O)([C@](O)(/C=C/CCCCCCCCCCCCC)[H])[H])=O			HMDB0240637.HMDB0240612			Pos Late	0	0.204781	0.0570095	0	no
X-18345	4		47342	999918345										Neg	0.485714	0.143212	0.109652	0	no
X-12015	4		47390	999912015										Neg	0	0.294495	0.143804	0	no
17alpha-hydroxypregnanolone glucuronide	1		47403	100005418	Lipid	Pregnenolone Steroids		O=C(C)[C@]1(O)[C@]2(C)C(CC1)C3C(CC2)[C@](CC[C@@H](OC4[C@H](O)[C@@H](O)[C@H](O)[C@@H]([C@@](O)=O)O4)C5)(C)[C@@]5([H])CC3						Neg	0.428571	0.199398	0.138384	0.5	no
X-12680	4		47437	999912680										Pos Early	0.0142857	0.128711	0.100674	0	no
X-12101	4		47642	999912101										Pos Early	0.0285714	0.0833267	0.0625372	0	no
X-11483	4		47650	999911483										Neg	0.214286	0.0830503	0.0577793	0	no
X-11858	4		47654	999911858										Neg	0.371429	NA	NA	1	yes
X-12830	4		47662	999912830										Neg	0.4	0.171061	0.0868439	0.5	no
X-18899	4		47670	999918899										Neg	0	0.105415	0.0699627	0	no
X-18921	4		47671	999918921										Neg	0.0285714	0.0987535	0.0704141	0	no
X-19183	4		47672	999919183										Neg	0.228571	0.121415	0.093767	0	no
X-12100	4		47687	999912100										Pos Early	0	0.137744	0.0763725	0	no
X-12112	4		47690	999912112										Pos Early	0.214286	0.914648	0.41099	0.375	no
X-12117	4		47695	999912117										Pos Early	0.414286	0.100051	0.0702614	0	no
X-12127	4		47702	999912127										Pos Early	0	0.105108	0.0820073	0	no
X-12199	4		47706	999912199										Pos Early	0.0857143	0.197452	0.0702833	0	no
X-12283	4		47708	999912283										Pos Early	0	0.129989	0.101642	0	no
X-13431	4		47788	999913431										Pos Late	0.0285714	0.0809117	0.0584621	0	no
X-13684	4		47790	999913684										Pos Early	0	NA	NA	0.875	yes
X-16397	4		47802	999916397										Pos Early	0	0.154551	0.107581	0	no
X-16580	4		47804	999916580										Pos Early	0	0.0605242	0.0575579	0	no
X-17328	4		47818	999917328										Pos Late	0.642857	0.0857216	0.0845197	0	no
X-17335	4		47820	999917335										Pos Late	0.0285714	0.28106	0.0625907	0	no
X-17761	4		47832	999917761										Pos Late	0	0.249709	0.135244	0	no
bilirubin (E.Z or Z.E)*	2		47886	100001951	Cofactors and Vitamins	Hemoglobin and Porphyrin Metabolism	BPYKTIZUTYGOLE-VVCLLGATBN	CC(C(N/1)=O)=C(C=C)C1=C/C2=C(C)C(CCC(O)=O)=C(CC3=C(CCC(O)=O)C(C)=C(/C=C4NC(C(C=C)=C/4C)=O)N3)N2		4705847	HMDB0000488	C00486	5799469	Pos Late	0	0.195846	0.0257355	0	no
S-carboxymethyl-L-cysteine	1		47897	100002324	Xenobiotics	Drug - Other	GBFLZEXEOZUWRN-UHFFFAOYAN	OC(CSCC(N)C(O)=O)=O	638-23-3	1050	HMDB0029415	C03727	193653	Pos Early	0.342857	0.0940637	0.0740335	0	no
X-12026	4		47905	999912026										Neg	0	0.0753724	0.0573565	0	no
X-12306	4		47917	999912306										Neg	0.171429	NA	NA	1	yes
X-12410	4		47921	999912410										Neg	0.128571	0.0909953	0.0693832	0	no
X-12707	4		47929	999912707										Neg	0	0.100812	0.0991261	0	no
X-12726	4		47936	999912726										Neg	0.185714	0.135674	0.129352	0.125	no
X-12730	4		47937	999912730										Neg	0.6	0.1335	0.104846	0	no
X-12906	4		47955	999912906										Neg	0.0142857	0.175157	0.131412	0	no
X-13553	4		47959	999913553										Neg	0	0.113526	0.0607723	0	no
X-13695	4		47962	999913695										Neg	0.3	0.149093	0.13102	0.25	no
X-13726	4		47967	999913726										Neg	0.285714	0.157002	0.151806	0	no
X-13729	4		47971	999913729										Neg	0	0.172507	0.18615	0	no
X-13844	4		47977	999913844										Neg	0.2	0.201681	0.181152	0	no
X-16087	4		47988	999916087										Neg	0.142857	0.217486	0.231202	0.25	no
X-16649	4		47992	999916649										Neg	0.514286	0.152675	0.121375	0	no
X-17346	4		47997	999917346										Neg	0.242857	0.202283	0.157784	0	no
X-17357	4		48009	999917357										Neg	0.157143	0.168395	0.169017	0	no
X-18886	4		48047	999918886										Neg	0.0285714	0.529062	0.371343	0	no
X-18935	4		48049	999918935										Neg	0.1	0.103914	0.0412064	0	no
X-17612	4		48052	999917612										Neg	0.442857	0.275222	0.237489	0	no
1-methylguanidine	1		48114	100000715	Amino Acid	Guanidino and Acetamido Metabolism	VJQCNCOGZPSOQZ-UHFFFAOYAR	N=C(N)NC	22661-87-6	28576	HMDB0001522	C02294	10111	Pos Early	0.171429	0.0970177	0.0966207	0	no
N6-succinyladenosine	1		48130	100001664	Nucleotide	Purine Metabolism, Adenine containing		OCC(O1)C(O)C(O)C1N2C=NC3=C(NC(CC(O)=O)C(O)=O)N=CN=C32	4542-23-8		HMDB0000912		165243	Neg	0	0.130204	0.112049	0	no
N-acetylglucosaminylasparagine	1		48149	1215	Carbohydrate	Aminosugar Metabolism	YTTRPBWEMMPYSW-VFFCQLMOBE	O[C@H]1[C@H](O)[C@@H](CO)O[C@@H](NC(CC(N)C(O)=O)=O)[C@@H]1NC(C)=O	2776-93-4	21403014	HMDB0000489	C04540	123826	Pos Early	0	NA	NA	1	yes
myristoleoylcarnitine (C14:1)*	2		48182	100006051	Lipid	Fatty Acid Metabolism (Acyl Carnitine, Monounsaturated)		O=C(CCCCCCC/C=C\CCCC)O[C@H](CC([O-])=O)C[N+](C)(C)C	889848-55-9	34999520	HMDB0240588		129691961	Pos Late	0	0.0818218	0.0333273	0	no
N-acetyltaurine	1		48187	100005466	Amino Acid	Methionine, Cysteine, SAM and Taurine Metabolism	CXJAAWRLVGAKDV-UHFFFAOYAS	O=S(CCNC(C)=O)(O)=O		140553	HMDB0240253		159864	Neg	0	0.110587	0.107221	0	no
leucylglutamine*	2		48189	100003183	Peptide	Dipeptide	JYOAXOMPIXKMKK-UHFFFAOYAJ	O=C(C(CC(C)C)N)NC(CCC(N)=O)C(O)=O		3511125	HMDB0028927		4305457	Pos Early	0.0142857	0.157508	0.0936635	0	no
1-oleoyl-GPC (18:1)	1	PC(18:1/0:0)	48258	100001272	Lipid	Lysophospholipid	YAMUFBLWGFFICM-PTGWMXDIBX	O[C@H](COC(CCCCCCC/C=C\CCCCCCCC)=O)COP(OCC[N+](C)(C)C)([O-])=O	19420-56-5	17240641	HMDB0002815	C03916	16081932	Pos Late	0	0.282485	0.0684119	0	no
N1-methylinosine	1		48351	100001409	Nucleotide	Purine Metabolism, (Hypo)Xanthine/Inosine containing	WJNGQIYEQLPJMN-UHFFFAOYAL	OC(C1O)C(OC1CO)N(C=N2)C(N=CN3C)=C2C3=O	20245-33-4	513976	HMDB0002721		650095	Pos Early	0.128571	0.419054	0.417917	0	no
pregnanolone/allopregnanolone sulfate	1		48394	100006173	Lipid	Progestin Steroids		C[C@]12C(C3CC[C@@]4(C[C@@H](CC[C@@]4(C3CC2)C)OS(=O)(O)=O)[H])CCC1C(C)=O			HMDB0240591.HMDB0062782	C05480	31402.129699967001	Neg	0.414286	0.137154	0.13904	0	no
dopamine 4-sulfate	1	dopamine 4-sulfate	48406	100006360	Amino Acid	Tyrosine Metabolism	DEKNNWJXAQTLFA-UHFFFAOYAD	O=S(OC1=CC=C(CCN)C=C1O)(O)=O		110461	HMDB0004148	C13691	68517194	Neg	0.157143	0.126853	0.0868131	0	no
dopamine 3-O-sulfate	1		48407	100006361	Amino Acid	Tyrosine Metabolism	NZKRYJGNYPYXJZ-UHFFFAOYAU	NCCC1=CC(OS(=O)(O)=O)=C(O)C=C1		108936	HMDB0006275	C13690	122136	Neg	0	0.111657	0.0728512	0	no
tyramine O-sulfate	1		48408	100006092	Amino Acid	Tyrosine Metabolism	DYDUXGMDSXJQFT-UHFFFAOYAH	NCCC1=CC=C(OS(O)(=O)=O)C=C1	30223-92-8	134849	HMDB0006409		153005	Neg	0.214286	0.0849819	0.0522023	0	no
phenylacetylcarnitine	1		48425	100006108	Peptide	Acetylated Peptides		O=C(CC1=CC=CC=C1)O[C@H](CC([O-])=O)C[N+](C)(C)C	287108-21-8				101724840	Pos Early	0.0285714	0.0774843	0.0774668	0	no
pyrraline	1		48428	100001767	Xenobiotics	Food Component/Plant	VTYFITADLSVOAS-UHFFFAOYAA	NC(C(O)=O)CCCCN1C(C=O)=CC=C1CO	74509-14-1	19980286	HMDB0033143	C21013	14274616	Pos Early	0.185714	0.153973	0.145883	0	no
methyl-4-hydroxybenzoate sulfate	1		48429	100006116	Xenobiotics	Benzoate Metabolism		O=C(OC)C1=CC=C(OS(=O)(O)=O)C=C1			HMDB0041646		10657183	Neg	0.0714286	0.126456	0.0559043	0	no
N-acetylcitrulline	1		48434	100001577	Amino Acid	Urea cycle, Arginine and Proline Metabolism	WMQMIOYQXNRROC-LURJTMIEBM	OC([C@@H](NC(C)=O)CCCNC(N)=O)=O	33965-42-3	571213	HMDB0000856	C15532.C02851	656979	Pos Early	0	0.0584472	0.0230476	0	no
4-hydroxychlorothalonil	1		48441	100006082	Xenobiotics	Chemical	MDQKYGOECVSPIW-UHFFFAOYAI	ClC1=C(C#N)C(Cl)=C(Cl)C(O)=C1C#N	28343-61-5	31530	HMDB0240624		34217	Neg	0	0.152282	0.080226	0	no
3-hydroxypyridine sulfate	1		48448	100006098	Xenobiotics	Chemical		O=S(OC1=CC=CN=C1)(O)=O	1955-23-3	16232314				Neg	0.0142857	0.151632	0.0644873	0	no
4-methoxyphenol sulfate	1		48457	100006262	Amino Acid	Tyrosine Metabolism		COC1=CC=C(OS(=O)(O)=O)C=C1	3233-60-1					Neg	0	0.152705	0.0953812	0	no
propyl 4-hydroxybenzoate	1		48480	100006205	Xenobiotics	Benzoate Metabolism	QELSKZZBTMNZEB-UHFFFAOYAD	OC1=CC=C(C(OCCC)=O)C=C1	94-13-3	6907	HMDB0032574	D01422	7175	Neg	0.371429	0.107291		0.5	yes
sphingomyelin (d18:1/20:0. d16:1/22:0)*	2	SM(d38:1)	48490	100006290	Lipid	Sphingomyelins	AADLTHQNYQJHQV-SVLGDMRNBJ	CCCCCCCCCCCCC/C=C/[C@@H](O)[C@@H](NC(CCCCCCCCCCCCCCCCCCC)=O)COP([O-])(OCC[N+](C)(C)C)=O		23113477	HMDB0012102		44260124	Pos Late	0	0.177519	0.0381277	0	no
sphingomyelin (d18:1/20:1. d18:2/20:0)*	2	SM(d38:2)	48491	100006292	Lipid	Sphingomyelins		CCCCCCCCCCCCC/C=C/[C@@H](O)[C@@H](NC(CCCCCCCCC/C=C/CCCCCCCC)=O)COP([O-])(OCC[N+](C)(C)C)=O	222403-67-0		HMDB0240610.HMDB0240632			Pos Late	0	0.259269	0.0517891	0	no
behenoyl sphingomyelin (d18:1/22:0)*	2	SM(d40:1)	48492	100006294	Lipid	Sphingomyelins		CCCCCCCCCCCCC/C=C/[C@@H](O)[C@@H](NC(CCCCCCCCCCCCCCCCCCCCC)=O)COP([O-])(OCC[N+](C)(C)C)=O		24846873	HMDB0012103		44260125	Pos Late	0	0.21572	0.03481	0	no
sphingomyelin (d18:1/22:1. d18:2/22:0. d16:1/24:1)*	2	SM(d40:2)	48493	100006295	Lipid	Sphingomyelins	VBFKEZGCUWHGSK-ADSSWVSQBB	CCCCCCCCCCCCC/C=C/[C@@H](O)[C@@H](NC(CCCCCCCCCCC/C=C\CCCCCCCC)=O)COP([O-])(OCC[N+](C)(C)C)=O		29368329	HMDB0012104			Pos Late	0	0.185511	0.0375178	0	no
acesulfame	1		48569	100006203	Xenobiotics	Food Component/Plant		CC1=CC(NS(O1)(=O)=O)=O	55589-62-3	33607	HMDB0033585		36573	Neg	0.714286	0.139413	0.0635233	0	no
2-acetamidophenol sulfate	1		48580	100006190	Xenobiotics	Food Component/Plant	JCVGTUVGDOWZJE-UHFFFAOYAS	CC(NC(C=CC=C1)=C1OS(=O)(O)=O)=O	40712-60-5	158023			181671	Neg	0.2	0.207511	0.0894124	0	no
umbelliferone sulfate	1		48674	100006282	Xenobiotics	Food Component/Plant	LJOOSFYJELZGMR-UHFFFAOYAS	O=C1C=CC2=CC=C(OS(=O)(O)=O)C=C2O1	69526-88-1	114800	HMDB0240565		129659	Neg	0.128571	0.137836	0.073556	0	no
6-hydroxyindole sulfate	1		48698	100006260	Xenobiotics	Chemical		O=S(OC1=CC=C2C=CNC2=C1)(O)=O			HMDB0000682		122198196	Neg	0	0.111614	0.0509342	0	no
eugenol sulfate	1		48715	100006171	Xenobiotics	Food Component/Plant	XWAZTQUZONPJEW-UHFFFAOYAI	COC1=CC(CC=C)=CC=C1OS(=O)(O)=O	95480-60-7	157181	HMDB0135245		180632	Neg	0.7	0.173303	0.173905	0	no
N-acetylkynurenine (2)	1		48757	100006378	Amino Acid	Tryptophan Metabolism		OC([C@@H](NC(C)=O)CC(C1=CC=CC=C1N)=O)=O			HMDB0240342		73817779	Neg	0.2	0.282055	0.165417	0	no
1.2.3-benzenetriol sulfate (2)	1		48762	100006374	Xenobiotics	Chemical		OC1=C(O)C(OS(=O)(O)=O)=CC=C1			HMDB0060018.HMDB0060016		92013662.541106194	Neg	0	0.149687	0.0790263	0	no
C-glycosyltryptophan	1		48782	100006379	Amino Acid	Tryptophan Metabolism	CPXSBHKDEPPWIX-RAYCSJGIBM	N[C@H](C(O)=O)CC1=C([C@H]([C@H]([C@@H](O)[C@@H]2O)O)O[C@@H]2CO)NC3=CC=CC=C13	180509-18-6	9157171	HMDB0240296		10981970	Neg	0	0.0879618	0.0675695	0	no
p-cresol glucuronide*	2		48841	100006191	Amino Acid	Tyrosine Metabolism	JPAUCQAJHLSMQW-XPORZQOIBX	O[C@H]([C@@H](O)[C@@H]1O)[C@@H](O[C@@H]1C(O)=O)OC2=CC=C(C)C=C2	17680-99-8	135751	HMDB0011686		154035	Neg	0.428571	0.0973178	0.0641024	0	no
X-11315	4		49592	999911315										Neg	0	0.0984913	0.0807744	0	no
1-lignoceroyl-GPC (24:0)	1	PC(24:0/0:0)	49617	100002873	Lipid	Lysophospholipid	4000	CCCCCCCCCCCCCCCCCCCCCCCC(OC[C@H](COP([O-])(OCC[N+](C)(C)C)=O)O)=O	325171-59-3	24766539	HMDB0010405		24779481	Pos Late	0	0.243839	0.0946185	0	no
glycosyl-N-stearoyl-sphingosine (d18:1/18:0)	1	GlcCer(d36:1)	52234	100001882	Lipid	Hexosylceramides (HCER)		OC1C(CO)OC(OC[C@H](NC(CCCCCCCCCCCCCCCCC)=O)[C@H](O)/C=C/CCCCCCCCCCCCC)C(O)C1O						Pos Late	0	0.084597	0.0352816	0	no
2-methylcitrate/homocitrate	1		52282	100008929	Energy	TCA Cycle		CC(C(O)=O)C(C(O)=O)(O)CC(O)=O			HMDB0003518.HMDB0000379	C01251	439459.51500000001	Neg	0	0.0987991	0.0496404	0	no
oleate/vaccenate (18:1)	1		52285	100008930	Lipid	Long Chain Monounsaturated Fatty Acid		OC(CCCCCCC/C=C\CCCCCCCC)=O			HMDB0003231.HMDB0000573.HMDB0240219.HMDB0000207	C21944.C08367.C01712.C00712	5282761.637517.5281127.445639	Neg	0	0.0725087	0.0419905	0	no
2-hydroxyglutarate	1	2-hydroxyglutarate	52294	100002070	Lipid	Fatty Acid, Dicarboxylate	HWXBTNAVRSUOJR-UHFFFAOYAI	O=C(O)CCC(O)C(O)=O	40951-21-1	42	HMDB0059655	C02630	43	Pos Early	0	0.0999312	0.0854891	0	no
glycerophosphoinositol*	2	glycerophosphoinositol	52307	100001621	Lipid	Phospholipid Metabolism		[H]C(C(O)(C(O)([C@](O)1[H])[H])[H])([C@@](OP(O)(OC[C@@]([H])(CO)O)=O)([C@]1(O)[H])[H])O	16824-65-0				167572	Pos Early	0.0142857	0.0728381	0.0556347	0	no
N-carbamoylalanine	1		52340	100006369	Amino Acid	Alanine and Aspartate Metabolism	LUSWEUMSEVLFEQ-UHFFFAOYAR	O=C(C(C)NC(N)=O)O	77340-50-2	377278			426409	Pos Early	0.1	0.0602161	0.0464826	0	no
sphingomyelin (d17:1/16:0. d18:1/15:0. d16:1/17:0)*	2	SM(d33:1)	52433	100006314	Lipid	Sphingomyelins	LQINJRUGTUOHGS-YPDYIYJKBT	CCCCCCCCCCCCC/C=C/[C@@H](O)[C@@H](NC(CCCCCCCCCCCCCC)=O)COP([O-])(OCC[N+](C)(C)C)=O	121999-58-4	28532779	HMDB0240617.HMDB0240608			Pos Late	0	0.191608	0.0497303	0	no
palmitoyl dihydrosphingomyelin (d18:0/16:0)*	2	SM(d34:0)	52434	100008954	Lipid	Dihydrosphingomyelins	QHZIGNLCLJPLCU-QPPIDDCLBH	[H][C@](NC(CCCCCCCCCCCCCCC)=O)(COP(OCC[N+](C)(C)C)([O-])=O)[C@@](O)([H])CCCCCCCCCCCCCCC		8115586	HMDB0010168		9939965	Pos Late	0	0.166865	0.0407913	0	no
sphingomyelin (d18:2/23:0. d18:1/23:1. d17:1/24:1)*	2	SM(d41:2)	52435	100008956	Lipid	Sphingomyelins		[H][C@](NC(CCCCCCCCCCCCCCCCCCCCCC)=O)(COP(OCC[N+](C)(C)C)([O-])=O)[C@@](O)([H])/C=C/CCCCCCCC/C=C\CCC			HMDB0240634.HMDB0011696.HMDB0240614		134757653	Pos Late	0	0.072904	0.0485207	0	no
tricosanoyl sphingomyelin (d18:1/23:0)*	2	SM(d41:1)	52436	100008955	Lipid	Sphingomyelins		[H][C@](NC(CCCCCCCCCCCCCCCCCCCCCC)=O)(COP(OCC[N+](C)(C)C)([O-])=O)[C@@](O)([H])/C=C/CCCCCCCCCCCCC			HMDB0012105			Pos Late	0	0.0887805	0.049219	0	no
sphingomyelin (d18:2/24:1. d18:1/24:2)*	2	SM(d42:3)	52437	100008957	Lipid	Sphingomyelins		[H][C@](NC(CCCCCCCCCCCCC/C=C\CCCCCCCC)=O)(COP(OCC[N+](C)(C)C)([O-])=O)[C@@](O)([H])/C=C/CCCCCCCC/C=C\CCC			HMDB0240636.HMDB0240615		85336023	Pos Late	0	0.186387	0.0378897	0	no
1-stearoyl-2-oleoyl-GPC (18:0/18:1)	1	PC(18:0/18:1)	52438	100008904	Lipid	Phosphatidylcholine (PC)	ATHVAWFAEPLPPQ-VRDBWYNSBX	O=C(CCCCCCCCCCCCCCCCC)OC[C@]([H])(COP(OCC[N+](C)(C)C)([O-])=O)OC(CCCCCCC/C=C\CCCCCCCC)=O	56421-10-4	24766704	HMDB0008038		24778825	Pos Late	0	0.201509	0.0415228	0	no
1-stearoyl-2-linoleoyl-GPE (18:0/18:2)*	2	PE(18:0/18:2)	52446	100008976	Lipid	Phosphatidylethanolamine (PE)	YDTWOEYVDRKKCR-KNERPIHHBL	O=C(CCCCCCCCCCCCCCCCC)OC[C@]([H])(COP(OCCN)(O)=O)OC(CCCCCCC/C=C\C/C=C\CCCCC)=O		7825699	HMDB0008994		9546749	Pos Late	0	0.137571	0.0391188	0	no
1-stearoyl-2-arachidonoyl-GPE (18:0/20:4)	1	PE(18:0/20:4)	52447	100008977	Lipid	Phosphatidylethanolamine (PE)	ANRKEHNWXKCXDB-BHFWLYLHBY	O=C(CCCCCCCCCCCCCCCCC)OC[C@]([H])(COP(OCCN)(O)=O)OC(CCC/C=C\C/C=C\C/C=C\C/C=C\CCCCC)=O		4451158	HMDB0009003	C05210	5289133	Pos Late	0	0.152141	0.038036	0	no
1-stearoyl-2-arachidonoyl-GPI (18:0/20:4)	1	PI(18:0/20:4)	52449	100000616	Lipid	Phosphatidylinositol (PI)	KRTOMQDUKGRFDJ-OALUUITLBO	CCCCCCCCCCCCCCCCCC(OC[C@]([H])(COP(O)(O[C@](C(O)(C(O)(C(O)([C@](O)1[H])[H])[H])[H])([C@]1(O)[H])[H])=O)OC(CCC/C=C\C/C=C\C/C=C\C/C=C\CCCCC)=O)=O	383907-33-3	21403055	HMDB0009815			Pos Late	0	0.166826	0.165835	0	no
1-palmitoyl-2-linoleoyl-GPI (16:0/18:2)	1	PI(16:0/18:2)	52450	1528	Lipid	Phosphatidylinositol (PI)	BSNJSZUDOMPYIR-DMDPBSJXBZ	O=C(CCCCCCC/C=C\C/C=C\CCCCC)O[C@@H](COP(OC1C(O)C(O)C(O)C(O)C1O)(O)=O)COC(CCCCCCCCCCCCCCC)=O		21403024	HMDB0009784		46891795	Pos Late	0.0142857	0.237373	0.217568	0	no
1-stearoyl-2-linoleoyl-GPC (18:0/18:2)*	2	PC(18:0/18:2)	52452	100008980	Lipid	Phosphatidylcholine (PC)		CCCCCCCCCCCCCCCCCC(OCC(OC(CCCCCCC/C=C/C/C=C/CCCCC)=O)COP([O-])(OCC[N+](C)(C)C)=O)=O			HMDB0008039		6441487	Pos Late	0	0.25738	0.051341	0	no
1-palmitoyl-2-dihomo-linolenoyl-GPC (16:0/20:3n3 or 6)*	2	PC(16:0/20:3)	52454	100008985	Lipid	Phosphatidylcholine (PC)		CCCCCCCCCCCCCCCC(OC[C@@H](OC(CCCCCC/C=C\C/C=C\C/C=C\CCCCC)=O)COP([O-])(OCC[N+](C)(C)C)=O)=O						Pos Late	0	0.265525	0.0476398	0	no
1-palmitoyl-2-oleoyl-GPC (16:0/18:1)	1	PC(16:0/18:1)	52461	1539	Lipid	Phosphatidylcholine (PC)	WTJKGGKOPKCXLL-MRCUWXFGBH	O=C(CCCCCCC/C=C\CCCCCCCC)O[C@@H](COC(CCCCCCCCCCCCCCC)=O)COP(OCC[N+](C)(C)C)([O-])=O	26853-31-6.26853-31-6	4940699	HMDB0007972	C13875	6436017	Pos Late	0	0.269613	0.0475395	0	no
1-palmitoyl-2-arachidonoyl-GPC (16:0/20:4n6)	1		52462	100008914	Lipid	Phosphatidylcholine (PC)	IIZPXYDJLKNOIY-JXPKJXOSBS	CCCCCCCCCCCCCCCC(OC[C@@]([H])(OC(CCC/C=C\C/C=C\C/C=C\C/C=C\CCCCC)=O)COP([O-])(OCC[N+](C)(C)C)=O)=O	35418-58-7	8923140	HMDB0007982	C05208	10747814	Pos Late	0	0.289158	0.087115	0	no
1-palmitoyl-2-arachidonoyl-GPE (16:0/20:4)*	2	PE(16:0/20:4)	52464	100008990	Lipid	Phosphatidylethanolamine (PE)	DRIVXEVMDWCWLI-CAQMIEAIBF	O=C(CCCCCCCCCCCCCCC)OC[C@]([H])(COP(OCCN)(O)=O)OC(CCC/C=C\C/C=C\C/C=C\C/C=C\CCCCC)=O		7825750	HMDB0005323	C05210	9546800	Pos Late	0	0.249678	0.0596064	0	no
1-palmitoyl-2-docosahexaenoyl-GPE (16:0/22:6)*	2	PE(16:0/22:6)	52465	100008991	Lipid	Phosphatidylethanolamine (PE)	MPWUZHVZZKSTPV-MADBQMNMBW	O=C(CCCCCCCCCCCCCCC)OC[C@]([H])(COP(OCCN)(O)=O)OC(CC/C=C\C/C=C\C/C=C\C/C=C\C/C=C\C/C=C\CC)=O		7825749	HMDB0008946		9546799	Pos Late	0	0.268774	0.068013	0	no
1-stearoyl-2-docosahexaenoyl-GPE (18:0/22:6)*	2		52466	100008992	Lipid	Phosphatidylethanolamine (PE)	XYYHNDVKALDFHQ-OXHZBIAZBI	O=C(CCCCCCCCCCCCCCCCC)OC[C@]([H])(COP(OCCN)(O)=O)OC(CC/C=C\C/C=C\C/C=C\C/C=C\C/C=C\C/C=C\CC)=O		7825748	HMDB0009012		9546798	Pos Late	0	0.254728	0.0883156	0	no
1-palmitoyl-2-arachidonoyl-GPI (16:0/20:4)*	2	PI(16:0/20:4)	52467	100008993	Lipid	Phosphatidylinositol (PI)	KIQYUSYSJTUGFZ-GWAZTMTOBN	O=C(CCCCCCCCCCCCCCC)OC[C@@]([H])(OC(CCC/C=C\C/C=C\C/C=C\C/C=C\CCCCC)=O)COP(O[C@H]1[C@H](O)[C@@H](O)[C@H](O)[C@@H](O)[C@H]1O)(O)=O		24767674	HMDB0009789			Pos Late	0	0.213129	0.194969	0	no
1-stearoyl-2-linoleoyl-GPI (18:0/18:2)	1	PI(18:0/18:2)	52468	100008994	Lipid	Phosphatidylinositol (PI)	KZVRAFHIKMDULK-PDPKURFXBD	O=C(CCCCCCCCCCCCCCCCC)OC[C@@]([H])(OC(CCCCCCC/C=C\C/C=C\CCCCC)=O)COP(O[C@H]1[C@H](O)[C@@H](O)[C@H](O)[C@@H](O)[C@H]1O)(O)=O		24767694	HMDB0009809			Pos Late	0	0.217229	0.193863	0	no
1-palmitoyl-2-palmitoleoyl-GPC (16:0/16:1)*	2	PC(16:0/16:1)	52470	100008984	Lipid	Phosphatidylcholine (PC)		CCCCCCCCCCCCCCCC(OCC(OC(CCCCCCC/C=C/CCCCCC)=O)COP([O-])(OCC[N+](C)(C)C)=O)=O			HMDB0007969		6443788	Pos Late	0	0.24484	0.0519557	0	no
gamma-tocopherol/beta-tocopherol	1	γ-tocopherol/β-tocopherol	52473	100008998	Cofactors and Vitamins	Tocopherol Metabolism		CC1=C(C(CC2)=CC(O)=C1C)O[C@@]2(CCC[C@@H](CCC[C@@H](CCCC(C)C)C)C)C			HMDB0006335.HMDB0001492	C14152.C02483		Pos Late	0	0.229827	0.053472	0	no
1-(1-enyl-palmitoyl)-GPC (P-16:0)*	2	PC(P-16:0/0:0)	52474	100002875	Lipid	Lysoplasmalogen	HTZINLFNXLXRBC-CQLBIITFBS	CCCCCCCCCCCCCC/C=C\OC[C@H](COP([O-])(OCC[N+](C)(C)C)=O)O		9093054	HMDB0010407		10917802	Pos Late	0	0.241954	0.0884505	0	no
1-(1-enyl-stearoyl)-2-arachidonoyl-GPE (P-18:0/20:4)*	2		52475	100008999	Lipid	Plasmalogen	URPXXNCTXCOATD-FXMFQVEGBH	[H][C@](OC(CCC/C=C\C/C=C\C/C=C\C/C=C\CCCCC)=O)(COP(OCCN)(O)=O)CO/C=C\CCCCCCCCCCCCCCCC		7826008	HMDB0005779		9547058	Pos Late	0	0.140943	0.0376297	0	no
1-(1-enyl-palmitoyl)-2-oleoyl-GPE (P-16:0/18:1)*	2	PE(P-16:0/18:1)	52477	100009005	Lipid	Plasmalogen	ZVVYJAAMWXATNY-PRWZWGSOBE	[H][C@](OC(CCCCCCC/C=C\CCCCCCCC)=O)(COP(OCCN)(O)=O)CO/C=C\CCCCCCCCCCCCCC		24769228	HMDB0011342		52925128	Pos Late	0	0.224564	0.0465429	0	no
1-(1-enyl-palmitoyl)-2-oleoyl-GPC (P-16:0/18:1)*	2	PC(P-16:0/18:1)	52478	100009007	Lipid	Plasmalogen		[H][C@](OC(CCCCCCC/C=C\CCCCCCCC)=O)(CO[P-](OCC[N+](C)(C)C)([O])=O)CO/C=C\CCCCCCCCCCCCCC			HMDB0007996		34779384	Pos Late	0	0.213845	0.053287	0	no
sphingomyelin (d18:1/21:0. d17:1/22:0. d16:1/23:0)*	2	SM(d39:1)	52495	100009025	Lipid	Sphingomyelins		[H][C@](NC(CCCCCCCCCCCCCCCCCCCC)=O)(COP(OCC[N+](C)(C)C)([O-])=O)[C@@](O)([H])/C=C/CCCCCCCCCCCCC			HMDB0240619.HMDB0240611.HMDB0240621			Pos Late	0	0.0688049	0.0500135	0	no
X-12104	4		52597	999912104										Neg	0	0.114956	0.0494851	0	no
1.2-dilinoleoyl-GPC (18:2/18:2)	1	PC(18:2/18:2)	52603	100008903	Lipid	Phosphatidylcholine (PC)	FVXDQWZBHIXIEJ-LNDKUQBDBA	CCCCC/C=C\C/C=C\CCCCCCCC(OC[C@@H](OC(CCCCCCC/C=C\C/C=C\CCCCC)=O)COP([O-])(OCC[N+](C)(C)C)=O)=O	998-06-1	4450312	HMDB0008138		5288075	Pos Late	0	0.285723	0.104158	0	no
N-palmitoyl-sphinganine (d18:0/16:0)	1	Cer(d34:0)	52604	100009028	Lipid	Dihydroceramides	GCGTXOVNNFGTPQ-JHOUSYSJBP	[H][C@](NC(CCCCCCCCCCCCCCC)=O)(CO)[C@@](O)([H])CCCCCCCCCCCCCCC	5966-29-0	4446685	HMDB11760		5283572	Pos Late	0	0.207803	0.0997678	0	no
sphinganine-1-phosphate	1		52605	100001876	Lipid	Sphingolipid Synthesis	YHEDRJPUIRMZMP-UHFFFAOYAT	OP(O)(OCC(C(CCCCCCCCCCCCCCC)O)N)=O	19794-97-9	505	HMDB0001383		520	Pos Late	0	0.205295	0.0699397	0	no
linoleoyl ethanolamide	1		52608	100006726	Lipid	Endocannabinoid	KQXDGUVSAAQARU-HZJYTTRNBB	CCCCC/C=C\C/C=C\CCCCCCCC(NCCO)=O	68171-52-8	4446566	HMDB0012252		5283446	Neg	0.414286	0.181406	0.19252	0.125	no
1-palmitoyl-2-docosahexaenoyl-GPC (16:0/22:6)	1	PC(16:0/22:6)	52610	100008915	Lipid	Phosphatidylcholine (PC)	IESVDEZGAHUQJU-ZLBXKVHBBA	CCCCCCCCCCCCCCCC(OC[C@](OC(CC/C=C\C/C=C\C/C=C\C/C=C\C/C=C\C/C=C\CC)=O)([H])COP([O-])(OCC[N+](C)(C)C)=O)=O	59403-54-2	4946007	HMDB0007991		6441886	Pos Late	0	0.261782	0.0602883	0	no
1-stearoyl-2-docosahexaenoyl-GPC (18:0/22:6)	1	PC(18:0/22:6)	52611	100008916	Lipid	Phosphatidylcholine (PC)		O=C(CC/C=C\C/C=C\C/C=C\C/C=C\C/C=C\C/C=C\CC)O[C@H](COC(CCCCCCCCCCCCCCCCC)=O)CO[P](OCC[N+](C)(C)C)([O-])=O	59403-52-0		HMDB0008057		24778876	Pos Late	0	0.278244	0.056556	0	no
1-(1-enyl-stearoyl)-2-oleoyl-GPE (P-18:0/18:1)	1	PE(P-18:0/18:1)	52614	100008919	Lipid	Plasmalogen	XVYPOHCSLJZFED-QZEVRULJBC	[H][C@@](COP([O-])(OCC[NH3+])=O)(OC(CCCCCCC/C=C\CCCCCCCC)=O)CO/C=C\CCCCCCCCCCCCCCCC	144371-68-6	24769260	HMDB0011375		42607457	Pos Late	0	0.224592	0.0530359	0	no
sphingomyelin (d18:1/17:0. d17:1/18:0. d19:1/16:0)	1	SM(d35:1)	52615	100008920	Lipid	Sphingomyelins		O=C(N[C@@]([C@]([H])(O)/C=C/CCCCCCCCCCCCC)([H])COP([O-])(OCC[N+](C)(C)C)=O)CCCCCCCCCCCCCCCC	121999-64-2		HMDB0240620.HMDB0240609.HMDB0240622		46891763	Pos Late	0	0.19931	0.0428434	0	no
1-palmitoyl-2-stearoyl-GPC (16:0/18:0)	1	PC(16:0/18:0)	52616	100008921	Lipid	Phosphatidylcholine (PC)	PZNPLUBHRSSFHT-RRHRGVEJBV	O=C(CCCCCCCCCCCCCCC)OC[C@]([H])(COP(OCC[N+](C)(C)C)([O-])=O)OC(CCCCCCCCCCCCCCCCC)=O	59403-51-9	24766643	HMDB0007970	C03889	24778686	Pos Late	0	0.195473	0.0469631	0	no
1-palmitoyl-2-oleoyl-GPI (16:0/18:1)*	2	PI(16:0/18:1)	52669	100009066	Lipid	Phosphatidylinositol (PI)		O=C(CCCCCCCCCCCCCCC)OC[C@@]([H])(OC(CCCCCCC/C=C\CCCCCCCC)=O)COP(O[C@H]1[C@H](O)[C@@H](O)[C@H](O)[C@@H](O)[C@H]1O)(O)=O		24767668	HMDB0009783		71296232	Pos Late	0.1	0.38944	0.249921	0	no
1-(1-enyl-palmitoyl)-2-arachidonoyl-GPE (P-16:0/20:4)*	2		52673	100009002	Lipid	Plasmalogen	UUYSKERSKRMYME-MAIXUNBTBG	[H][C@](OC(CCC/C=C\C/C=C\C/C=C\C/C=C\CCCCC)=O)(COP(OCCN)(O)=O)CO/C=C\CCCCCCCCCCCCCC		24769238	HMDB0011352		52925126	Pos Late	0	0.286326	0.0756477	0	no
1-(1-enyl-palmitoyl)-2-linoleoyl-GPE (P-16:0/18:2)*	2	PE(P-16:0/18:2)	52677	100009069	Lipid	Plasmalogen		[H][C@](OC(CCCCCCC/C=C\C/C=C\CCCCC)=O)(COP(OCCN)(O)=O)CO/C=C\CCCCCCCCCCCCCC		24769229	HMDB0011343		52925127	Pos Late	0	0.241882	0.048625	0	no
1-(1-enyl-palmitoyl)-2-linoleoyl-GPC (P-16:0/18:2)*	2	PC(P-16:0/18:2)	52682	100009009	Lipid	Plasmalogen	QLEHHUPUHJPURI-PWYDUFMYBJ	[H][C@](OC(CCCCCCC/C=C\C/C=C\CCCCC)=O)(COP(OCC[N+](C)(C)C)([O-])=O)CO/C=C\CCCCCCCCCCCCCC		24767486	HMDB0011211		24779386	Pos Late	0	0.272348	0.0626944	0	no
1-oleoyl-2-linoleoyl-GPE (18:1/18:2)*	2	PE(18:1/18:2)	52687	100009078	Lipid	Phosphatidylethanolamine (PE)		O=C(CCCCCCC/C=C\CCCCCCCC)OC[C@]([H])(COP(OCCN)(O)=O)OC(CCCCCCC/C=C\C/C=C\CCCCC)=O		7825703	HMDB0005349		9546753	Pos Late	0	0.271164	0.0504275	0	no
1-(1-enyl-palmitoyl)-2-arachidonoyl-GPC (P-16:0/20:4)*	2		52689	100009014	Lipid	Plasmalogen	IOYKZPNDXIIXLN-LOQSCQKMBD	[H][C@](OC(CCC/C=C\C/C=C\C/C=C\C/C=C\CCCCC)=O)(COP(OCC[N+](C)(C)C)([O-])=O)CO/C=C\CCCCCCCCCCCCCC		24767495	HMDB0011220			Pos Late	0	0.260453	0.0447916	0	no
1-linoleoyl-GPA (18:2)*	2		52690	100009082	Lipid	Lysophospholipid		O=C(CCCCCCC/C=C\C/C=C\CCCCC)OC[C@]([H])(COP(O)(O)=O)O		24766514	HMDB0007856			Neg	0.0857143	0.0898049	0.0833469	0	no
1-oleoyl-2-docosahexaenoyl-GPC (18:1/22:6)*	2	PC(18:1/22:6)	52697	100009130	Lipid	Phosphatidylcholine (PC)		O=C(CCCCCCC/C=C\CCCCCCCC)OC[C@]([H])(COP(OCC[N+](C)(C)C)([O-])=O)OC(CC/C=C\C/C=C\C/C=C\C/C=C\C/C=C\C/C=C\CC)=O		24766785	HMDB0008123		24778955	Pos Late	0	0.278088	0.081821	0	no
1-linoleoyl-2-arachidonoyl-GPC (18:2/20:4n6)*	2	PC(18:2/20:4n6)	52710	100009131	Lipid	Phosphatidylcholine (PC)		O=C(CCCCCCC/C=C\C/C=C\CCCCC)OC[C@]([H])(COP(OCC[N+](C)(C)C)([O-])=O)OC(CCC/C=C\C/C=C\C/C=C\C/C=C\CCCCC)=O		24766809	HMDB0008147	C05208	24778979	Pos Late	0	0.197271	0.0535764	0	no
1-(1-enyl-palmitoyl)-2-palmitoleoyl-GPC (P-16:0/16:1)*	2	PC(P-16:0/16:1)	52713	100009160	Lipid	Plasmalogen		[H][C@](OC(CCCCCCC/C=C\CCCCCC)=O)(COP(OCC[N+](C)(C)C)([O-])=O)CO/C=C\CCCCCCCCCCCCCC		24767482	HMDB0011207		52923882	Pos Late	0	0.299807	0.091475	0	no
1-(1-enyl-palmitoyl)-2-palmitoyl-GPC (P-16:0/16:0)*	2	PC(P-16:0/16:0)	52716	100009162	Lipid	Plasmalogen		[H][C@](OC(CCCCCCCCCCCCCCC)=O)(COP(OCC[N+](C)(C)C)([O-])=O)CO/C=C\CCCCCCCCCCCCCC		9322076	HMDB0011206		11146967	Pos Late	0	0.209066	0.0416165	0	no
1-stearoyl-2-oleoyl-GPI (18:0/18:1)*	2	PI(18:0/18:1)	52726	100009181	Lipid	Phosphatidylinositol (PI)		O=C(CCCCCCCCCCCCCCCCC)OC[C@@]([H])(OC(CCCCCCC/C=C\CCCCCCCC)=O)COP(O[C@H]1[C@H](O)[C@@H](O)[C@H](O)[C@@H](O)[C@H]1O)(O)=O			HMDB0240667			Pos Late	0.285714	0.370262	0.239409	0.125	no
phenol glucuronide	1		52747	100006679	Amino Acid	Tyrosine Metabolism	WVHAUDNUGBNUDZ-GOVZDWNOBK	O[C@H]1[C@H](OC2=CC=CC=C2)O[C@H](C(O)=O)[C@@H](O)[C@@H]1O	17685-05-1	78692	HMDB0060014		87235	Neg	0.571429	0.232235	0.222436	0	no
1-(1-enyl-stearoyl)-2-linoleoyl-GPE (P-18:0/18:2)*	2	PE(P-18:0/18:2)	52748	100009225	Lipid	Plasmalogen		[H][C@](OC(CCCCCCC/C=C\C/C=C\CCCCC)=O)(COP(OCCN)(O)=O)CO/C=C\CCCCCCCCCCCCCCCC		24769261	HMDB0011376			Pos Late	0	0.168739	0.0489709	0	no
X-12111	4		52797	999912111										Neg	0.271429	0.159337	0	0.75	no
7-hydroxyindole sulfate	1		52915	100009043	Amino Acid	Tryptophan Metabolism		O=S(OC1=C2C(C=CN2)=CC=C1)(O)=O						Neg	0.257143	0.122792	0.10608	0	no
2-hydroxylaurate	1	2-hydroxylaurate	52916	100008934	Lipid	Fatty Acid, Monohydroxy	YDZIJQXINJLRLL-UHFFFAOYAT	OC(C(O)CCCCCCCCCC)=O	2984-55-6	88259			97783	Neg	0	0.24974	0.140509	0	no
3-hydroxystearate	1		52938	100008933	Lipid	Fatty Acid, Monohydroxy	POMQYTSPMKEQNB-UHFFFAOYAI	OC(CC(O)CCCCCCCCCCCCCCC)=O	45261-96-9	4446034	HMDB10737		5282907	Neg	0	0.0889571	0.0889898	0	no
palmitoylcholine	1		52944	100009233	Lipid	Fatty Acid Metabolism (Acyl Choline)		C[N+](C)(C)CCOC(CCCCCCCCCCCCCC[CH2-])=O		133731	HMDB0240592		151731	Pos Late	0.0857143	0.293052	0.145014	0	no
glycochenodeoxycholate 3-sulfate	1	glycochenodeoxycholate 3-sulfate	52974	100006641	Lipid	Primary Bile Acid Metabolism		OS(OC1C[C@]2([H])C(CC1)(C)[C@@H]3[C@@]([C@@](CC4)([H])[C@@](CC3)(C)[C@H]4[C@H](C)CCC(NCC(O)=O)=O)([H])[C@H](O)C2)(=O)=O			HMDB0002409.HMDB0002496.HMDB0002497		21116917.21125002.11954205	Neg	0.0714286	0.126123	0.101748	0	no
glycodeoxycholate 3-sulfate	1+B768	glycodeoxycholate 3-sulfate	52975	100006642	Lipid	Secondary Bile Acid Metabolism		OS(OC1CC[C@@]2(C)[C@@](CC[C@]3([H])[C@]2([H])C[C@H](O)[C@@]4(C)[C@]3(CC[C@@H]4[C@H](C)CCC(NCC(O)=O)=O)[H])([H])C1)(=O)=O					101602538	Neg	0.0428571	0.066974	0.0467063	0	no
glycochenodeoxycholate glucuronide (1)	1		52983	100009264	Lipid	Primary Bile Acid Metabolism		O[C@H]1[C@@]2([C@@]([H])([C@]3(CC[C@H](C[C@]3(C1)[H])O[C@H]4[C@@H]([C@H]([C@@H]([C@H](O4)C(O)=O)O)O)O)C)CC[C@]5([C@]2(CC[C@@H]5[C@@H](CCC(NCC(O)=O)=O)C)[H])C)[H]			HMDB0002579		44263370	Neg	0.114286	0.0912105	0.075972	0	no
(S)-3-hydroxybutyrylcarnitine	1		52984	100009271	Lipid	Fatty Acid Metabolism (Acyl Carnitine, Hydroxy)		CC(O)CC(OC(C[N+](C)(C)C)CC([O-])=O)=O			HMDB0013127		71464477	Pos Early	0.0857143	0.107593	0.103631	0	no
adipoylcarnitine (C6-DC)	1		52988	100006614	Lipid	Fatty Acid Metabolism (Acyl Carnitine, Dicarboxylate)	BSVHAXJKBCWVDA-UHFFFAOYAF	[O-]C(CC(OC(CCCCC(O)=O)=O)C[N+](C)(C)C)=O		28540385	HMDB0061677		71296139	Pos Early	0.0142857	0.148553	0.0958874	0	no
suberoylcarnitine (C8-DC)	1		52990	100006627	Lipid	Fatty Acid Metabolism (Acyl Carnitine, Dicarboxylate)		[O-]C(CC(OC(CCCCCCC(O)=O)=O)C[N+](C)(C)C)=O						Pos Early	0.0857143	0.260031	0.259465	0	no
lactosyl-N-palmitoyl-sphingosine (d18:1/16:0)	1		53010	100009030	Lipid	Lactosylceramides (LCER)		O=C(CCCCCCCCCCCCCCC)N[C@@]([C@]([H])(O)/C=C/CCCCCCCCCCCCC)([H])CO[C@H](O1)[C@H](O)[C@@H](O)[C@@H]([C@H]1CO)O[C@H](O2)[C@H](O)[C@@H](O)[C@H]([C@H]2CO)O	4201-62-1		HMDB0006750		53477895	Pos Late	0	0.198353	0.051164	0	no
glycosyl-N-palmitoyl-sphingosine (d18:1/16:0)	1	GlcCer(d34:1)	53013	100009272	Lipid	Hexosylceramides (HCER)		[H][C@](O)([C@@](NC(CCCCCCCCCCCCCCC)=O)(CO[C@@H]1O[C@H](CO)[C@@H](O)[C@H](O)[C@H]1O)[H])/C=C/CCCCCCCCCCCCC						Pos Late	0	0.0530093	0.053398	0	no
trans-3.4-methyleneheptanoate	1		53026	100006651	Xenobiotics	Food Component/Plant		OC(CC1C(CCC)C1)=O						Neg	0.271429	0.187597	0.188872	0	no
methylsuccinoylcarnitine	1		53031	100009275	Amino Acid	Leucine, Isoleucine and Valine Metabolism		[O-]C(CC(C[N+](C)(C)C)OC(CC(C(O)=O)C)=O)=O						Pos Early	0.0714286	0.219712	0.14709	0.25	no
14-HDoHE/17-HDoHE	1		53034	100009278	Lipid	Docosanoid		OC(CC/C=C\C/C=C\C/C=C\C=C\C(C/C=C\C/C=C\CC)O)=O			HMDB0060044.HMDB0010213		6439179.1156637799	Neg	0.0428571	NA	NA	1	yes
1.2-dilinoleoyl-GPE (18:2/18:2)*	2		53174	100009217	Lipid	Phosphatidylethanolamine (PE)		O=C(CCCCCCC/C=C\C/C=C\CCCCC)OC[C@]([H])(COP(OCCN)(O)=O)OC(CCCCCCC/C=C\C/C=C\CCCCC)=O		7825762	HMDB0009093		9546812	Pos Late	0.371429	0.305112	0.132643	0	no
1-linoleoyl-2-linolenoyl-GPC (18:2/18:3)*	2	PC(18:2/18:3)	53176	100009343	Lipid	Phosphatidylcholine (PC)		O=C(CCCCCCC/C=C\C/C=C\CCCCC)OC[C@]([H])(COP(OCC[N+](C)(C)C)([O-])=O)OC(CCCCCCC/C=C\C/C=C\C/C=C\CC)=O		24766802	HMDB0008141		52922731	Pos Late	0	0.258189	0.094101	0	no
1-palmitoleoyl-2-linolenoyl-GPC (16:1/18:3)*	2		53180	100009345	Lipid	Phosphatidylcholine (PC)		O=C(CCCCCCC/C=C\CCCCCC)OC[C@]([H])(COP(OCC[N+](C)(C)C)([O-])=O)OC(CCCCCCC/C=C\C/C=C\C/C=C\CC)=O		24766677	HMDB0008008		52922452	Pos Late	0.1	0.267351	0.150193	0.125	no
1-linoleoyl-2-arachidonoyl-GPE (18:2/20:4)*	2	PE(18:2/20:4)	53189	100009222	Lipid	Phosphatidylethanolamine (PE)		O=C(CCCCCCC/C=C\C/C=C\CCCCC)OC[C@]([H])(COP(OCCN)(O)=O)OC(CCC/C=C\C/C=C\C/C=C\C/C=C\CCCCC)=O		24768565	HMDB0009102		348279332	Pos Late	0.0857143	0.192345	0.0545421	0.625	no
1-myristoyl-2-arachidonoyl-GPC (14:0/20:4)*	2	PC(14:0/20:4)	53195	100009139	Lipid	Phosphatidylcholine (PC)		O=C(CCCCCCCCCCCCC)OC[C@]([H])(COP(OCC[N+](C)(C)C)([O-])=O)OC(CCC/C=C\C/C=C\C/C=C\C/C=C\CCCCC)=O		24766559	HMDB0007883		24778634	Pos Late	0	0.130548	0.055636	0	no
1-oleoyl-2-docosahexaenoyl-GPE (18:1/22:6)*	2	PE(18:1/22:6)	53209	100009220	Lipid	Phosphatidylethanolamine (PE)		O=C(CCCCCCC/C=C\CCCCCCCC)OC[C@]([H])(COP(OCCN)(O)=O)OC(CC/C=C\C/C=C\C/C=C\C/C=C\C/C=C\C/C=C\CC)=O		24768542	HMDB0009078		52922113	Pos Late	0.114286	0.284625	0.178413	0.125	no
palmitoleoylcarnitine (C16:1)*	2		53223	100009406	Lipid	Fatty Acid Metabolism (Acyl Carnitine, Monounsaturated)	JFAGPSOZZSTLRF-KHPPLWFEBO	O=C(OC(CC([O-])=O)C[N+](C)(C)C)CCCCCCC/C=C\CCCCCC		28639183	HMDB0013207		71464547	Pos Late	0	0.0465815	0.0445477	0	no
pimeloylcarnitine/3-methyladipoylcarnitine (C7-DC)	1		53224	100009407	Lipid	Fatty Acid Metabolism (Acyl Carnitine, Dicarboxylate)		[O-]C(CC(C[N+](C)(C)C)OC(CCCCCC(O)=O)=O)=O						Pos Early	0.285714	NA	NA	0.875	yes
2-methylserine	1		53229	100009246	Amino Acid	Glycine, Serine and Threonine Metabolism	CDUUKBXTEOFITR-UHFFFAOYAW	OCC(N)(C)C(O)=O		85112		C02115	94309	Pos Early	0	0.156627	0.15652	0	no
3-hydroxyhexanoate	1		53230	100006367	Lipid	Fatty Acid, Monohydroxy	HPMGFDVTYHWBAG-UHFFFAOYAJ	CCCC(O)CC(O)=O	10191-24-9	133518	HMDB0061652.HMDB0010718		151492	Neg	0	0.239012	0.201315	0	no
thioproline	1		53231	100009232	Xenobiotics	Chemical	DZLNHFMRPBPULJ-VKHMYHEABX	O=C(O)[C@]1(NCSC1)[H]	34592-47-4	84120	HMDB0062164		93176	Pos Early	0	0.110195	0.0858302	0	no
caffeic acid sulfate	1	caffeic acid sulfate	53254	100009337	Xenobiotics	Food Component/Plant	SNVAIAITQIIEMQ-DUXPYHPUBQ	OS(OC1=CC=C(C=C1O)/C=C/C(O)=O)(=O)=O		30777608	HMDB0041708		21668705	Neg	0.3	0.0440931	0.0437423	0	no
eicosapentaenoylcholine	1		53258	100009336	Lipid	Fatty Acid Metabolism (Acyl Choline)		O=C(CCC/[C-]=C/C/C=C/C/C=C/C/C=C/C/C=C/CC)OCC[N+](C)(C)C						Pos Late	0.528571	0.2766	0.205651	0	no
oleoylcholine	1		53260	100009331	Lipid	Fatty Acid Metabolism (Acyl Choline)		O=C(CCCCCCC/[C-]=C/CCCCCCCC)OCC[N+](C)(C)C			HMDB0240596		59040790	Pos Late	0.228571	0.246705	0.152924	0	no
arachidonoylcholine	1		53261	100009332	Lipid	Fatty Acid Metabolism (Acyl Choline)		O=C(CCC/[C-]=C/C/C=C/C/C=C/C/C=C/CCCCC)OCC[N+](C)(C)C			HMDB0240583		122198216	Pos Late	0.157143	0.253594	0.138439	0	no
dihomo-linolenoyl-choline	1		53262	100009335	Lipid	Fatty Acid Metabolism (Acyl Choline)		O=C(CCCCCC/C=[C-]/C/C=C/C/C=C/CCCCC)OCC[N+](C)(C)C			HMDB0240646			Pos Late	0.4	0.213466	0.148329	0	no
docosahexaenoylcholine	1		53263	100009333	Lipid	Fatty Acid Metabolism (Acyl Choline)		O=C(CC/C=[C-]/C/C=C/C/C=C/C/C=C/C/C=C/C/C=C/CC)OCC[N+](C)(C)C			HMDB0240647			Pos Late	0.357143	0.224149	0.12688	0	no
cetirizine	1		54745	100009034	Xenobiotics	Drug - Respiratory	ZKLPARSLTMPFCP-UHFFFAOYAC	ClC1=CC=C(C=C1)C(C2=CC=CC=C2)N3CCN(CCOCC(O)=O)CC3	83881-51-0	2577	HMDB0005032	C07778	2678	Pos Late	0.971429	0.0344794	0.0340614	0	no
3beta-hydroxy-5-cholestenoate	1		54805	100006370	Lipid	Sterol		C[C@@H]([C@H]1CC[C@@H]2[C@]1(C)CC[C@H]3[C@H]2CC=C4[C@]3(C)CC[C@H](O)C4)CCCC(C(O)=O)C	6561-58-6		HMDB0012453	C17333	165511	Neg	0	0.168295	0.0958166	0	no
hexanoylglutamine	1		54907	100001733	Lipid	Fatty Acid Metabolism (Acyl Glutamine)		O=C(CCCCC)NC(CCC(N)=O)C(O)=O						Neg	0.142857	0.164099	0.0867103	0	no
vanillactate	1		54910	100006129	Amino Acid	Tyrosine Metabolism	SVYIZYRTOYHQRE-UHFFFAOYAV	OC1=C(OC)C=C(CC(C(O)=O)O)C=C1	2475-56-1	141152	HMDB0000913		160637	Neg	0	0.233062	0.128845	0	no
gamma-glutamylserine	1		54914	100009231	Peptide	Gamma-glutamyl Amino Acid		OC([C@H](CO)NC(CC[C@H](N)C(O)=O)=O)=O	5875-35-4	18691889	HMDB0029158		22844748	Pos Early	0.128571	0.0637622	0.0397411	0	no
indolepropionylglycine	1		54917	100010863	Amino Acid	Tryptophan Metabolism		O=C(NCC(O)=O)CCC1=CNC2=C1C=CC=C2		5990843			129691959	Neg	0.357143	NA	NA	1	yes
beta-citrylglutamate	1		54923	100003271	Amino Acid	Glutamate Metabolism	GAQNUGISBQJMKO-UHFFFAOYAK	OC(CC(C(NC(CCC(O)=O)C(O)=O)=O)(CC(O)=O)O)=O	73590-26-8	19992713		C20775	189741	Neg	0	0.0865585	0.0693662	0	no
linoleoyl-arachidonoyl-glycerol (18:2/20:4) [2]*	2		54956	100010923	Lipid	Diacylglycerol		OC[C@](COC(CCCCCCC/C=C\C/C=C\CCCCC)=O)([H])OC(CCC/C=C\C/C=C\C/C=C\C/C=C\CCCCC)=O			HMDB0007257		9543796	Pos Late	0.2	0.276426	0.209148	0	no
oleoyl-arachidonoyl-glycerol (18:1/20:4) [2]*	2		54961	100010937	Lipid	Diacylglycerol		CCCCCCCC/C=C/CCCCCCCC(OCC(OC(CCC/C=C/C/C=C/C/C=C/C/C=C/CCCCC)=O)CO)=O			HMDB0007228		9543786	Pos Late	0.357143	0.398754	0.229732	0	no
linoleoyl-linoleoyl-glycerol (18:2/18:2) [1]*	2		54968	100010941	Lipid	Diacylglycerol		CCCCC/C=C/C/C=C/CCCCCCCC(OCC(OC(CCCCCCC/C=C/C/C=C/CCCCC)=O)CO)=O			HMDB0007248		9543729	Pos Late	0.2	0.319872	0.184323	0	no
N-stearoyl-sphingosine (d18:1/18:0)*	2	Cer(d36:1)	54979	1547	Lipid	Ceramides	VODZWWMEJITOND-NXCSZAMKBA	OC[C@H](NC(CCCCCCCCCCCCCCCCC)=O)[C@H](O)/C=C/CCCCCCCCCCCCC	104404-17-3	4446678	HMDB0004950		5283565	Pos Late	0	0.113046	0.0795529	0	no
gamma-glutamyl-alpha-lysine	1		55015	100010901	Peptide	Gamma-glutamyl Amino Acid	LNLLNTMHVMIMOG-YUMQZZPRBS	O=C(N[C@@H](CCCCN)C(O)=O)CC[C@H](N)C(O)=O		58747			65254	Pos Early	0	0.049682	0.0493251	0	no
4-hydroxyphenylacetylglutamine	1		55017	100010850	Peptide	Acetylated Peptides		O=C(N[C@@H](CCC(N)=O)C(O)=O)CC(C=C1)=CC=C1O						Neg	0.0285714	0.101482	0.0904453	0	no
2-oxoarginine*	2		55072	100002784	Amino Acid	Urea cycle, Arginine and Proline Metabolism	ARBHXJXXVVHMET-UHFFFAOYAC	OC(C(CCC/N=C(N)/N)=O)=O	3715-10-4	542	HMDB0004225	C03771	558	Pos Early	0	0.0838047	0.0770546	0	no
lignoceroyl sphingomyelin (d18:1/24:0)	1	SM(d42:1)	57330	100006298	Lipid	Sphingomyelins	QEDPUVGSSDPBMD-XTAIVQBEBF	CCCCCCCCCCCCC/C=C/[C@@H](O)[C@@H](NC(CCCCCCCCCCCCCCCCCCCCCCC)=O)COP([O-])(OCC[N+](C)(C)C)=O	60037-60-7	24846875	HMDB0011697			Pos Late	0	0.133732	0.0602367	0	no
behenoyl dihydrosphingomyelin (d18:0/22:0)*	2	SM(d40:0)	57331	100009026	Lipid	Dihydrosphingomyelins	FONAXCRWZQFJHY-JCGOJSMZBF	[H][C@](NC(CCCCCCCCCCCCCCCCCCCCC)=O)(COP(OCC[N+](C)(C)C)([O-])=O)[C@@](O)([H])CCCCCCCCCCCCCCC		24846880	HMDB0012091		44260132	Pos Late	0	0.0833431	0.0514669	0	no
1.2-dipalmitoyl-GPE (16:0/16:0)*	2		57341	100009204	Lipid	Phosphatidylethanolamine (PE)		O=C(CCCCCCCCCCCCCCC)OC[C@]([H])(COP(OCCN)(O)=O)OC(CCCCCCCCCCCCCCC)=O		393103	HMDB0008923		445468	Pos Late	0.4	0.150083	0.0894219	0	no
myristoyl dihydrosphingomyelin (d18:0/14:0)*	2	SM(d32:0)	57365	100009038	Lipid	Dihydrosphingomyelins		[H][C@](NC(CCCCCCCCCCCCC)=O)(COP(OCC[N+](C)(C)C)([O-])=O)[C@@](O)([H])CCCCCCCCCCCCCCC		24846886	HMDB0012085		44260138	Pos Late	0	0.154063	0.0673685	0	no
glycosyl-N-nervonoyl-sphingosine (d18:1/24:1)*	2		57369	100001878	Lipid	Hexosylceramides (HCER)		OC(C([C@H]([C@H]1CO)O)O)[C@@H](O1)OC[C@@]([H])([C@](O)(/C=C/CCCCCCCCCCCCC)[H])NC(CCCCCCCCCCCCC/C=C\CCCCCCCC)=O			HMDB0004975.HMDB0010712		20057357.534806501	Pos Late	0	0.0686126	0.0555109	0	no
lactosyl-N-nervonoyl-sphingosine (d18:1/24:1)*	2		57370	100015620	Lipid	Lactosylceramides (LCER)	MKOKWBRPIBQYJJ-VMHDMWLQBO	[H][C@](NC(CCCCCCCCCCCCC/C=C\CCCCCCCC)=O)(CO[C@H]1[C@H](O)[C@@H](O)[C@H](O[C@H]2[C@H](O)[C@@H](O)[C@@H](O)[C@H](O2)CO)[C@H](O1)CO)[C@@](O)([H])/C=C/CCCCCCCCCCCCC		24846896	HMDB0004872			Pos Late	0	0.174715	0.0560605	0	no
N-behenoyl-sphingadienine (d18:2/22:0)*	2	Cer(d18:2/22:0)	57372	100015624	Lipid	Ceramides		[H][C@](NC(CCCCCCCCCCCCCCCCCCCCC)=O)(CO)[C@@](O)([H])/C=C/CCCCCCCC/C=C\CCC						Pos Late	0	0.159328	0.0632596	0	no
12-HHTrE	1		57393	1261	Lipid	Eicosanoid	KUKJHGXXZWHSBG-WBGSEQOABE	O[C@@H](CCCCC)/C=C/C=C/C/C=C\CCCC(O)=O	54397-84-1	4446265	HMDB0012535	C20388	5283141	Neg	0.0285714	NA	NA	1	yes
glycerophosphoserine*	2		57404	100015666	Lipid	Phospholipid Metabolism	ZWZWYGMENQVNFU-AKGZTFGVBY	OC([C@@H](N)COP(OCC(CO)O)(O)=O)=O		2339060			3081457	Pos Early	0	0.0552995	0.036601	0	no
N-palmitoyl-sphingadienine (d18:2/16:0)*	2		57416	100015609	Lipid	Ceramides		[H][C@](NC(CCCCCCCCCCCCCCC)=O)(CO)[C@@](O)([H])/C=C/CCCCCCCC/C=C\CCC			HMDB0240686			Pos Late	0.271429	0.311401	0.130064	0.125	no
N-stearoyl-sphingadienine (d18:2/18:0)*	2		57417	100015632	Lipid	Ceramides		CCCCCCCCCCCCCCCCCC(NC(C(O)/C=C/CCCCCCCC/C=C/CCC)CO)=O			HMDB0240362		132282053	Pos Late	0.142857	0.156159	0.132063	0	no
glycosyl-N-behenoyl-sphingadienine (d18:2/22:0)*	2	GlcCer(d40:2)	57421	100015625	Lipid	Hexosylceramides (HCER)		[H][C@](NC(CCCCCCCCCCCCCCCCCCCCC)=O)(CO[C@H]1[C@H](O)[C@@H](O)[C@@H](O)[C@@H](CO)O1)[C@@](O)([H])/C=C/CCCCCCCC/C=C\CCC						Pos Late	0	0.0872508	0.0702673	0	no
lactosyl-N-behenoyl-sphingosine (d18:1/22:0)*	2	LacCer(d40:1)	57422	100015623	Lipid	Lactosylceramides (LCER)	QYWVASPEUXEHSY-DYGYHFHFBF	[H][C@](NC(CCCCCCCCCCCCCCCCCCCCC)=O)(CO[C@H]1[C@H](O)[C@@H](O)[C@H](O[C@H]2[C@H](O)[C@@H](O)[C@@H](O)[C@H](O2)CO)[C@H](O1)CO)[C@@](O)([H])/C=C/CCCCCCCCCCCCC		24846893	HMDB0011594		44260143	Pos Late	0	0.156167	0.0880655	0	no
sphingadienine	1		57426	100015643	Lipid	Sphingolipid Synthesis	KWDXKYNWAKMLKK-YQMRQDNGBF	OC(/C=C/CCCCCCCC/C=C\CCC)C(CO)N([H])[H]	25696-03-1	4952479			6449795	Pos Late	0.0142857	0.306342	0.111046	0.125	no
N-palmitoyl-heptadecasphingosine (d17:1/16:0)*	2	Cer(d33:1)	57430	100015731	Lipid	Ceramides		OC(/C=C/CCCCCCCCCCCC)C(CO)NC(CCCCCCCCCCCCCCC)=O			HMDB0240685			Pos Late	0.171429	0.328963	0.246773	0.5	no
ceramide (d16:1/24:1. d18:1/22:1)*	2		57437	100015727	Lipid	Ceramides		OC(/C=C/CCCCCCCCCCC)C(CO)NC(CCCCCCCCCCCCC/C=C\CCCCCCCC)=O						Pos Late	0	0.184306	0.112179	0	no
ceramide (d18:1/20:0. d16:1/22:0. d20:1/18:0)*	2		57440	100015755	Lipid	Ceramides		OC(/C=C/CCCCCCCCCCCCC)C(CO)NC(CCCCCCCCCCCCCCCCCCC)=O			HMDB0240684.HMDB0240682.HMDB0004951			Pos Late	0	0.13075	0.0685179	0	no
ceramide (d18:2/24:1. d18:1/24:2)*	2		57443	100015744	Lipid	Ceramides		CCCCCCCCCCCCC/C=C/C(O)C(NC(CCC/C=C/CC/C=C/CCCCCCCCCCCCCC)=O)CO			HMDB0240679.HMDB0240680			Pos Late	0	0.204902	0.0875144	0	no
glycosyl-N-tricosanoyl-sphingadienine (d18:2/23:0)*	2	GlcCer(d41:2)	57445	100015748	Lipid	Hexosylceramides (HCER)		[H][C@](NC(CCCCCCCCCCCCCCCCCCCCCC)=O)(CO[C@H]1[C@H](O)[C@@H](O)[C@@H](O)[C@@H](CO)O1)[C@@](O)([H])/C=C/CCCCCCCC/C=C\CCC						Pos Late	0.0857143	0.25862	0.227439	0.125	no
glycosyl ceramide (d18:2/24:1. d18:1/24:2)*	2	GlcCer(42:3)	57453	100015745	Lipid	Hexosylceramides (HCER)		OC(/C=C/CCCCCCCC/C=C\CCC)C(COC1C(O)C(O)C(O)C(CO)O1)NC(CCCCCCCCCCCCC/C=C\CCCCCCCC)=O						Pos Late	0	0.124181	0.120459	0	no
argininate*	2		57461	100002769	Amino Acid	Urea cycle, Arginine and Proline Metabolism	BMFMQGXDDJALKQ-BYPYZUCNBB	N=C(N)NCCC[C@H](O)C(O)=O	157-07-3	140984	HMDB0003148		160437	Pos Early	0	0.0873979	0.0777612	0	no
linoleoylcholine*	2		57463	100015760	Lipid	Fatty Acid Metabolism (Acyl Choline)		C[N+](C)(C)C[CH-]OC(CCCCCCC/C=C/C/C=C/CCCCC)=O			HMDB0013213		53481656	Pos Late	0.1	0.213598	0.135302	0	no
stearoylcholine*	2		57464	100015759	Lipid	Fatty Acid Metabolism (Acyl Choline)		C[N+](C)(C)C[CH-]OC(CCCCCCCCCCCCCCCCC)=O			HMDB0240648		90111	Pos Late	0.357143	0.306302	0.151207	0	no
docosatrienoate (22:3n6)*	2		57467	100015762	Lipid	Long Chain Polyunsaturated Fatty Acid (n3 and n6)		CCCCC/C=C/C/C=C/C/C=C/CCCCCCCCC(O)=O					75955220	Neg	0	0.251856	0.235563	0	no
sphingomyelin (d18:0/18:0. d19:0/17:0)*	2	SM(d36:0)	57473	100009027	Lipid	Dihydrosphingomyelins		[H][C@](NC(CCCCCCCCCCCCCCCCC)=O)(COP(OCC[N+](C)(C)C)([O-])=O)[C@@](O)([H])CCCCCCCCCCCCCCC		24846878	HMDB0012087		44260130	Pos Late	0	0.0613909	0.0544011	0	no
sphingomyelin (d18:2/18:1)*	2	SM(d36:3)	57474	100015788	Lipid	Sphingomyelins		[H][C@](NC(CCCCCCC/C=C\CCCCCCCC)=O)(COP(OCC[N+](C)(C)C)([O-])=O)[C@@](O)([H])/C=C/CCCCCCCC/C=C\CCC			HMDB0001348		52931155	Pos Late	0	0.210176	0.0497273	0	no
sphingomyelin (d18:1/19:0. d19:1/18:0)*	2	SM(d37:1)	57475	100015787	Lipid	Sphingomyelins		CCCCCCCCCCCCCCCCCCC(N[C@H]([C@H](O)/C=C/CCCCCCCCCCCCC)COP([O-])(OCC[N+](C)(C)C)=O)=O						Pos Late	0	0.077185	0.0508866	0	no
sphingomyelin (d18:0/20:0. d16:0/22:0)*	2	SM(d38:0)	57476	100015786	Lipid	Dihydrosphingomyelins		CCCCCCCCCCCCCCC[C@@H](O)[C@@H](NC(CCCCCCCCCCCCCCCCCCC)=O)COP([O-])(OCC[N+](C)(C)C)=O			HMDB0012090			Pos Late	0	0.0689736	0.0592613	0	no
sphingomyelin (d18:1/22:2. d18:2/22:1. d16:1/24:2)*	2	SM(d40:3)	57477	100006296	Lipid	Sphingomyelins		CCCCCCCCCCCCC/C=C/[C@@H](O)[C@@H](NC(CCCCCCCCCCC/C=C/C/C=C/CCCCC)=O)COP([O-])(OCC[N+](C)(C)C)=O			HMDB0240670.HMDB0240672.HMDB0240669			Pos Late	0	0.257883	0.0532343	0	no
sphingomyelin (d18:1/25:0. d19:0/24:1. d20:1/23:0. d19:1/24:0)*	2	SM(d43:1)	57478	100015792	Lipid	Sphingomyelins	JONXXLXMISNQNG-BXMSAMRLBO	[H][C@](NC(CCCCCCCCCCCCCCCCCCCCCCCC)=O)(COP(OCC[N+](C)(C)C)([O-])=O)[C@@](O)([H])/C=C/CCCCCCCCCCCCC		24846885	HMDB0240675.HMDB0240674.HMDB0240673.HMDB0240671			Pos Late	0	0.11279	0.0512216	0	no
sphingomyelin (d18:2/24:2)*	2	SM(d42:4)	57479	100015789	Lipid	Sphingomyelins		CCC/C=C/CCCCCCCC/C=C/[C@@H](O)[C@@H](NC(CCCCCCCCCCCCCCCC/C=C/C/C=C/CC)=O)COP([O-])(OCC[N+](C)(C)C)=O			HMDB0240644			Pos Late	0	0.261376	0.0501701	0	no
sphingomyelin (d18:2/21:0. d16:2/23:0)*	2	SM(d39:2)	57480	100015790	Lipid	Sphingomyelins		CCC/C=C/CCCCCCCC/C=C/[C@@H](O)[C@@H](NC(CCCCCCCCCCCCCCCCCCCC)=O)COP([O-])(OCC[N+](C)(C)C)=O			HMDB0240676			Pos Late	0	0.0929483	0.0666724	0	no
sphingomyelin (d18:1/20:2. d18:2/20:1. d16:1/22:2)*	2	SM(d38:3)	57481	100006293	Lipid	Sphingomyelins		CCCCCCCCCCCCC/C=C/[C@@H](O)[C@@H](NC(CCCCCCCCC/C=C/C/C=C/CCCCC)=O)COP([O-])(OCC[N+](C)(C)C)=O						Pos Late	0	0.274449	0.0899312	0	no
sphingomyelin (d18:2/23:1)*	2	SM(d41:3)	57482	100015791	Lipid	Sphingomyelins		CCC/C=C/CCCCCCCC/C=C/[C@@H](O)[C@@H](NC(CCCCCCCCCCCCCCCCC/C=C/CCC)=O)COP([O-])(OCC[N+](C)(C)C)=O			HMDB0240668			Pos Late	0	0.0920394	0.0384033	0	no
sphingomyelin (d17:2/16:0. d18:2/15:0)*	2	SM(d33:2)	57483	100015793	Lipid	Sphingomyelins		[H][C@](NC(CCCCCCCCCCCCCC)=O)(COP(OCC[N+](C)(C)C)([O-])=O)[C@@](O)([H])/C=C/CCCCCCCC/C=C\CCC			HMDB0240677			Pos Late	0	0.232361	0.120333	0	no
linolenoylcarnitine (C18:3)*	2		57511	100015831	Lipid	Fatty Acid Metabolism (Acyl Carnitine, Polyunsaturated)		O=C(OC(C[N+](C)(C)C)CC([O-])=O)CCCCCCC/C=C\C/C=C\C/C=C\CC						Pos Late	0	0.0857998	0.0859804	0	no
margaroylcarnitine (C17)*	2		57512	100004054	Lipid	Fatty Acid Metabolism (Acyl Carnitine, Long Chain Saturated)		[O-]C(CC(C[N+](C)(C)C)OC(CCCCCCCCCCCCCCCC)=O)=O	106182-29-0	35015987	HMDB0006210		53477803	Pos Late	0	0.143296	0.129836	0	no
arachidoylcarnitine (C20)*	2		57513	100015833	Lipid	Fatty Acid Metabolism (Acyl Carnitine, Long Chain Saturated)	SVJLJQBGUITFLI-UHFFFAOYAV	O=C(OC(C[N+](C)(C)C)CC([O-])=O)CCCCCCCCCCCCCCCCCCC		28639199	HMDB0006460		53477833	Pos Late	0	0.0545414	0.0441427	0	no
behenoylcarnitine (C22)*	2		57514	100015832	Lipid	Fatty Acid Metabolism (Acyl Carnitine, Long Chain Saturated)	IUMXSSOVGPXXJL-UHFFFAOYAY	O=C(OC(C[N+](C)(C)C)CC([O-])=O)CCCCCCCCCCCCCCCCCCCCC		28639204	HMDB0062468		71464577	Pos Late	0.0714286	0.0909006		0.625	yes
lignoceroylcarnitine (C24)*	2		57515	100015834	Lipid	Fatty Acid Metabolism (Acyl Carnitine, Long Chain Saturated)		O=C(CCCCCCCCCCCCCCCCCCCCCCC)OC(C[N+](C)(C)C)CC([O-])=O			HMDB0240665			Pos Late	0	0.079068	0.0704343	0	no
cerotoylcarnitine (C26)*	2		57516	100015835	Lipid	Fatty Acid Metabolism (Acyl Carnitine, Long Chain Saturated)	KOCKWDDTAHPJSX-UHFFFAOYAQ	[O-]C(CC(C[N+](C)(C)C)OC(CCCCCCCCCCCCCCCCCCCCCCCCC)=O)=O		35015992	HMDB0006347		53477828	Pos Late	0	0.0492976	0.049208	0	no
ximenoylcarnitine (C26:1)*	2		57517	100015836	Lipid	Fatty Acid Metabolism (Acyl Carnitine, Monounsaturated)		O=C(OC(C[N+](C)(C)C)CC([O-])=O)CCC/C=C/CCCCCCCCCCCCCCCCCCCC						Pos Late	0	0.0903391	0.0679008	0	no
arachidonoylcarnitine (C20:4)	2		57518	100015837	Lipid	Fatty Acid Metabolism (Acyl Carnitine, Polyunsaturated)		CCCCC/C=C\C/C=C\C/C=C\C/C=C\CCCC(OC(C[N+](C)(C)C)CC([O-])=O)=O			HMDB0006455		136212424	Pos Late	0	0.0345146	0.037095	0	no
eicosenoylcarnitine (C20:1)*	2		57519	100015838	Lipid	Fatty Acid Metabolism (Acyl Carnitine, Monounsaturated)		O=C(OC(CC([O-])=O)C[N+](C)(C)C)CCCCCCCCC/C=C/CCCCCCCC						Pos Late	0	0.0850268	0.0495027	0	no
dihomo-linoleoylcarnitine (C20:2)*	2		57520	100015839	Lipid	Fatty Acid Metabolism (Acyl Carnitine, Polyunsaturated)		O=C(CCCCCCCCC/C=C\C/C=C\CCCCC)OC(C[N+](C)(C)C)CC([O-])=O						Pos Late	0	0.098123	0.0798592	0	no
dihomo-linolenoylcarnitine (C20:3n3 or 6)*	2		57521	100015840	Lipid	Fatty Acid Metabolism (Acyl Carnitine, Polyunsaturated)		O=C(CCCCCC/C=C/C/C=C/C/C=C/CCCCC)OC(CC([O-])=O)C[N+](C)(C)C						Pos Late	0	0.0451455	0.0304551	0	no
docosahexaenoylcarnitine (C22:6)*	2	docosahexaenoylcarnitine (C22:6)	57523	100015845	Lipid	Fatty Acid Metabolism (Acyl Carnitine, Polyunsaturated)		O=C(CC/C=C\C/C=C\C/C=C\C/C=C\C/C=C\C/C=C\CC)OC(C[N+](C)(C)C)CC([O-])=O						Pos Late	0.0142857	0.0951265	0.0940184	0	no
adrenoylcarnitine (C22:4)*	2		57528	100015850	Lipid	Fatty Acid Metabolism (Acyl Carnitine, Polyunsaturated)		O=C(OC(CC([O-])=O)C[N+](C)(C)C)CCCCC/C=C\C/C=C\C/C=C\C/C=C\CCCCC						Pos Late	0.0857143	0.133081	0.132371	0	no
docosapentaenoylcarnitine (C22:5n3)*	2		57529	100015851	Lipid	Fatty Acid Metabolism (Acyl Carnitine, Polyunsaturated)		O=C(OC(CC([O-])=O)C[N+](C)(C)C)CCCCC/C=C\C/C=C\C/C=C\C/C=C\C/C=C\CC					71464594	Pos Late	0.0571429	0.160792	0.130017	0	no
nervonoylcarnitine (C24:1)*	2		57531	100015846	Lipid	Fatty Acid Metabolism (Acyl Carnitine, Monounsaturated)		O=C(CCCCCCCCCCCCC/C=C\CCCCCCCC)OC(C[N+](C)(C)C)CC([O-])=O			HMDB0006509			Pos Late	0.0142857	0.118628		0.75	yes
2.3-dihydroxy-2-methylbutyrate	1		57547	100010869	Amino Acid	Leucine, Isoleucine and Valine Metabolism	AOWPAWLEXIYETE-UHFFFAOYAH	OC(C)(C(O)=O)C(C)O	14868-24-7	266858	HMDB0029576		301941	Neg	0.314286	0.26758	0.310358	0.125	no
2'-O-methylcytidine	1		57554	100010895	Nucleotide	Pyrimidine Metabolism, Cytidine containing	RFCQJGFZUQFYRF-ZOQUXTDFBZ	O=C1N(C=CC(N)=N1)[C@@H]([C@H](OC)[C@@H]2O)O[C@@H]2CO	2140-72-9	133067			150971	Pos Early	0	0.178459	0.0760369	0	no
perfluorooctanesulfonate (PFOS)	1	perfluorooctanesulfonate (PFOS)	57564	100010955	Xenobiotics	Chemical	YFSUTJLHUFNCNZ-UHFFFAOYAS	O=S(C(F)(F)C(F)(F)C(F)(F)C(F)(F)C(F)(F)C(F)(F)C(F)(F)C(F)(F)F)(O)=O	1763-23-1	67068	HMDB0059586	C18142	74483	Neg	0	0.186925	0.128759	0	no
isoursodeoxycholate	1		57577	100002488	Lipid	Secondary Bile Acid Metabolism	RUDATBOHQWOJDD-DNMBCGTGBA	O=C(O)CC[C@@H](C)[C@H]1CC[C@@]2([H])[C@]3([H])[C@@H](O)C[C@]4([H])C[C@@H](O)CC[C@]4(C)[C@@]3([H])CC[C@@]21C	78919-26-3	113205	HMDB0000686	C17662	127601	Neg	0.0571429	0.0759929	0.0397921	0	no
N1-Methyl-4-pyridone-3-carboxamide	1		57584	100001469	Cofactors and Vitamins	Nicotinate and Nicotinamide Metabolism	KTLRWTOPTKGYQY-UHFFFAOYAD	O=C(C(C1=O)=CN(C=C1)C)N	769-49-3	389671	HMDB0004194	C05843	440810	Pos Early	0	0.058935	0.0618354	0	no
beta-cryptoxanthin	1		57591	100001977	Cofactors and Vitamins	Vitamin A Metabolism	DMASLKHVQRHNES-QQGJMDNJBV	CC1=C(/C=C/C(C)=C/C=C/C(C)=C/C=C/C=C(C)/C=C/C=C(C)/C=C/C2=C(C)CCCC2(C)C)C(C)(C)CC(O)C1	472-70-8	4904571	HMDB0033844	C08591	5281235	Pos Late	0	0.150488	0.106456	0	no
glycosyl ceramide (d18:1/20:0. d16:1/22:0)*	2	GlcCer(d38:1)	57595	100015882	Lipid	Hexosylceramides (HCER)		OCC(NC(CCCCCCCCCCCCCCCCCCC)=O)C(OC1OC(CO)C(O)C(O)C1O)/C=C/CCCCCCCCCCCCC						Pos Late	0	0.0725724	0.0677553	0	no
carotene diol (1)	1	carotene diol (1)	57635	100015966	Cofactors and Vitamins	Vitamin A Metabolism		CC1=C(/C=C/C(C)=C/C=C/C(C)=C/C=C/C=C(C)/C=C/C=C(C)/C=C/C2=C(C)CC(O)CC2(C)C)C(C)(C)CC(O)C1						Pos Late	0	0.11983	0.0835866	0	no
carotene diol (2)	1	carotene diol (2)	57636	100015967	Cofactors and Vitamins	Vitamin A Metabolism		CC1=C(/C=C/C(C)=C/C=C/C(C)=C/C=C/C=C(C)/C=C/C=C(C)/C=C/C2=C(C)CC(O)CC2(C)C)C(C)(C)CC(O)C1						Pos Late	0.0142857	0.133162	0.126856	0.125	no
hexadecadienoate (16:2n6)	1		57652	100009394	Lipid	Long Chain Polyunsaturated Fatty Acid (n3 and n6)	WPJGPAAPSBVXNU-HZJYTTRNBL	CCCCC/C=C\C/C=C\CCCCCC(O)=O	28290-73-5	13628094	HMDB0000477		13932172	Neg	0	0.106188	0.0552973	0	no
2'-O-methyluridine	1		57655	100010896	Nucleotide	Pyrimidine Metabolism, Uracil containing	SXUXMRMBWZCMEN-ZOQUXTDFBL	CO[C@@H]1[C@@H]([C@H](O[C@H]1N2C=CC(NC2=O)=O)CO)O	2140-76-3	92343	HMDB0240328		102212	Neg	0	0.12028	0.0517878	0	no
N-oleoylserine	1		57664	100015641	Lipid	Endocannabinoid	MBDKGXAMSZIDKF-KTKRTIGZBQ	CCCCCCCC/C=C\CCCCCCCC(NC(C(O)=O)CO)=O		21466990			44190514	Neg	0.228571	NA	NA	1	yes
N.N.N-trimethyl-5-aminovalerate	1		57687	100015962	Amino Acid	Lysine Metabolism	CDLVFVFTRQPQFU-UHFFFAOYAF	C[N+](C)(C)CCCCC([O-])=O		34236878			14274897	Pos Early	0	0.0960618	0.0745692	0	no
Fibrinopeptide A. phosphono-ser(3)*	2		57712	100001324	Peptide	Fibrinogen Cleavage Peptide	DROFZMGQYLJNLQ-UHFFFAOYAN	O=C(NC(CC(C)C)C(NC(C)C(NC(CCC(O)=O)C(NCC(NCC(NCC(NC(C(C)C)C(NC(CCCNC(N)=N)C(O)=O)=O)=O)=O)=O)=O)=O)=O)C(CC1=CC=CC=C1)NC(C(CC(O)=O)NC(CNC(C(CCC(O)=O)NC(CNC(C(COP(O)(O)=O)NC(C(CC(O)=O)NC(C(C)N)=O)=O)=O)=O)=O)=O)=O	886023-52-5	21403112			132993923	Neg	0	NA	NA	1	yes
phenylacetate	1		57745	100000011	Amino Acid	Phenylalanine Metabolism	WLJVXDMOQOGPHL-UHFFFAOYAR	O=C(O)CC1=CC=CC=C1	103-82-2	10181341	HMDB0000209	C07086	999	Neg	0.1	0.176335	0.0510976	0	no
anthranilate	1		57746	1258	Amino Acid	Tryptophan Metabolism	RWZYAGGXGHYGMB-UHFFFAOYAS	OC(C1=CC=CC=C1N)=O	118-92-3	222	HMDB0001123	C00108	227	Pos Early	0.257143	0.154576	0.143803	0	no
1H-indole-7-acetic acid	1		57783	100004601	Xenobiotics	Bacterial/Fungal	KNSAWRXCIVESQC-UHFFFAOYAV	O=C(O)CC1=C2C(C=CN2)=CC=C1	39689-63-9	13535457			18356439	Neg	0.142857	0.172018	0.146842	0	no
nisinate (24:6n3)	1	nisinate (24:6n3)	57810	100015785	Lipid	Long Chain Polyunsaturated Fatty Acid (n3 and n6)	YHGJECVSSKXFCJ-KUBAVDMBBQ	OC(CCCC/C=C\C/C=C\C/C=C\C/C=C\C/C=C\C/C=C\CC)=O	68378-49-4	9967286	HMDB0013025		11792612	Neg	0.242857	0.150399	0.153592	0	no
(N(1) + N(8))-acetylspermidine	1		57814	100016038	Amino Acid	Polyamine Metabolism		CC(NCCCNCCCCN)=O			HMDB0002189.HMDB0001276	C01029.C00612	496.12368900000001	Pos Early	0.0285714	0.0839457	0.0790283	0	no
1-cerotoyl-GPC (26:0)*	2	PC(26:0)	61505	100015772	Lipid	Lysophospholipid	WSDKRPCAPHRNNZ-MGBGTMOVBI	C[N+](C)(CCOP([O-])(OC[C@@](O)([H])COC(CCCCCCCCCCCCCCCCCCCCCCCCC)=O)=O)C		35032836	HMDB29205			Pos Late	0.0714286	0.207188	0.149594	0.25	no
2-hydroxynervonate*	2		61698	100015638	Lipid	Fatty Acid, Monohydroxy	UFOOFOUFKSIFCD-KTKRTIGZBH	OC(C(O)=O)CCCCCCCCCCCC/C=C\CCCCCCCC		4472208			5312783	Neg	0.0142857	0.370085	0.369598	0	no
5-dodecenoylcarnitine (C12:1)	1		61769	100016069	Lipid	Fatty Acid Metabolism (Acyl Carnitine, Monounsaturated)		CCCCCC/C=C\CCCC(O[C@@H](C[N+](C)(C)C)CC([O-])=O)=O			HMDB13326		91825571	Pos Late	0	0.117488	0.114868	0	no
nonanoylcarnitine (C9)	1		61775	100006620	Lipid	Fatty Acid Metabolism (Acyl Carnitine, Medium Chain)	MPSPNFAQQQMFLK-UHFFFAOYAZ	[O-]C(CC(OC(CCCCCCCC)=O)C[N+](C)(C)C)=O		28533402	HMDB0013288		91825642	Pos Late	0	0.290136	0.303244	0	no
2-butenoylglycine	1		61785	100016110	Lipid	Fatty Acid Metabolism (Acyl Glycine)	WWJXRJJBIVSSNF-NSCUHMNNBT	OC(CN([H])C(/C=C/C)=O)=O	71428-89-2	4877902			6303498	Neg	0.242857	0.173078	0.168425	0	no
N-linoleoyltaurine*	2		61826	100005814	Lipid	Endocannabinoid		CCCCC/C=C\C/C=C\CCCCCCCC(NCCS(=O)(O)=O)=O					52922081	Neg	0.328571	0.218376	0.21155	0	no
5.6-dihydrouridine	1		61833	100001425	Nucleotide	Pyrimidine Metabolism, Uracil containing	ZPTBLXKRQACLCR-XVFCMESIBI	OC[C@H]1O[C@@H](N2CCC(NC2=O)=O)[C@@H]([C@@H]1O)O	5627-05-4	85115	HMDB0000497		94312	Neg	0	0.0500694	0.0390346	0	no
3-hydroxyoleoylcarnitine	1		61840	100019801	Lipid	Fatty Acid Metabolism (Acyl Carnitine, Hydroxy)	YBCVTTMMURGSEY-LMLDZDDJBA	CCCCCCCC/C=C\CCCCCC(O)CC(O[C@@H](C[N+](C)(C)C)CC([O-])=O)=O		48061587			129637446	Pos Late	0.0285714	0.153869	0.141506	0	no
3-hydroxyoleate*	2		61843	100019966	Lipid	Fatty Acid, Monohydroxy		CCCCCCCC/C=C/CCCCCC(O)CC(O)=O						Neg	0.1	0.0819789	0.058832	0	no
androsterone glucuronide	1	androsterone glucuronide	61846	100002761	Lipid	Androgenic Steroids	VFUIRAVTUVCQTF-BSOWLZGZBS	O[C@H]1[C@H](O)[C@@H]([C@](O)=O)O[C@@H](O[C@@H]2CC[C@@]3(C)[C@](CC[C@]4([H])[C@]3([H])CC[C@@]5(C)[C@@]4([H])CCC5=O)([H])C2)[C@@H]1O	1852-43-3	102793	HMDB0002829	C11135	114833	Neg	0	0.0849003	0.0639381	0	no
octadecadienedioate (C18:2-DC)*	2		61860	100019982	Lipid	Fatty Acid, Dicarboxylate		O=C(O)CCCCCCCCCCCC/C=C/C=C/C(O)=O						Neg	0	0.339177	0.297394	0	no
octadecenedioate (C18:1-DC)	1		61861	100019978	Lipid	Fatty Acid, Dicarboxylate		O=C(O)CCCCCCCCCCCCCC/C=C/C(O)=O					9543674	Neg	0	0.0970809	0.0504705	0	no
hexadecenedioate (C16:1-DC)*	2	hexadecenedioate (C16:1-DC)	61862	100019975	Lipid	Fatty Acid, Dicarboxylate		O=C(O)CCCCCCCCCCCC/C=C/C(O)=O						Neg	0	0.204213	0.17454	0	no
dodecenedioate (C12:1-DC)*	2		61864	100019972	Lipid	Fatty Acid, Dicarboxylate		OC(CCC/C=C/CCCCCC(O)=O)=O			HMDB0000933		5283028	Neg	0.171429	0.333329	0.298255	0	no
octadecenedioylcarnitine (C18:1-DC)*	2		61865	100005996	Lipid	Fatty Acid Metabolism (Acyl Carnitine, Dicarboxylate)	CYPBWZKNUDFJJE-PLNGDYQABU	O=C(CCCCCCC/C=C\CCCCCCCC(O)=O)OC(CC([O-])=O)C[N+](C)(C)C	251981-06-3	28639201				Pos Late	0	0.0604033	0.0398195	0	no
octadecanedioylcarnitine (C18-DC)*	2		61867	100005998	Lipid	Fatty Acid Metabolism (Acyl Carnitine, Dicarboxylate)	ULCCGBCYWCYNIC-UHFFFAOYAW	O=C(CCCCCCCCCCCCCCCCC(O)=O)OC(CC([O-])=O)C[N+](C)(C)C	123233-50-1	28639203				Pos Late	0	0.0476188	0.0434794	0	no
1-ribosyl-imidazoleacetate*	2	1-ribosyl-imidazoleacetate	61868	100001668	Amino Acid	Histidine Metabolism	AHPWEWASPTZMEK-UHFFFAOYAY	OCC(O1)C(O)C(O)C1N2C=NC(CC(O)=O)=C2	29605-99-0	4292299	HMDB0002331	C05131	440569	Pos Early	0	0.039457	0.0357711	0	no
3-carboxy-4-methyl-5-pentyl-2-furanpropionate (3-CMPFP)**	2	3-carboxy-4-methyl-5-pentyl-2-furanpropionate (3-CMPFP)	61871	100020004	Lipid	Fatty Acid, Dicarboxylate		OC(C1=C(CCC(O)=O)OC(CCCCC)=C1C)=O		168762	HMDB0061643		194501	Neg	0	0.0950187	0.0525099	0	no
N-acetyl-2-aminooctanoate*	2		62059	100020204	Lipid	Fatty Acid, Amino		OC(C(CCCCCC)N([H])C(C)=O)=O		86248	HMDB0059745		95555	Neg	0	0.141232	0.0986866	0	no
hydroxyasparagine**	2		62060	100020205	Amino Acid	Alanine and Aspartate Metabolism	ZBYVTTSIVDYQSO-REOHCLBHBO	O=C(O)[C@@H](N)CC(NO)=O		88149	HMDB32332	C20631	15991574	Pos Early	0	0.0494596	0.0507253	0	no
3-hydroxystachydrine*	2		62062	100020203	Xenobiotics	Food Component/Plant	DJMIFDZBCUUQJN-NTSWFWBYBE	O[C@@H]1[C@H](C([O-])=O)[N+](C)(C)CC1		391002		C10151	46173781	Pos Early	0.0285714	0.0451578	0.0385005	0	no
3-hydroxybutyroylglycine**	2		62064	100020211	Lipid	Fatty Acid Metabolism (Acyl Glycine)		O=C(CC(O)C)NCC(O)=O						Pos Early	0.2	0.0919088	0.0889136	0	no
glyco-beta-muricholate**	2		62066	100020214	Lipid	Primary Bile Acid Metabolism		CC(C1CCC2C3[C@H]([C@H]([C@@]4(C[C@@H](CC[C@@]4(C3CC[C@]12C)C)O)[H])O)O)CCC(NCC(O)=O)=O						Neg	0.5	0.216459	0.0985403	0	no
N-methylhydroxyproline**	2		62068	100020215	Amino Acid	Urea cycle, Arginine and Proline Metabolism		OC1CN(C)C(C(O)=O)C1					9860390	Pos Early	0	0.286357	0.0528744	0	no
perfluorooctanoate (PFOA)	2		62071	100020208	Xenobiotics	Chemical	SNGREZUHAYWORS-UHFFFAOYAQ	OC(C(F)(F)C(F)(F)C(F)(F)C(F)(F)C(F)(F)C(F)(F)C(F)(F)F)=O		9180	HMDB0059587		9554	Neg	0	NA	NA	0.875	yes
5-methylthioribose**	2		62100	100002103	Amino Acid	Methionine, Cysteine, SAM and Taurine Metabolism	OLVVOVIFTBSBBH-UHFFFAOYAD	OC1C(O)C(O)C(CSC)O1	23656-67-9	480	HMDB0001087		6419710	Pos Early	0	0.0311489	0.0306351	0	no
cysteinylglycine disulfide*	2		62103	100002466	Amino Acid	Glutathione Metabolism	ZHRLECIZINSPKL-AKGZTFGVBW	OC(CNC(C(N)CSSC[C@@H](C(O)=O)N)=O)=O	70555-24-7	17215992	HMDB0000709		22833544	Pos Early	0.0142857	0.225423	0.0967269	0	no
gamma-glutamylcitrulline*	2		62104	100020241	Peptide	Gamma-glutamyl Amino Acid		NC(C(O)=O)CCC(NC(CCCNC(N)=O)C(O)=O)=O						Pos Early	0	0.0794405	0.0676555	0	no
Fibrinopeptide A (5-16)*	2		62148	100020274	Peptide	Fibrinogen Cleavage Peptide		NC(CCC(O)=O)C(NCC(NC(CC(O)=O)C(NC(CC1=CC=CC=C1)C(NC(CC(C)C)C(NC(C)C(NC(CCC(O)=O)C(NCC(NCC(NCC(NC(C(C)C)C(NC(CCCNC(N)=N)C(O)=O)=O)=O)=O)=O)=O)=O)=O)=O)=O)=O)=O						Neg	0	NA	NA	1	yes
Fibrinopeptide A (7-16)*	2		62149	100020275	Peptide	Fibrinogen Cleavage Peptide		NC(CC(O)=O)C(NC(CC1=CC=CC=C1)C(NC(CC(C)C)C(NC(C)C(NC(CCC(O)=O)C(NCC(NCC(NCC(NC(C(C)C)C(NC(CCCNC(N)=N)C(O)=O)=O)=O)=O)=O)=O)=O)=O)=O)=O						Neg	0	NA	NA	1	yes
sphingomyelin (d17:1/14:0. d16:1/15:0)*	2	SM(d31:1)	62152	100020276	Lipid	Sphingomyelins		CCCCCCCCCCC/C=C/[C@@H](O)[C@@H](NC(CCCCCCCCCCCCCC)=O)COP(OCC[N+](C)(C)C)([O-])=O						Pos Late	0	0.220727	0.0570063	0	no
dodecadienoate (12:2)*	2		62276	100020478	Lipid	Fatty Acid, Dicarboxylate		CCCCC/C=C\C/C=C\CC(O)=O					25480	Neg	0	0.109595	0.0624478	0	no
hydroxy-CMPF*	2	hydroxy-CMPF	62277	100019794	Lipid	Fatty Acid, Dicarboxylate		CCC(O)C1=C(C)C(C(O)=O)=C(CCC(O)=O)O1						Neg	0	0.118349	0.0620826	0	no
histidine betaine (hercynine)*	2		62278	100004059	Xenobiotics	Food Component/Plant	GPPYTCRVKHULJH-UHFFFAOYAG	C[N+](C)(C(C([O-])=O)CC1=CN=CN1)C	534-30-5	2340795	HMDB0029422		3083620	Pos Early	0.385714	0.296729	0.114077	0	no
indoleacetoylcarnitine*	2		62279	100020479	Amino Acid	Tryptophan Metabolism		O=C(OC(C[N+](C)(C)C)CC([O-])=O)CC1=CNC2=CC=CC=C12						Pos Early	0.0285714	0.105139	0.0918733	0	no
glucuronide of piperine metabolite C17H21NO3 (4)*	3		62291	100020492	Xenobiotics	Food Component/Plant								Neg	0.2	0.134351	0.089817	0	no
sulfate of piperine metabolite C16H19NO3 (2)*	3		62295	100020496	Xenobiotics	Food Component/Plant								Neg	0.128571	0.221272	0.0507203	0	no
sulfate of piperine metabolite C16H19NO3 (3)*	3		62296	100020497	Xenobiotics	Food Component/Plant								Neg	0.171429	0.0907911	0.0926314	0	no
sulfate of piperine metabolite C18H21NO3 (1)*	3		62297	100020502	Xenobiotics	Food Component/Plant								Neg	0.357143	0.24063	0.221781	0	no
sulfate of piperine metabolite C18H21NO3 (3)*	3		62299	100020504	Xenobiotics	Food Component/Plant								Neg	0.142857	0.116351	0.0538653	0	no
N-acetyl-isoputreanine	1		62309	100020487	Amino Acid	Polyamine Metabolism		O=C(C)NCCCNCCCC(O)=O					131802901	Pos Early	0	0.0492539	0.0422954	0	no
6-bromotryptophan	1		62503	100020414	Amino Acid	Tryptophan Metabolism		Brc1ccc2c(CC(N)C(O)=O)c[nH]c2c1					9856996	Pos Early	0	0.104748	0.0836073	0	no
2-naphthol sulfate	1		62520	100020515	Xenobiotics	Chemical	HXEZIDSFDHEIIQ-UHFFFAOYAY	O=S(OC1=CC=C(C=CC=C2)C2=C1)(O)=O		67020			74428	Neg	0.157143	0.118866	0.0615844	0	no
dihydrocaffeate sulfate (2)	1		62524	100020822	Xenobiotics	Food Component/Plant		OC1=CC(CCC(O)=O)=CC=C1OS(O)(=O)=O						Neg	0.0571429	0.0718516	0.0424287	0	no
lithocholate sulfate (1)	1	lithocholate sulfate (1)	62526	100020823	Lipid	Secondary Bile Acid Metabolism		[H][C@@]12[C@@]3(C)CC[C@@H](OS(=O)(O)=O)C[C@@]3([H])CC[C@@]1([H])[C@]4([H])CC[C@]([H])([C@H](C)CCC(O)=O)[C@@]4(C)CC2					451489	Neg	0.185714	0.130501	0.10422	0	no
3-hydroxyhexanoylcarnitine (1)	1		62557	100020825	Lipid	Fatty Acid Metabolism (Acyl Carnitine, Hydroxy)		C[N+](C)(C)CC(OC(CC(O)CCC)=O)CC([O-])=O						Pos Early	0	0.0889601	0.0892622	0	no
N-lactoylisoleucine#	1		62558	100020427	Amino Acid	Leucine, Isoleucine and Valine Metabolism								Neg	0.314286	0.235441	0.231169	0	no
N-lactoylleucine#	1		62559	100020425	Amino Acid	Leucine, Isoleucine and Valine Metabolism								Neg	0.314286	0.143955	0.0596834	0	no
N-lactoylvaline#	1		62562	100020423	Amino Acid	Leucine, Isoleucine and Valine Metabolism								Neg	0	0.126393	0.0970025	0	no
N-lactoyltyrosine#	1		62564	100020421	Amino Acid	Tyrosine Metabolism								Neg	0.242857	0.156944	0.106356	0	no
N-lactoylphenylalanine#	1		62566	100020419	Amino Acid	Phenylalanine Metabolism								Neg	0.0285714	0.114573	0.0726846	0	no
3-(methylthio)acetaminophen sulfate*	2		62567	100020827	Xenobiotics	Drug - Analgesics, Anesthetics		CSC1=CC(NC(C)=O)=CC=C1OS(O)(=O)=O						Neg	0.942857	0.0907273	0.0897436	0	no
N-acetyltheanine	1		62711	100020514	Xenobiotics	Food Component/Plant		O=C(NCC)CC[C@@H](C(O)=O)NC(C)=O						Neg	0	0.0907397	0.050062	0	no
triclosan sulfate	1		62732	100020610	Xenobiotics	Drug - Antibiotic	ZPFYUMPBKRRSTR-UHFFFAOYAC	ClC1=CC(Cl)=CC=C1OC2=C(OS(O)(=O)=O)C=C(Cl)C=C2		30778644	HMDB0061387		67606152	Neg	0.971429	0.126937	0.0650105	0	no
2.3-dihydroxy-5-methylthio-4-pentenoate (DMTPA)*	2		62805	100020893	Amino Acid	Methionine, Cysteine, SAM and Taurine Metabolism		OC(C(O)=O)C(O)/C=C/SC			HMDB0240388			Neg	0	0.0846152	0.0479377	0	no
Fibrinopeptide A (3-15)**	2		62808	100020901	Peptide	Fibrinogen Cleavage Peptide		NC(CO)C(NCC(NC(CCC(O)=O)C(NCC(NC(CC(O)=O)C(NC(CC1=CC=CC=C1)C(NC(CC(C)C)C(NC(C)C(NC(CCC(O)=O)C(NCC(NCC(NCC(NC(C(C)C)C(O)=O)=O)=O)=O)=O)=O)=O)=O)=O)=O)=O)=O)=O					25078015	Neg	0	NA	NA	1	yes
Fibrinopeptide A (2-15)**	2		62809	100020902	Peptide	Fibrinogen Cleavage Peptide		OCC(C(NCC(NC(CCC(O)=O)C(NCC(NC(CC(O)=O)C(NC(CC1=CC=CC=C1)C(NC(CC(C)C)C(NC(C)C(NC(CCC(O)=O)C(NCC(NCC(NCC(NC(C(C)C)C(O)=O)=O)=O)=O)=O)=O)=O)=O)=O)=O)=O)=O)=O)NC(C(CC(O)=O)N)=O					25078015	Neg	0	NA	NA	0.875	yes
Fibrinopeptide A (4-15)**	2		62810	100020904	Peptide	Fibrinogen Cleavage Peptide		NCC(NC(CCC(O)=O)C(NCC(NC(CC(O)=O)C(NC(CC1=CC=CC=C1)C(NC(CC(C)C)C(NC(C)C(NC(CCC(O)=O)C(NCC(NCC(NCC(NC(C(C)C)C(O)=O)=O)=O)=O)=O)=O)=O)=O)=O)=O)=O)=O					25078015	Neg	0	NA	NA	1	yes
Fibrinopeptide A (3-16)**	2		62811	100020903	Peptide	Fibrinogen Cleavage Peptide		NC(CO)C(NCC(NC(CCC(O)=O)C(NCC(NC(CC(O)=O)C(NC(CC1=CC=CC=C1)C(NC(CC(C)C)C(NC(C)C(NC(CCC(O)=O)C(NCC(NCC(NCC(NC(C(C)C)C(NC(CCCNC(N)=N)C(O)=O)=O)=O)=O)=O)=O)=O)=O)=O)=O)=O)=O)=O)=O					25078015	Neg	0	NA	NA	1	yes
Fibrinopeptide A (8-16)**	2		62812	100020905	Peptide	Fibrinogen Cleavage Peptide		NC(CC1=CC=CC=C1)C(NC(CC(C)C)C(NC(C)C(NC(CCC(O)=O)C(NCC(NCC(NCC(NC(C(C)C)C(NC(CCCNC(N)=N)C(O)=O)=O)=O)=O)=O)=O)=O)=O)=O					25078015	Neg	0.242857	NA	NA	1	yes
Fibrinopeptide B (1-13)**	2		62813	100020908	Peptide	Fibrinogen Cleavage Peptide		OC(C(C)NC(C(CO)NC(C(CC1=CC=CC=C1)NC(C(CC2=CC=CC=C2)NC(CNC(C(CCC(O)=O)NC(C(CCC(O)=O)NC(C(CC(N)=O)NC(C(CC(O)=O)NC(C(CC(N)=O)NC(C(C(C)C)NC(CNC(C(CC3)NC3=O)=O)=O)=O)=O)=O)=O)=O)=O)=O)=O)=O)=O)=O						Neg	0	NA	NA	1	yes
Fibrinopeptide B (1-12)**	2		62814	100020910	Peptide	Fibrinogen Cleavage Peptide		OC(C(CO)NC(C(CC1=CC=CC=C1)NC(C(CC2=CC=CC=C2)NC(CNC(C(CCC(O)=O)NC(C(CCC(O)=O)NC(C(CC(N)=O)NC(C(CC(O)=O)NC(C(CC(N)=O)NC(C(C(C)C)NC(CNC(C(CC3)NC3=O)=O)=O)=O)=O)=O)=O)=O)=O)=O)=O)=O)=O					16132131	Neg	0	0.174742	0.100701	0	no
Fibrinopeptide B (1-11)**	2		62815	100020912	Peptide	Fibrinogen Cleavage Peptide		OC(C(CC1=CC=CC=C1)NC(C(CC2=CC=CC=C2)NC(CNC(C(CCC(O)=O)NC(C(CCC(O)=O)NC(C(CC(N)=O)NC(C(CC(O)=O)NC(C(CC(N)=O)NC(C(C(C)C)NC(CNC(C(CC3)NC3=O)=O)=O)=O)=O)=O)=O)=O)=O)=O)=O)=O					16132131	Neg	0	0.151604	0.156186	0	no
Fibrinopeptide B (1-9)**	2		62816	100020913	Peptide	Fibrinogen Cleavage Peptide		O=C1CCC(N1)C(NCC(NC(C(C)C)C(NC(CC(N)=O)C(NC(CC(O)=O)C(NC(CC(N)=O)C(NC(CCC(O)=O)C(NC(CCC(O)=O)C(NCC(O)=O)=O)=O)=O)=O)=O)=O)=O)=O					16132131	Pos Early	0	0.145901	0.129227	0	no
N.N-dimethyl-5-aminovalerate	1		62819	100020842	Amino Acid	Lysine Metabolism		CN(C)CCCCC(O)=O						Pos Early	0	0.134228	0.12316	0	no
tetradecadienoate (14:2)*	2		62850	100020343	Lipid	Long Chain Polyunsaturated Fatty Acid (n3 and n6)	HXHZGHRLVRFQDR-HZJYTTRNBB	OC(CCC/C=C\C/C=C\CCCCC)=O	39039-37-7	4471834	HMDB0000560		5312409	Neg	0	0.0902658	0.0752314	0	no
hydroxypalmitoyl sphingomyelin (d18:1/16:0(OH))**	2	SM(d34:1(OH))	62851	100021000	Lipid	Sphingomyelins		CCCCCCCCCCCCCCC(O)C(N[C@@H](COP([O-])(OCC[N+](C)(C)C)=O)[C@@H](/C=C/CCCCCCCCCCCCC)O)=O						Pos Late	0	0.278159	0.106044	0	no
N-carbamoylvaline	1		62852	100020351	Amino Acid	Leucine, Isoleucine and Valine Metabolism	JDXMIYHOSFNZKO-UHFFFAOYAU	OC(C(C(C)C)NC(N)=O)=O	26081-00-5	4324497			448879	Neg	0	0.413451	0.341792	0	no
3-amino-2-piperidone	1		62853	100020361	Amino Acid	Urea cycle, Arginine and Proline Metabolism	YCCMTCQQDULIFE-UHFFFAOYAX	NC1CCCNC1=O	1892-22-4	4371576	HMDB0000323		5200225	Pos Early	0	0.0688304	0.0615127	0	no
dihydroferulic acid sulfate	1	dihydroferulic acid sulfate	62857	100020272	Xenobiotics	Food Component/Plant	UMCDODPBPQMWQP-UHFFFAOYAJ	COC1=C(OS(=O)(O)=O)C=CC(CCC(O)=O)=C1		162994	HMDB0041724		187489	Neg	0.2	0.0895146	0.0555904	0	no
N6-methyllysine	1		62860	100003415	Amino Acid	Lysine Metabolism	PQNASZJZHFPQLE-LURJTMIEBL	O=C([C@H](CCCCNC)N)O	1188-07-4	144469	HMDB0002038	C02728	164795	Pos Early	0	0.0372567	0.035374	0	no
N6.N6-dimethyllysine	1		62862	100020417	Amino Acid	Lysine Metabolism	XXEWFEBMSGLYBY-ZETCQYMHBT	OC([C@@H](N)CCCCN(C)C)=O	2259-86-1	167778	HMDB0013287	C05545	193344	Pos Early	0.0142857	NA	NA	1	yes
3-formylindole	1		62863	100020219	Xenobiotics	Food Component/Plant	OLNJUISKUQQNIM-UHFFFAOYAL	O=CC1=CNC2=CC=CC=C12	487-89-8	9838	HMDB29737	C08493	10256	Pos Early	0	0.139321	0.103593	0	no
5-hydroxymethyl-2-furoylcarnitine*	2		62871	100021012	Xenobiotics	Food Component/Plant		OCC1=CC=C(C(OC(CC([O-])=O)C[N+](C)(C)C)=O)O1						Pos Early	0.314286	0.120762	0.121728	0	no
cis-4-decenoate (10:1n6)*	2		62873	100002796	Lipid	Medium Chain Fatty Acid	XKZKQTCECFWKBN-SREVYHEPBE	OC(CC\C=C/CCCCC)=O	505-90-8	4471776	HMDB0004980		5282726	Neg	0.0142857	0.144706	0.119972	0	no
2.2'-Methylenebis(6-tert-butyl-p-cresol)	1		62885	100020373	Xenobiotics	Chemical	KGRVJHAUYBGFFP-UHFFFAOYAD	CC1=CC(C(C)(C)C)=C(C(CC2=C(C(C(C)(C)C)=CC(C)=C2)O)=C1)O	119-47-1	8092			8398	Neg	0	NA	NA	1	yes
taurodeoxycholic acid 3-sulfate	1		62889	100006644	Lipid	Secondary Bile Acid Metabolism		C[C@@]12[C@@](CCC3C2C[C@H](O)[C@@]4(C)C3CC[C@@H]4[C@@H](CCC(NCCS(O)(=O)=O)=O)C)([H])C[C@H](OS(O)(=O)=O)CC1						Neg	0.285714	0.161075	0.139999	0	no
taurochenodeoxycholic acid 3-sulfate	1		62890	100021093	Lipid	Secondary Bile Acid Metabolism	IJHJZQKOSUFQCX-WZJRQFJBBW	[H][C@@](CCC(NCCS(O)(=O)=O)=O)([C@]1(CC[C@]2([C@@]3([C@@H](C[C@@]4(C[C@H](S(O)(=O)=O)CC[C@@]4([C@]3(C[C@H]([C@]12C)O)[H])C)[H])O)[H])[H])[H])C		24850141	HMDB0002486		52931550	Neg	0.3	0.148208	0.0783642	0	no
3-hydroxydodecanedioate*	2		62915	100001454	Lipid	Fatty Acid, Dicarboxylate	FYVQCLGZFXHEGL-UHFFFAOYAV	O=C(O)CC(O)CCCCCCCCC(O)=O	34574-69-1	13628081	HMDB0000413		16663321	Neg	0.257143	0.142494	0.146703	0	no
glu-gly-asn-val**	2		62917	100021107	Peptide	Polypeptide	QTVRCQRIGVKQHD-UHFFFAOYAS	O=C(O)C(C(C)C)NC(C(NC(CNC(C(N)CCC(O)=O)=O)=O)CC(N)=O)=O		16618843				Pos Early	0	0.080955	0.0811538	0.5	no
tetradecadienedioate (C14:2-DC)*	2		62918	100021100	Lipid	Fatty Acid, Dicarboxylate		O=C(O)CCC/C=C\C/C=C\CCCCC(O)=O					86018718	Neg	0.0428571	0.176374	0.1139	0	no
tridecenedioate (C13:1-DC)*	2		62919	100002199	Lipid	Fatty Acid, Dicarboxylate		O=C(O)CCCCCC/C=C/CCCC(O)=O						Neg	0	0.118417	0.0705891	0	no
pregnenetriol disulfate*	3	pregnenetriol disulfate	62921	100021104	Lipid	Pregnenolone Steroids		C[C@]12CC[C@H](OS(=O)(O)=O)C=C1[C@H](OS(=O)(O)=O)CC3C2CC[C@@]4(C)C3CCC4[C@H](O)C						Neg	0	0.131744	0.0630138	0	no
pregnenetriol sulfate*	3	pregnenetriol sulfate	62922	100021103	Lipid	Pregnenolone Steroids		O[C@H]1C2=C[C@@H](OS(=O)(O)=O)CC[C@]2(C)C3CC[C@@]4(C)C(CCC4[C@H](O)C)C3C1					129671303	Neg	0	0.143362	0.0915175	0	no
3-(3-amino-3-carboxypropyl)uridine*	2		62924	100001426	Nucleotide	Pyrimidine Metabolism, Uracil containing	YXNIEZJFCGTDKV-JANFQQFMBG	OCC1C(O)C(O)C(N2C=CC(N(CCC(C(O)=O)N)C2=O)=O)O1	52745-94-5	149669			171198	Neg	0	0.125554	0.114574	0	no
1-methyl-5-imidazoleacetate	1		62946	100002910	Amino Acid	Histidine Metabolism	UJCGYTCAMOHYCG-UHFFFAOYAA	O=C(O)CC1=CN=CN1C	4200-48-0	4954265	HMDB04988		6451814	Pos Early	0	0.100926	0.096254	0	no
N.N.N-trimethyl-alanylproline betaine (TMAP)	1		62947	100020217	Amino Acid	Urea cycle, Arginine and Proline Metabolism		O=C(C([N+](C)(C)C)C)N1CCCC1C([O-])=O			HMDB0240365			Pos Early	0	0.0592247	0.0487927	0	no
N2-acetyl.N6-methyllysine	1		62954	100020546	Amino Acid	Lysine Metabolism		OC([C@@H](NC(C)=O)CCCCNC)=O						Pos Early	0	0.115532	0.0650299	0	no
hydroxy-N6.N6.N6-trimethyllysine*	2		62959	100021123	Amino Acid	Lysine Metabolism		[O-]C([C@@H](N)C(O)CCC[N+](C)(C)C)=O						Pos Early	0	0.113662	0.0850396	0	no
palmitoyl-sphingosine-phosphoethanolamine (d18:1/16:0)	1	PE-Cer(d34:1)	62984	100021162	Lipid	Ceramide PEs		CCCCCCCCCCCCC/C=C/[C@@]([H])(O)[C@@]([H])(NC(CCCCCCCCCCCCCCC)=O)COP(O)(OCCN)=O						Pos Late	0	0.315942	0.0671421	0	no
2.6-dihydroxybenzoic acid	1		63042	100020837	Xenobiotics	Drug - Topical Agents	AKEUNCKRJATALU-UHFFFAOYAG	OC(C1=C(O)C=CC=C1O)=O	303-07-1	8974	HMDB0013676		9338	Neg	0	0.147585	0.0593828	0	no
picolinoylglycine	1		63057	100021198	Lipid	Fatty Acid Metabolism (Acyl Glycine)	MNYZGNSHBPLAFN-UHFFFAOYAS	O=C(C1=CC=CC=N1)N([H])CC(O)=O	5616-29-5	9963296	HMDB0059766		11788622	Neg	0	0.112199	0.0640775	0	no
pantoate	1		63061	100002613	Cofactors and Vitamins	Pantothenate and CoA Metabolism	OTOIIPJYVQJATP-BYPYZUCNBD	OC([C@H](O)C(C)(C)CO)=O	470-29-1	388387	HMDB0240389	C00522	5289105	Neg	0.285714	0.184022	0.134679	0	no
4-ethylcatechol sulfate	1		63072	100020536	Xenobiotics	Benzoate Metabolism		OC1=CC=C(CC)C=C1OS(=O)(O)=O						Neg	0.414286	0.374254	0.286698	0	no
2-ketocaprylate	1		63120	100020833	Amino Acid	Leucine, Isoleucine and Valine Metabolism	GPPUPQFYDYLTIY-UHFFFAOYAA	CCCCCCC(C(O)=O)=O	328-51-8	60921	HMDB13211		67600	Neg	0	0.0828965	0.0779236	0	no
N.N-dimethylalanine	1		63151	100020371	Amino Acid	Alanine and Aspartate Metabolism	QCYOIFVBYZNUNW-BYPYZUCNBG	C[C@@](C(O)=O)(N(C)C)[H]	2812-31-9	4589713			5488191	Pos Early	0	0.0705991	0.0702551	0	no
ethyl alpha-glucopyranoside	1		63152	100015965	Xenobiotics	Food Component/Plant	WYUFTYLVLQZQNH-UHFFFAOYAZ	CCOC1C(O)C(O)C(O)C(CO)O1	34625-23-5	378664	HMDB0029968		11127487	Pos Early	0.271429	0.164582	0.0885577	0	no
metabolonic lactone sulfate	3		63153	100021331	Partially Characterized Molecules	Partially Characterized Molecules		CC1(C)C(OS(O)(=O)=O)CCC2(C)C1CC[C@]3(C)[C@H]2CC[C@@H]3C4(C)OC(CC4)=O						Neg	0.0285714	0.155808	0.127128	0	no
branched chain 14:0 dicarboxylic acid**	3		63191	100021374	Lipid	Fatty Acid, Dicarboxylate		CCCCCC(CCCC(O)=O)CCCC(O)=O						Neg	0	0.212331	0.134115	0	no
3-hydroxy-2-methylpyridine sulfate	1		63227	100020975	Xenobiotics	Chemical		CC1=NC=CC=C1OS(=O)(O)=O						Neg	0.471429	0.157323	0.0976249	0	no
11beta-hydroxyandrosterone glucuronide	1	11β-hydroxyandrosterone glucuronide	63251	100020541	Lipid	Androgenic Steroids		C[C@]12CC[C@@H](OC3C(O)C(O)C(O)C(C(O)=O)O3)C[C@]1([H])CC[C@]4([H])[C@]2([H])[C@@H](O)C[C@@]5(C)[C@@]4([H])CCC5=O			HMDB0010351			Neg	0.0285714	0.134683	0.0875373	0	no
N2-acetyl.N6.N6-dimethyllysine	1		63254	100020545	Amino Acid	Lysine Metabolism		OC([C@@H](NC(C)=O)CCCCN(C)C)=O						Pos Early	0	0.101642	0.0646327	0	no
2-acrylamidoglycolic acid	1		63259	100021060	Xenobiotics	Chemical	NEYTXADIGVEHQD-UHFFFAOYAU	OC(C(O)=O)N([H])C(C=C)=O	6737-24-2	83267			92230	Pos Early	0	0.120105	0.109522	0	no
(S)-a-amino-omega-caprolactam	1		63339	100021329	Xenobiotics	Food Component/Plant	BOWUOGIPSRVRSJ-RXMQYKEDBD	O=C1NCCCC[C@H]1N	21568-87-6	388871		C02837	440599	Pos Early	0	0.176414	0.172941	0	no
2-hydroxysebacate	1		63357	100020378	Lipid	Fatty Acid, Dicarboxylate	LPIOYESQKJFWPQ-UHFFFAOYAM	OC(C(O)=O)CCCCCCCC(O)=O	103963-71-9	113866	HMDB0000424		128458	Neg	0	0.139895	0.0573412	0	no
3-hydroxydecanoylcarnitine	1		63358	100021141	Lipid	Fatty Acid Metabolism (Acyl Carnitine, Hydroxy)	VCRSQDIROUELAR-UHFFFAOYAT	OC(CCCCCCC)CC(OC(CC([O-])=O)C[N+](C)(C)C)=O		59664325	HMDB0061636		121454166	Pos Late	0	0.0400077	0.0116559	0	no
levulinoylcarnitine	1		63359	100021140	Xenobiotics	Food Component/Plant		CC(CCC(OC(CC([O-])=O)C[N+](C)(C)C)=O)=O						Pos Early	0.2	NA	NA	1	yes
3-decenoylcarnitine	1		63361	100021136	Lipid	Fatty Acid Metabolism (Acyl Carnitine, Monounsaturated)		O=C(C/C([H])=C(CCCCCC)\[H])OC(CC([O-])=O)C[N+](C)(C)C						Pos Late	0.228571	0.0964112	0.0688895	0.25	no
(2 or 3)-decenoate (10:1n7 or n8)	1		63436	100021502	Lipid	Medium Chain Fatty Acid		CCCCCCC/C=C/C(O)=O						Neg	0	0.229197	0.174317	0	no
3.5-dichloro-2.6-dihydroxybenzoic acid	1		63589	100021324	Xenobiotics	Chemical		ClC1=C(O)C(C(O)=O)=C(O)C(Cl)=C1		24339141			24721632	Neg	0	0.187154	0.0779495	0	no
4-allylcatechol sulfate	1		63597	100020578	Xenobiotics	Benzoate Metabolism		OS(OC1=CC=C(CC=C)C=C1O)(=O)=O						Neg	0	0.126374	0.0680128	0	no
deoxycholic acid glucuronide	1		63610	100020550	Lipid	Secondary Bile Acid Metabolism		O[C@H]1C[C@]2([H])[C@@]3(C)CC[C@@H](OC4C(O)C(O)C(O)C(C(O)=O)O4)CC3CC[C@@]2([H])[C@]5([H])CC[C@H]([C@H](C)CCC(O)=O)[C@@]15C						Neg	0.428571	0.127282	0.101706	0	no
4-methylnonanoylcarnitine	1		63612	100021138	Lipid	Fatty Acid Metabolism (Acyl Carnitine, Medium Chain)		CC(CCCCC)CCC(OC(CC([O-])=O)C[N+](C)(C)C)=O						Pos Late	0.0142857	0.422155	0.368247	0.125	no
undecenoylcarnitine (C11:1)	1		63613	100021131	Lipid	Fatty Acid Metabolism (Acyl Carnitine, Monounsaturated)		CCCCCCCC/C=C/C(OC(CC([O-])=O)C[N+](C)(C)C)=O						Pos Late	0	0.0740081	0.0567325	0	no
branched-chain. straight-chain. or cyclopropyl 10:1 fatty acid (1)*	3		63615	100021666	Partially Characterized Molecules	Partially Characterized Molecules		CC(C)CCCC/C=C/C(O)=O						Neg	0	0.216119	0.207945	0	no
glutamine conjugate of C6H10O2 (1)*	3		63657	100020261	Partially Characterized Molecules	Partially Characterized Molecules								Neg	0.0428571	0.151942	0.0725444	0	no
glutamine conjugate of C7H12O2*	3		63658	100020259	Partially Characterized Molecules	Partially Characterized Molecules								Neg	0.228571	0.266408	0.202311	0	no
glutamine conjugate of C6H10O2 (2)*	3		63660	100020262	Partially Characterized Molecules	Partially Characterized Molecules								Neg	0.0142857	0.119914	0.0590885	0	no
3-bromo-5-chloro-2.6-dihydroxybenzoic acid*	2		63681	100021707	Xenobiotics	Chemical		OC(C1=C(O)C(Cl)=CC(Br)=C1O)=O					134581543	Neg	0.0142857	0.157136	0.0956191	0	no
branched-chain. straight-chain. or cyclopropyl 12:1 fatty acid*	3		63683	100021709	Partially Characterized Molecules	Partially Characterized Molecules		OC(/C=C/CCCC(C)CCCC)=O						Neg	0	0.0815902	0.0387262	0	no
decadienedioic acid (C10:2-DC)**	2		63685	100021711	Lipid	Fatty Acid, Dicarboxylate		OC(/C=C/C=C/CCCCC(O)=O)=O					17789717	Neg	0	0.112628	0.0465019	0	no
ascorbic acid 3-sulfate*	2		63687	100020409	Cofactors and Vitamins	Ascorbate and Aldarate Metabolism	FBFZPSQPKNIVMT-ZAFYKAAXBA	O=C1O[C@@]([C@@H](O)CO)([H])C(OS(=O)(O)=O)=C1O		9600241			11425365	Neg	0	0.0398592	0.0396768	0	no
deoxycholic acid 12-sulfate*	2		63688	100021712	Lipid	Secondary Bile Acid Metabolism		O[C@H]1C[C@]2([H])[C@]([C@@]3([H])C[C@H](OS(O)(=O)=O)[C@@]4(C)[C@](CC[C@@]4([C@H](C)CCC(O)=O)[H])([H])[C@]3([H])CC2)(C)CC1						Neg	0.571429	0.114152	0.10655	0	no
GlcNAc sulfate conjugate of C21H34O2 steroid**	3		63699	100021726	Partially Characterized Molecules	Partially Characterized Molecules								Neg	0.0428571	0.132109	0.133079	0	no
glycoursodeoxycholic acid sulfate (1)	1		63731	100020819	Lipid	Secondary Bile Acid Metabolism		[H][C@@]12[C@@]3(C)CC[C@@H](OS(=O)(O)=O)C[C@@]3([H])C[C@H](O)[C@@]1([H])[C@]4([H])CC[C@]([H])([C@H](C)CCC(NCC(O)=O)=O)[C@@]4(C)CC2						Neg	0.514286	0.187375	0.0829301	0	no
vanillic acid glycine	1		63853	100021363	Xenobiotics	Food Component/Plant	LOODYTDRRBLQNH-UHFFFAOYAZ	OC1=CC=C(C=C1OC)C(NCC(O)=O)=O		2340857	HMDB0060026		3083688	Neg	0.0714286	0.120947	0.0582167	0	no
methyl vanillate sulfate	1		63857	100020622	Xenobiotics	Food Component/Plant		OS(OC1=CC=C(C(OC)=O)C=C1OC)(=O)=O						Neg	0.828571	NA	NA	1	yes
2-O-methylascorbic acid	1		63990	100003258	Cofactors and Vitamins	Ascorbate and Aldarate Metabolism	RMHBODZVODTFAH-UHFFFAOYAP	OC1=C(OC)C(C(C(CO)O)O1)=O	17860-87-6	90149	HMDB0240294		54726398	Neg	0	0.062484	0.0412942	0	no
ethyl beta-glucopyranoside	1		64131	100020377	Xenobiotics	Food Component/Plant	WYUFTYLVLQZQNH-JAJWTYFOBO	O[C@H]([C@H]1O)[C@@H]([C@@H](CO)O[C@H]1OCC)O		108559	HMDB0029968		121667	Pos Early	0	0.382732	0.206612	0	no
S-carboxyethylcysteine	1		64177	100021530	Amino Acid	Methionine, Cysteine, SAM and Taurine Metabolism	CAMXXPUSAROUCX-BYPYZUCNBD	SC[C@@H](C(O)=O)NCCC(O)=O	4033-46-9	19955529				Pos Early	0	0.109728	0.0819526	0	no
De(carboxymethoxy) cetirizine acetic acid	1		64199	100021782	Xenobiotics	Drug - Respiratory		ClC1=CC=C([C@@H](C2=CC=CC=C2)N3CCN(CC(O)=O)CC3)C=C1	942193-17-1					Pos Late	0.971429	0.198083	0.0438313	0	no
cis-3.4-methyleneheptanoylglycine	1		64386	100021992	Lipid	Fatty Acid Metabolism (Acyl Glycine)		O=C(NCC(O)=O)C[C@@H]1C[C@@H]1CCC						Pos Early	0.0857143	0.0928484	0.0874576	0	no
cis-3.4-methyleneheptanoylcarnitine	1		64389	100021728	Lipid	Fatty Acid Metabolism (Acyl Carnitine, Medium Chain)		O=C(C[C@@]1([H])[C@@](C1)([H])CCC)OC(CC([O-])=O)C[N+](C)(C)C						Pos Late	0	0.157689	0.140825	0	no
cis-3.4-methyleneheptanoate	1		64390	100021727	Lipid	Fatty Acid, Branched		O=C(C[C@@]1([H])[C@@](C1)([H])CCC)O						Neg	0.0142857	0.188321	0.187128	0	no
3-hydroxyoctanoylcarnitine (1)	1		64393	100021990	Lipid	Fatty Acid Metabolism (Acyl Carnitine, Hydroxy)		[O-]C(CC(OC(C(O)CCCCCC)=O)C[N+](C)(C)C)=O						Pos Late	0	0.0638703	0.0648342	0	no
3-hydroxyoctanoylcarnitine (2)	1		64394	100021991	Lipid	Fatty Acid Metabolism (Acyl Carnitine, Hydroxy)		[O-]C(CC(OC(C(O)CCCCCC)=O)C[N+](C)(C)C)=O						Pos Early	0	0.0738819	0.0666715	0	no
bilirubin degradation product. C17H20N2O5 (1)**	3		64405	100022008	Partially Characterized Molecules	Partially Characterized Molecules								Neg	0.785714	0.218808	0.180924	0	no
bilirubin degradation product. C17H20N2O5 (2)**	3		64406	100022009	Partially Characterized Molecules	Partially Characterized Molecules								Neg	0.642857	0.120835	0.118674	0	no
bilirubin degradation product. C17H18N2O4 (2)**	3		64407	100022006	Partially Characterized Molecules	Partially Characterized Molecules								Neg	0.0571429	0.255445	0.135875	0	no
bilirubin degradation product. C17H18N2O4 (3)**	3		64408	100022007	Partially Characterized Molecules	Partially Characterized Molecules								Neg	0.185714	0.26997	0.110276	0	no
tetrahydrocortisol glucuronide	1	tetrahydrocortisol glucuronide	64411	100022013	Lipid	Corticosteroids		[H][C@@]12[C@@]3(C)CC[C@@H](OC4OC(C(O)=O)C(O)C(O)C4O)C[C@@]3([H])CC[C@@]1([H])[C@]5([H])CC[C@@](C(CO)=O)(O)[C@@]5(C)C[C@@H]2O						Neg	0.114286	0.109516	0.0987855	0	no
oxindolylalanine	1		64568	100022120	Amino Acid	Tryptophan Metabolism		OC(C(N)(C)N(C1=C(C2)C=CC=C1)C2=O)=O					20977764	Pos Early	0.0142857	0.250752	0.207277	0	no
N.N-dimethyl-pro-pro	1		64571	100022041	Peptide	Modified Peptides		O=C(N1CCCC1C([O-])=O)C2CCC[N+]2(C)C						Pos Early	0	0.0783677	0.0715984	0	no
4-vinylcatechol sulfate	1		64579	100021208	Xenobiotics	Benzoate Metabolism		C=CC(C=C1O)=CC=C1OS(=O)(O)=O						Neg	0.0142857	0.110636	0.0509097	0	no
tetrahydrocortisone glucuronide (5)	1	tetrahydrocortisone glucuronide (5)	64591	100022127	Lipid	Corticosteroids		[H][C@@]12C[C@H](OC3C(O)C(O)C(O)C(C(O)=O)O3)CC[C@]1(C)[C@@]([C@@]4([H])CC2)([H])C(C[C@@]5(C)[C@@]4([H])CC[C@]5(O)C(CO)=O)=O						Neg	0.257143	0.240676	0.202331	0.5	no
1-methyl-5-imidazolelactate	1		64596	100021478	Amino Acid	Histidine Metabolism	MXETUSMIYKMMAT-UHFFFAOYAG	CN1C=NC=C1CC(O)C(O)=O	2022510-60-5	65563369				Neg	0	0.0996889	0.0562347	0	no
perfluorohexanesulfonate (PFHxS)	1		64623	100022172	Xenobiotics	Chemical		FC(F)(F)C(F)(F)C(F)(F)C(F)(F)C(F)(F)C(F)(F)S(=O)(O)=O	355-46-4		HMDB0094700			Neg	0	0.225101	0.115483	0	no

## Sheet: Supplementary Table S3
Supplementary Table S3. Module overview for the resulting six modules (only metabolites that overlap in baseline and post-exercise) including metabolite superpathways, subpathways, module membership and significance (referring to baseline metabolite levels) of the module membership.
Complex lipids module ("green"): 59 metabolites						Steroid module ("yellow"): 71 metabolites						Sphingolipid module ("brown"): 79 metabolites						Long chain fatty acids module ("blue"): 75 metabolites						Acylcarnitines and dicarboxylates module ("turquoise"): 110 metabolites						"Left overs" module ("grey"): 185 metabolites							Metabolites assigned to different modules at baseline and post-exercise
Metabolite	Superpathway	Subpathway	Module membership baseline	P-value module membership baseline		Metabolite	Superpathway	Subpathway	Module membership baseline	P-value module membership baseline		Metabolite	Superpathway	Subpathway	Module membership baseline	P-value module membership baseline		Metabolite	Superpathway	Subpathway	Module membership baseline	P-value module membership baseline		Metabolite	Superpathway	Subpathway	Module membership baseline	P-value module membership baseline		Metabolite	Superpathway	Subpathway	Module membership baseline	P-value module membership baseline			Metabolite	Module membership baseline baseline	Module membership post-exercise
N-palmitoyl-sphinganine (d18:0/16:0)	Lipid	Dihydroceramides	0.63108	4.81273e-05		glutamate	Amino Acid	Glutamate Metabolism	0.412221	0.0138671		sphingomyelin (d18:1/22:1. d18:2/22:0. d16:1/24:1)	Lipid	Sphingomyelins	0.927815	1.09126e-15		tetradecadienoate (14:2)	Lipid	Long Chain Polyunsaturated Fatty Acid (n3 and n6)	0.946895	7.9533e-18		laurylcarnitine (C12)	Lipid	Fatty Acid Metabolism (Acyl Carnitine. Medium Chain)	0.908567	4.65963e-14		4-hydroxyphenylacetylglutamine	Peptide	Acetylated Peptides	0.110067	0.529064			3-aminoisobutyrate	blue	turquoise
2-hydroxyglutarate	Lipid	Fatty Acid. Dicarboxylate	0.538357	0.00084977		4-guanidinobutanoate	Amino Acid	Guanidino and Acetamido Metabolism	0.498806	0.00228839		sphingomyelin (d18:2/23:0. d18:1/23:1. d17:1/24:1)	Lipid	Sphingomyelins	0.923713	2.63328e-15		stearate (18:0)	Lipid	Long Chain Saturated Fatty Acid	0.942487	2.86805e-17		3-hydroxyoleoylcarnitine	Lipid	Fatty Acid Metabolism (Acyl Carnitine. Hydroxy)	0.882812	2.29585e-12		phenylacetylglutamine	Peptide	Acetylated Peptides	0.101403	0.562171			anthranilate	blue	grey
caffeic acid sulfate	Xenobiotics	Food Component/Plant	0.566846	0.000384791		guanidinosuccinate	Amino Acid	Guanidino and Acetamido Metabolism	-0.493205	0.00260859		tricosanoyl sphingomyelin (d18:1/23:0)	Lipid	Sphingomyelins	0.893841	4.89232e-13		palmitate (16:0)	Lipid	Long Chain Saturated Fatty Acid	0.934798	2.14641e-16		myristoleoylcarnitine (C14:1)	Lipid	Fatty Acid Metabolism (Acyl Carnitine. Monounsaturated)	0.882499	2.39355e-12		N6-carboxymethyllysine	Carbohydrate	Advanced Glycation End-product	-0.281325	0.101599			aspartate	blue	grey
N-(2-furoyl)glycine	Xenobiotics	Food Component/Plant	0.555015	0.000539324		methionine sulfone	Amino Acid	Methionine. Cysteine. SAM and Taurine Metabolism	-0.456536	0.00583873		sphingomyelin (d18:1/19:0. d19:1/18:0)	Lipid	Sphingomyelins	0.889953	8.59595e-13		linoleate (18:2n6)	Lipid	Long Chain Polyunsaturated Fatty Acid (n3 and n6)	0.933007	3.31171e-16		3-hydroxyhexanoylcarnitine (1)	Lipid	Fatty Acid Metabolism (Acyl Carnitine. Hydroxy)	0.86785	1.485e-11		N,N-dimethylalanine	Amino Acid	Alanine and Aspartate Metabolism	0.302431	0.0774225			branchedchain 14:0 dicarboxylic acid	blue	grey
dihydroferulic acid sulfate	Xenobiotics	Food Component/Plant	0.424865	0.0109568		spermidine	Amino Acid	Polyamine Metabolism	-0.372594	0.0275036		behenoyl sphingomyelin (d18:1/22:0)	Lipid	Sphingomyelins	0.889909	8.64992e-13		oleate/vaccenate (18:1)	Lipid	Long Chain Monounsaturated Fatty Acid	0.93179	4.41665e-16		myristoylcarnitine (C14)	Lipid	Fatty Acid Metabolism (Acyl Carnitine. Long Chain Saturated)	0.864762	2.12238e-11		N-acetylasparagine	Amino Acid	Alanine and Aspartate Metabolism	0.249593	0.148181			cholate	blue	grey
mannitol/sorbitol	Carbohydrate	Fructose. Mannose and Galactose Metabolism	0.482064	0.0033632		androstenediol (3beta, 17beta) disulfate (2)	Lipid	Androgenic Steroids	0.820698	1.57563e-09		sphingomyelin (d18:1/17:0. d17:1/18:0. d19:1/16:0)	Lipid	Sphingomyelins	0.880887	2.96002e-12		10-heptadecenoate (17:1n7)	Lipid	Long Chain Monounsaturated Fatty Acid	0.920486	5.09056e-15		decanoylcarnitine (C10)	Lipid	Fatty Acid Metabolism (Acyl Carnitine. Medium Chain)	0.856232	5.44802e-11		N-carbamoylalanine	Amino Acid	Alanine and Aspartate Metabolism	0.144183	0.408605			cysteine-s-sulfate	blue	grey
1-ribosyl-imidazoleacetate	Amino Acid	Histidine Metabolism	0.546233	0.000687421		androstenediol (3beta, 17beta) disulfate (1)	Lipid	Androgenic Steroids	0.804393	5.81714e-09		sphingomyelin (d18:1/20:0. d16:1/22:0)	Lipid	Sphingomyelins	0.880856	2.97185e-12		nonadecanoate (19:0)	Lipid	Long Chain Saturated Fatty Acid	0.918522	7.50093e-15		acetylcarnitine (C2)	Lipid	Fatty Acid Metabolism (Acyl Carnitine. Short Chain)	0.849541	1.09522e-10		glucuronate	Carbohydrate	Aminosugar Metabolism	-0.0846164	0.628893			ethyl-beta-glucopyranoside	blue	grey
1-oleoyl-GPC (18:1)	Lipid	Lysophospholipid	0.833272	5.24399e-10		5alpha-androstan-3beta, 17beta-diol disulfate	Lipid	Androgenic Steroids	0.803132	6.40241e-09		palmitoyl sphingomyelin (d18:1/16:0)	Lipid	Sphingomyelins	0.879971	3.33485e-12		10-nonadecenoate (19:1n9)	Lipid	Long Chain Monounsaturated Fatty Acid	0.915591	1.31442e-14		3-hydroxyoctanoylcarnitine (1)	Lipid	Fatty Acid Metabolism (Acyl Carnitine. Hydroxy)	0.842426	2.22008e-10		5alpha-androstan-3beta, 17alpha-diol disulfate	Lipid	Androgenic Steroids	-0.198825	0.2522			ferulic acid 4-sulfate	blue	yellow
1-linoleoyl-GPC (18:2)	Lipid	Lysophospholipid	0.821634	1.45611e-09		androstenediol (3beta, 17beta) monosulfate (1)	Lipid	Androgenic Steroids	0.782315	2.84367e-08		cholesterol	Lipid	Sterol	0.872993	8.02765e-12		dihomo-linoleate (20:2n6)	Lipid	Long Chain Polyunsaturated Fatty Acid (n3 and n6)	0.91401	1.76416e-14		3-hydroxydecanoylcarnitine	Lipid	Fatty Acid Metabolism (Acyl Carnitine. Hydroxy)	0.83962	2.90579e-10		ascorbic acid 3-sulfate	Cofactors and Vitamins	Ascorbate and Aldarate Metabolism	0.213148	0.218926			Fibrinopeptide B (1-9)	blue	grey
1-linoleoyl-GPE (18:2)	Lipid	Lysophospholipid	0.785443	2.29687e-08		5alpha-androstan-3alpha, 17beta-diol disulfate	Lipid	Androgenic Steroids	0.775307	4.53161e-08		sphingomyelin (d18:2/23:1)	Lipid	Sphingomyelins	0.846403	1.50217e-10		branched-chain, straight-chain, or cyclopropyl 12:1 fatty acid	Partially Characterized Molecules	Partially Characterized Molecules	0.911889	2.59493e-14		3-hydroxysebacate	Lipid	Fatty Acid. Monohydroxy	0.839199	3.02409e-10		2-O-methylascorbic acid	Cofactors and Vitamins	Ascorbate and Aldarate Metabolism	0.0779803	0.65613			gamma-glutamyl epsilon-lysine	blue	grey
1-linolenoyl-GPC (18:3)	Lipid	Lysophospholipid	0.769082	6.76272e-08		androstenediol (3alpha, 17alpha) monosulfate (3)	Lipid	Androgenic Steroids	0.754095	1.68866e-07		sphingomyelin (d17:1/16:0. d18:1/15:0. d16:1/17:0)	Lipid	Sphingomyelins	0.844154	1.87589e-10		margarate (17:0)	Lipid	Long Chain Saturated Fatty Acid	0.910341	3.4184e-14		octanoylcarnitine (C8)	Lipid	Fatty Acid Metabolism (Acyl Carnitine. Medium Chain)	0.838829	3.13185e-10		1H-indole-7-acetic acid	Xenobiotics	Bacterial/Fungal	0.150565	0.38795			indoleacetylglutamine	blue	yellow
1-oleoyl-GPE (18:1)	Lipid	Lysophospholipid	0.718644	1.16198e-06		androsterone sulfate	Lipid	Androgenic Steroids	0.740513	3.66626e-07		sphingomyelin (d18:1/21:0. d17:1/22:0. d16:1/23:0)	Lipid	Sphingomyelins	0.843853	1.932e-10		3-hydroxylaurate	Lipid	Fatty Acid, Monohydroxy	0.899309	2.13175e-13		3-hydroxydodecanedioate	Lipid	Fatty Acid. Dicarboxylate	0.8384	3.26109e-10		4-hydroxyhippurate	Xenobiotics	Benzoate Metabolism	0.296268	0.0839653			indolin-2-one	blue	grey
1-stearoyl-GPI (18:0)	Lipid	Lysophospholipid	0.664245	1.35509e-05		5alpha-androstan-3alpha, 17beta-diol monosulfate (1)	Lipid	Androgenic Steroids	0.733515	5.36765e-07		sphingomyelin (d18:2/21:0. d16:2/23:0)	Lipid	Sphingomyelins	0.834589	4.64903e-10		myristoleate (14:1n5)	Lipid	Long Chain Monounsaturated Fatty Acid	0.895708	3.70333e-13		3-hydroxyoctanoylcarnitine (2)	Lipid	Fatty Acid Metabolism (Acyl Carnitine. Hydroxy)	0.837541	3.53528e-10		3-(3-hydroxyphenyl)propionate sulfate	Xenobiotics	Benzoate Metabolism	0.255436	0.138609			methyl glucopyranoside alpha beta	blue	yellow
1-palmitoleoyl-GPC (16:1)	Lipid	Lysophospholipid	0.615999	8.16845e-05		dehydroepiandrosterone sulfate (DHEA-S)	Lipid	Androgenic Steroids	0.716954	1.26475e-06		sphingomyelin (d18:1/14:0. d16:1/16:0)	Lipid	Sphingomyelins	0.834576	4.65474e-10		myristate (14:0)	Lipid	Long Chain Saturated Fatty Acid	0.893077	5.47434e-13		oleoylcarnitine (C18:1)	Lipid	Fatty Acid Metabolism (Acyl Carnitine. Monounsaturated)	0.829918	7.09384e-10		3-(3-hydroxyphenyl)propionate	Xenobiotics	Benzoate Metabolism	0.224624	0.194535			N-acetylglycine	blue	turquoise
1-linoleoyl-GPI (18:2)	Lipid	Lysophospholipid	0.612112	9.32103e-05		androsterone glucuronide	Lipid	Androgenic Steroids	0.70999	1.78182e-06		lignoceroyl sphingomyelin (d18:1/24:0)	Lipid	Sphingomyelins	0.819066	1.80612e-09		dihomo-linolenate (20:3n3 or n6)	Lipid	Long Chain Polyunsaturated Fatty Acid (n3 and n6)	0.892325	6.11051e-13		palmitoleoylcarnitine (C16:1)	Lipid	Fatty Acid Metabolism (Acyl Carnitine. Monounsaturated)	0.821004	1.53561e-09		4-vinylphenol sulfate	Xenobiotics	Benzoate Metabolism	0.199669	0.250151			N-lactoyl tyrosine	blue	grey
1-oleoyl-GPI (18:1)	Lipid	Lysophospholipid	0.597436	0.000151091		androstenediol (3alpha, 17alpha) monosulfate (2)	Lipid	Androgenic Steroids	0.69105	4.31441e-06		sphingomyelin (d17:2/16:0. d18:2/15:0)	Lipid	Sphingomyelins	0.802275	6.83133e-09		3-hydroxymyristate	Lipid	Fatty Acid, Monohydroxy	0.891099	7.29603e-13		hexanoylcarnitine (C6)	Lipid	Fatty Acid Metabolism (Acyl Carnitine. Medium Chain)	0.815911	2.34273e-09		3-hydroxyhippurate	Xenobiotics	Benzoate Metabolism	0.180388	0.299751			N-methylpipecolate	blue	green
S-methylmethionine	Amino Acid	Methionine. Cysteine. SAM and Taurine Metabolism	0.411227	0.0141213		11beta-hydroxyandrosterone glucuronide	Lipid	Androgenic Steroids	0.656345	1.85833e-05		sphingomyelin (d18:1/24:1. d18:2/24:0)	Lipid	Sphingomyelins	0.799332	8.51381e-09		linolenate [alpha or gamma, (18:3n3 or 6)]	Lipid	Long Chain Polyunsaturated Fatty Acid (n3 and n6)	0.889461	9.21735e-13		X-17761	Unknown	Unknown	0.813157	2.92833e-09		o-cresol sulfate	Xenobiotics	Benzoate Metabolism	0.176152	0.31143			N-methylproline	blue	grey
1-stearoyl-2-oleoyl-GPC (18:0/18:1)	Lipid	Phosphatidylcholine (PC)	0.858777	4.13876e-11		5alpha-androstan-3alpha, 17alpha-diol monosulfate	Lipid	Androgenic Steroids	0.653399	2.08579e-05		hydroxypalmitoyl sphingomyelin (d18:1/16:0(OH))	Lipid	Sphingomyelins	0.776338	4.23585e-08		5-dodecenoate (12:1n7)	Lipid	Medium Chain Fatty Acid	0.886637	1.3677e-12		glutamine conjugate of C6H10O2 (2)	Partially Characterized Molecules	Partially Characterized Molecules	0.809508	3.9137e-09		2-hydroxyhippurate (salicylurate)	Xenobiotics	Benzoate Metabolism	0.0639473	0.715148			N-N-N-trimethyl-5-aminovalerate	blue	yellow
1-palmitoyl-2-linoleoyl-GPC (16:0/18:2)	Lipid	Phosphatidylcholine (PC)	0.823968	1.19352e-09		5alpha-androstan-3beta, 17beta-diol monosulfate (2)	Lipid	Androgenic Steroids	0.650417	2.3414e-05		stearoyl sphingomyelin (d18:1/18:0)	Lipid	Sphingomyelins	0.768111	7.19031e-08		eicosenoate (20:1)	Lipid	Long Chain Monounsaturated Fatty Acid	0.884991	1.71295e-12		(R)-3-hydroxybutyrylcarnitine	Lipid	Fatty Acid Metabolism (Acyl Carnitine. Hydroxy)	0.802248	6.84534e-09		p-cresol sulfate	Xenobiotics	Benzoate Metabolism	-0.0131697	0.940146			N2-acetyl-N6-methyllysine	blue	grey
1-stearoyl-2-linoleoyl-GPC (18:0/18:2)	Lipid	Phosphatidylcholine (PC)	0.819994	1.6715e-09		andro steroid monosulfate C19H28O6S (1)	Lipid	Androgenic Steroids	0.61873	7.43737e-05		sphingomyelin (d18:2/16:0. d18:1/16:1)	Lipid	Sphingomyelins	0.766812	7.80148e-08		adrenate (22:4n6)	Lipid	Long Chain Polyunsaturated Fatty Acid (n3 and n6)	0.882882	2.27461e-12		5-dodecenoylcarnitine (C12:1)	Lipid	Fatty Acid Metabolism (Acyl Carnitine. Monounsaturated)	0.798561	9.01413e-09		methyl-4-hydroxybenzoate sulfate	Xenobiotics	Benzoate Metabolism	-0.0336948	0.84762			N2-acetyl-N6-N6-dimethyllysine	blue	grey
1.2-dilinoleoyl-GPC (18:2/18:2)	Lipid	Phosphatidylcholine (PC)	0.797509	9.74077e-09		epiandrosterone sulfate	Lipid	Androgenic Steroids	0.612474	9.20782e-05		sphingomyelin (d17:1/14:0. d16:1/15:0)	Lipid	Sphingomyelins	0.765146	8.6556e-08		(14 or 15)-methylpalmitate (a17:0 or i17:0)	Lipid	Fatty Acid, Branched	0.88217	2.50005e-12		tridecenedioate (C13:1-DC)	Lipid	Fatty Acid. Dicarboxylate	0.797609	9.66909e-09		catechol sulfate	Xenobiotics	Benzoate Metabolism	-0.148073	0.395942			N6-methyllysine	blue	turquoise
1-myristoyl-2-palmitoyl-GPC (14:0/16:0)	Lipid	Phosphatidylcholine (PC)	0.728736	6.91741e-07		androstenediol (3beta, 17beta) monosulfate (2)	Lipid	Androgenic Steroids	0.607719	0.000107977		sphingomyelin (d18:1/20:1. d18:2/20:0)	Lipid	Sphingomyelins	0.764158	9.20159e-08		glycerol	Lipid	Glycerolipid Metabolism	0.881632	2.68402e-12		cis-4-decenoylcarnitine (C10:1)	Lipid	Fatty Acid Metabolism (Acyl Carnitine. Monounsaturated)	0.792713	1.37899e-08		3-phenylpropionate (hydrocinnamate)	Xenobiotics	Benzoate Metabolism	-0.176203	0.311289			oleoylcholine	blue	grey
1-myristoyl-2-arachidonoyl-GPC (14:0/20:4)	Lipid	Phosphatidylcholine (PC)	0.723026	9.30254e-07		5alpha-androstan-3alpha, 17beta-diol monosulfate (2)	Lipid	Androgenic Steroids	0.539222	0.000830405		1-stearoyl-GPC (18:0)	Lipid	Lysophospholipid	0.754905	1.60984e-07		docosadienoate (22:2n6)	Lipid	Long Chain Polyunsaturated Fatty Acid (n3 and n6)	0.876863	4.96443e-12		3-hydroxyhexanoate	Lipid	Fatty Acid. Monohydroxy	0.787912	1.9357e-08		guaiacol sulfate	Xenobiotics	Benzoate Metabolism	-0.184824	0.28782			oxalate (ethanedioate)	blue	green
1-palmitoyl-2-oleoyl-GPC (16:0/18:1)	Lipid	Phosphatidylcholine (PC)	0.693616	3.84216e-06		16a-hydroxy DHEA 3-sulfate	Lipid	Androgenic Steroids	0.437099	0.00865102		sphingomyelin (d18:1/22:2. d18:2/22:1. d16:1/24:2)	Lipid	Sphingomyelins	0.753221	1.77766e-07		3-hydroxydecanoate	Lipid	Fatty Acid, Monohydroxy	0.876237	5.37153e-12		10-undecenoate (11:1n1)	Lipid	Medium Chain Fatty Acid	0.774226	4.86243e-08		hippurate	Xenobiotics	Benzoate Metabolism	-0.240522	0.163984			oxindolylalanine	blue	grey
1-palmitoyl-2-palmitoleoyl-GPC (16:0/16:1)	Lipid	Phosphatidylcholine (PC)	0.649651	2.41152e-05		tetrahydrocortisone glucuronide (5)	Lipid	Corticosteroids	0.528769	0.00109245		palmitoyl-sphingosine-phosphoethanolamine (d18:1/16:0)	Lipid	Ceramide PEs	0.748876	2.2878e-07		(16 or 17)-methylstearate (a19:0 or i19:0)	Lipid	Fatty Acid, Branched	0.872165	8.8789e-12		X-16580	Unknown	Unknown	0.774071	4.91145e-08		deoxycarnitine	Lipid	Carnitine Metabolism	0.74847	2.34171e-07			propionylcarnitine (C3)	blue	grey
1-linoleoyl-2-linolenoyl-GPC (18:2/18:3)	Lipid	Phosphatidylcholine (PC)	0.627046	5.55929e-05		tetrahydrocortisol glucuronide	Lipid	Corticosteroids	0.309071	0.0708244		1-(1-enyl-palmitoyl)-GPE (P-16:0)	Lipid	Lysoplasmalogen	0.740118	3.74728e-07		pentadecanoate (15:0)	Lipid	Long Chain Saturated Fatty Acid	0.865604	1.92713e-11		octadecanedioylcarnitine (C18-DC)	Lipid	Fatty Acid Metabolism (Acyl Carnitine. Dicarboxylate)	0.763913	9.34219e-08		carnitine	Lipid	Carnitine Metabolism	0.38379	0.0228448			sphingadienine	blue	grey
1-palmitoyl-2-dihomo-linolenoyl-GPC (16:0/20:3n3 or 6)	Lipid	Phosphatidylcholine (PC)	0.562085	0.000441455		docosahexaenoylcarnitine (C22:6)	Lipid	Fatty Acid Metabolism (Acyl Carnitine. Polyunsaturated)	-0.454296	0.00611629		1-linoleoyl-2-arachidonoyl-GPC (18:2/20:4n6)	Lipid	Phosphatidylcholine (PC)	0.739501	3.87691e-07		hexadecadienoate (16:2n6)	Lipid	Long Chain Polyunsaturated Fatty Acid (n3 and n6)	0.860504	3.42407e-11		(S)-3-hydroxybutyrylcarnitine	Lipid	Fatty Acid Metabolism (Acyl Carnitine. Hydroxy)	0.760126	1.17769e-07		sulfate	Xenobiotics	Chemical	0.52121	0.00132493			sphinganine-1-phosphate	blue	turquoise
1-palmitoyl-2-linoleoyl-GPE (16:0/18:2)	Lipid	Phosphatidylethanolamine (PE)	0.840994	2.54848e-10		isocaproate (i6:0)	Lipid	Fatty Acid. Branched	0.336647	0.0479911		N-palmitoyl-sphingosine (d18:1/16:0)	Lipid	Ceramides	0.738932	4.00019e-07		palmitoleate (16:1n7)	Lipid	Long Chain Monounsaturated Fatty Acid	0.859197	3.95351e-11		tetradecadienedioate (C14:2-DC)	Lipid	Fatty Acid. Dicarboxylate	0.755808	1.52595e-07		2-naphthol sulfate	Xenobiotics	Chemical	0.416092	0.0129141			stachydrine	blue	grey
1-palmitoyl-2-oleoyl-GPE (16:0/18:1)	Lipid	Phosphatidylethanolamine (PE)	0.823215	1.27306e-09		eicosanedioate (C20-DC)	Lipid	Fatty Acid. Dicarboxylate	0.613823	8.79686e-05		1-(1-enyl-palmitoyl)-GPC (P-16:0)	Lipid	Lysoplasmalogen	0.738142	4.17736e-07		X-21353	Unknown	Unknown	0.855922	5.63137e-11		X-17335	Unknown	Unknown	0.751816	1.92983e-07		6-hydroxyindole sulfate	Xenobiotics	Chemical	0.347241	0.0409748			stearoyl ethanolamide	blue	green
1-stearoyl-2-linoleoyl-GPE (18:0/18:2)	Lipid	Phosphatidylethanolamine (PE)	0.785276	2.32335e-08		hexadecenedioate (C16:1-DC)	Lipid	Fatty Acid. Dicarboxylate	0.598328	0.000146815		1-lignoceroyl-GPC (24:0)	Lipid	Lysophospholipid	0.73675	4.50702e-07		(12 or 13)-methylmyristate (a15:0 or i15:0)	Lipid	Fatty Acid, Branched	0.838577	3.20733e-10		dihomo-linoleoylcarnitine (C20:2)	Lipid	Fatty Acid Metabolism (Acyl Carnitine. Polyunsaturated)	0.746428	2.63129e-07		ectoine	Xenobiotics	Chemical	0.229977	0.183833			X-11407	blue	green
1-oleoyl-2-linoleoyl-GPE (18:1/18:2)	Lipid	Phosphatidylethanolamine (PE)	0.757485	1.3808e-07		3-carboxy-4-methyl-5-propyl-2-furanpropanoate (CMPF)	Lipid	Fatty Acid. Dicarboxylate	-0.690984	4.32729e-06		glycosyl ceramide (d18:1/20:0. d16:1/22:0)	Lipid	Hexosylceramides (HCER)	0.73275	5.59212e-07		cis-4-decenoate (10:1n6)	Lipid	Medium Chain Fatty Acid	0.821444	1.47967e-09		tetradecanedioate (C14-DC)	Lipid	Fatty Acid. Dicarboxylate	0.741682	3.43616e-07		1,2,3-benzenetriol sulfate (2)	Xenobiotics	Chemical	0.0538773	0.758547			X-11444	blue	grey
1-palmitoyl-2-arachidonoyl-GPE (16:0/20:4)	Lipid	Phosphatidylethanolamine (PE)	0.749072	2.26217e-07		hydroxy-CMPF	Lipid	Fatty Acid. Dicarboxylate	-0.801789	7.08605e-09		sphingomyelin (d18:2/14:0. d18:1/14:1)	Lipid	Sphingomyelins	0.731689	5.91762e-07		docosapentaenoate (n6 DPA, 22:5n6)	Lipid	Long Chain Polyunsaturated Fatty Acid (n3 and n6)	0.814433	2.64189e-09		X-16397	Unknown	Unknown	0.73745	4.33836e-07		perfluorohexanesulfonate (PFHxS)	Xenobiotics	Chemical	-0.0538084	0.758846			X-11470	blue	turquoise
1-stearoyl-2-oleoyl-GPE (18:0/18:1)	Lipid	Phosphatidylethanolamine (PE)	0.721521	1.00457e-06		2-hydroxylaurate	Lipid	Fatty Acid. Monohydroxy	0.687994	4.94568e-06		palmitoyl dihydrosphingomyelin (d18:0/16:0)	Lipid	Dihydrosphingomyelins	0.715306	1.3728e-06		dodecadienoate (12:2)	Lipid	Fatty Acid, Dicarboxylate	0.798819	8.84377e-09		suberoylcarnitine (C8-DC)	Lipid	Fatty Acid Metabolism (Acyl Carnitine. Dicarboxylate)	0.726257	7.87369e-07		benzoylcarnitine	Xenobiotics	Chemical	-0.114475	0.512595			X-12199	blue	yellow
1-stearoyl-2-arachidonoyl-GPE (18:0/20:4)	Lipid	Phosphatidylethanolamine (PE)	0.587888	0.000204326		stearidonate (18:4n3)	Lipid	Long Chain Polyunsaturated Fatty Acid (n3 and n6)	-0.378181	0.0250896		sphingomyelin (d18:1/18:1. d18:2/18:0)	Lipid	Sphingomyelins	0.709768	1.80107e-06		docosatrienoate (22:3n3)	Lipid	Long Chain Polyunsaturated Fatty Acid (n3 and n6)	0.798366	9.14487e-09		3-hydroxybutyrate (BHBA)	Lipid	Ketone Bodies	0.725399	8.23213e-07		creatinine	Amino Acid	Creatine Metabolism	0.82138	1.48771e-09			X-12411	blue	grey
1-linoleoyl-2-arachidonoyl-GPE (18:2/20:4)	Lipid	Phosphatidylethanolamine (PE)	0.547785	0.000658889		nisinate (24:6n3)	Lipid	Long Chain Polyunsaturated Fatty Acid (n3 and n6)	-0.436054	0.00883028		1-palmitoyl-2-stearoyl-GPC (16:0/18:0)	Lipid	Phosphatidylcholine (PC)	0.70788	1.97299e-06		docosapentaenoate (n3 DPA, 22:5n3)	Lipid	Long Chain Polyunsaturated Fatty Acid (n3 and n6)	0.792177	1.43284e-08		hexanoylglutamine	Lipid	Fatty Acid Metabolism (Acyl Glutamine)	0.709357	1.83726e-06		linoleoyl-arachidonoyl-glycerol (18:2/20:4) [2]	Lipid	Diacylglycerol	0.172562	0.321551			X-12812	blue	grey
1-palmitoyl-2-docosahexaenoyl-GPE (16:0/22:6)	Lipid	Phosphatidylethanolamine (PE)	0.488821	0.00288578		docosahexaenoate (DHA. 22:6n3)	Lipid	Long Chain Polyunsaturated Fatty Acid (n3 and n6)	-0.642871	3.11996e-05		1-(1-enyl-stearoyl)-GPE (P-18:0)	Lipid	Lysoplasmalogen	0.696626	3.34867e-06		arachidonate (20:4n6)	Lipid	Long Chain Polyunsaturated Fatty Acid (n3 and n6)	0.78262	2.78536e-08		dodecanedioate (C12-DC)	Lipid	Fatty Acid. Dicarboxylate	0.706494	2.10857e-06		oleoyl-linoleoyl-glycerol (18:1/18:2) [2]	Lipid	Diacylglycerol	0.122939	0.481694			X-12906	blue	grey
1-oleoyl-2-docosahexaenoyl-GPE (18:1/22:6)	Lipid	Phosphatidylethanolamine (PE)	0.375671	0.0261513		eicosapentaenoate (EPA. 20:5n3)	Lipid	Long Chain Polyunsaturated Fatty Acid (n3 and n6)	-0.717196	1.24953e-06		sphingomyelin (d18:0/20:0. d16:0/22:0)	Lipid	Dihydrosphingomyelins	0.693426	3.87556e-06		oleoyl ethanolamide	Lipid	Endocannabinoid	0.780236	3.2709e-08		2-methylcitrate/homocitrate	Energy	TCA Cycle	0.692236	4.09003e-06		linoleoyl-linoleoyl-glycerol (18:2/18:2) [1]	Lipid	Diacylglycerol	0.108055	0.536668			2-or-3-decenoate (10:1n7 or n8)	blue	turquoise
1-palmitoyl-2-linoleoyl-GPI (16:0/18:2)	Lipid	Phosphatidylinositol (PI)	0.696825	3.31827e-06		1-oleoylglycerol (18:1)	Lipid	Monoacylglycerol	0.710231	1.76109e-06		ceramide (d18:1/20:0. d16:1/22:0. d20:1/18:0)	Lipid	Ceramides	0.673535	9.23472e-06		3-hydroxyoleate	Lipid	Fatty Acid, Monohydroxy	0.771387	5.83956e-08		X-21736	Unknown	Unknown	0.69121	4.2835e-06		phenylalanylalanine	Peptide	Dipeptide	0.436736	0.00871284			X-21286	blue	grey
1-palmitoyl-2-oleoyl-GPI (16:0/18:1)	Lipid	Phosphatidylinositol (PI)	0.680921	6.74173e-06		1-palmitoyl-2-docosahexaenoyl-GPC (16:0/22:6)	Lipid	Phosphatidylcholine (PC)	-0.44711	0.00708488		lactosyl-N-behenoyl-sphingosine (d18:1/22:0)	Lipid	Lactosylceramides (LCER)	0.670549	1.04613e-05		arachidate (20:0)	Lipid	Long Chain Saturated Fatty Acid	0.770515	6.17385e-08		palmitoylcarnitine (C16)	Lipid	Fatty Acid Metabolism (Acyl Carnitine. Long Chain Saturated)	0.689708	4.582e-06		leucylglycine	Peptide	Dipeptide	0.173425	0.319098			1-arachidonoyl-GPA (20:4)	blue	grey
1-stearoyl-2-oleoyl-GPI (18:0/18:1)	Lipid	Phosphatidylinositol (PI)	0.614384	8.63062e-05		1-stearoyl-2-docosahexaenoyl-GPC (18:0/22:6)	Lipid	Phosphatidylcholine (PC)	-0.547633	0.000661631		sphingomyelin (d18:1/25:0. d19:0/24:1. d20:1/23:0. d19:1/24:0)	Lipid	Sphingomyelins	0.666678	1.22716e-05		docosatrienoate (22:3n6)	Lipid	Long Chain Polyunsaturated Fatty Acid (n3 and n6)	0.769083	6.762e-08		X-12026	Unknown	Unknown	0.686114	5.37446e-06		leucylalanine	Peptide	Dipeptide	0.0431629	0.805531			1-arachidonoyl-GPE (20:4n6)	blue	yellow
1-stearoyl-2-linoleoyl-GPI (18:0/18:2)	Lipid	Phosphatidylinositol (PI)	0.588545	0.000200183		pregnenetriol disulfate	Lipid	Pregnenolone Steroids	0.815891	2.34659e-09		1-(1-enyl-palmitoyl)-2-oleoyl-GPC (P-16:0/18:1)	Lipid	Plasmalogen	0.662946	1.42822e-05		laurate (12:0)	Lipid	Medium Chain Fatty Acid	0.74872	2.30841e-07		gamma-glutamyltryptophan	Peptide	Gamma-glutamyl Amino Acid	0.672191	9.76966e-06		leucylglutamine	Peptide	Dipeptide	-0.0140447	0.936177			2,6-dihydroxybenzoic-acid	blue	grey
1-palmitoyl-2-arachidonoyl-GPI (16:0/20:4)	Lipid	Phosphatidylinositol (PI)	0.493219	0.00260772		17alpha-hydroxypregnenolone 3-sulfate	Lipid	Pregnenolone Steroids	0.780892	3.13006e-08		1-(1-enyl-palmitoyl)-2-palmitoyl-GPC (P-16:0/16:0)	Lipid	Plasmalogen	0.65828	1.72149e-05		16-hydroxypalmitate	Lipid	Fatty Acid, Monohydroxy	0.718645	1.16194e-06		margaroylcarnitine (C17)	Lipid	Fatty Acid Metabolism (Acyl Carnitine. Long Chain Saturated)	0.667872	1.16853e-05		hydroquinone sulfate	Xenobiotics	Drug - Topical Agents	0.278125	0.105716			3-hydroxystearate	blue	grey
1-stearoyl-2-arachidonoyl-GPI (18:0/20:4)	Lipid	Phosphatidylinositol (PI)	0.419615	0.0120955		pregnenetriol sulfate	Lipid	Pregnenolone Steroids	0.779314	3.47878e-08		alpha-tocopherol	Cofactors and Vitamins	Tocopherol Metabolism	0.657653	1.76479e-05		N-palmitoylglycine	Lipid	Fatty Acid Metabolism (Acyl Glycine)	0.675794	8.39532e-06		3-hydroxybutyroylglycine	Lipid	Fatty Acid Metabolism (Acyl Glycine)	0.665527	1.28623e-05		salicylate	Xenobiotics	Drug - Topical Agents	-0.000640968	0.997084			5-methylthioadenosine (MTA)	blue	grey
glycerophosphorylcholine (GPC)	Lipid	Phospholipid Metabolism	0.656797	1.82553e-05		pregnenolone sulfate	Lipid	Pregnenolone Steroids	0.768719	6.91972e-08		myristoyl dihydrosphingomyelin (d18:0/14:0)	Lipid	Dihydrosphingomyelins	0.650604	2.32457e-05		13-HODE + 9-HODE	Lipid	Fatty Acid, Monohydroxy	0.650373	2.3454e-05		linolenoylcarnitine (C18:3)	Lipid	Fatty Acid Metabolism (Acyl Carnitine. Polyunsaturated)	0.661416	1.51894e-05		3-decenoylcarnitine	Lipid	Fatty Acid Metabolism (Acyl Carnitine. Monounsaturated)	0.0565677	0.746874			xanthine	blue	turquoise
glycerophosphoinositol	Lipid	Phospholipid Metabolism	0.504931	0.00197801		pregnenediol disulfate (C21H34O8S2)	Lipid	Pregnenolone Steroids	0.7372	4.39802e-07		sphingomyelin (d18:0/18:0. d19:0/17:0)	Lipid	Dihydrosphingomyelins	0.648378	2.53223e-05		caprate (10:0)	Lipid	Medium Chain Fatty Acid	0.641482	3.28656e-05		biliverdin	Cofactors and Vitamins	Hemoglobin and Porphyrin Metabolism	0.65893	1.6776e-05		picolinoylglycine	Lipid	Fatty Acid Metabolism (Acyl Glycine)	0.521882	0.00130262			cysteine	brown	blue
choline	Lipid	Phospholipid Metabolism	0.494227	0.00254737		pregnenediol sulfate (C21H34O5S)	Lipid	Pregnenolone Steroids	0.712496	1.57685e-06		1.2-dipalmitoyl-GPC (16:0/16:0)	Lipid	Phosphatidylcholine (PC)	0.644562	2.92758e-05		3-hydroxyisobutyrate	Amino Acid	Leucine, Isoleucine and Valine Metabolism	0.638927	3.61409e-05		decadienedioic acid (C10:2-DC)	Lipid	Fatty Acid. Dicarboxylate	0.652016	2.20105e-05		2-methylmalonylcarnitine (C4-DC)	Lipid	Fatty Acid Metabolism (also BCAA Metabolism)	0.224929	0.193913			glycochenodeoxycholate	brown	blue
1-(1-enyl-stearoyl)-2-linoleoyl-GPE (P-18:0/18:2)	Lipid	Plasmalogen	0.719754	1.09875e-06		21-hydroxypregnenolone disulfate	Lipid	Pregnenolone Steroids	0.659178	1.66112e-05		sphingomyelin (d18:2/24:1. d18:1/24:2)	Lipid	Sphingomyelins	0.639413	3.54954e-05		palmitoyl ethanolamide	Lipid	Endocannabinoid	0.634774	4.20983e-05		bilirubin (E.E)	Cofactors and Vitamins	Hemoglobin and Porphyrin Metabolism	0.644133	2.97536e-05		butyrylglycine	Lipid	Fatty Acid Metabolism (also BCAA Metabolism)	-0.0351826	0.840976			glycochenodeoxycholate glucuronide (1)	brown	blue
1-(1-enyl-stearoyl)-2-oleoyl-GPE (P-18:0/18:1)	Lipid	Plasmalogen	0.641464	3.28878e-05		5alpha-pregnan-3beta, 20beta-diol monosulfate (1)	Lipid	Progestin Steroids	0.798644	8.95863e-09		behenoyl dihydrosphingomyelin (d18:0/22:0)	Lipid	Dihydrosphingomyelins	0.635158	4.15124e-05		2-hydroxystearate	Lipid	Fatty Acid, Monohydroxy	0.62353	6.29357e-05		octadecenedioylcarnitine (C18:1-DC)	Lipid	Fatty Acid Metabolism (Acyl Carnitine. Dicarboxylate)	0.641842	3.24266e-05		undecanedioate (C11-DC)	Lipid	Fatty Acid. Dicarboxylate	0.133065	0.446041			glycocholate	brown	blue
1-(1-enyl-palmitoyl)-2-oleoyl-GPE (P-16:0/18:1)	Lipid	Plasmalogen	0.563051	0.000429392		5alpha-pregnan-3beta, 20alpha-diol disulfate	Lipid	Progestin Steroids	0.732023	5.81333e-07		1-oleoyl-2-docosahexaenoyl-GPC (18:1/22:6)	Lipid	Phosphatidylcholine (PC)	0.634966	4.18032e-05		taurocholenate sulfate	Lipid	Secondary Bile Acid Metabolism	0.614004	8.74278e-05		cis-3.4-methyleneheptanoylcarnitine	Lipid	Fatty Acid Metabolism (Acyl Carnitine. Medium Chain)	0.640446	3.416e-05		azelate (C9-DC)	Lipid	Fatty Acid. Dicarboxylate	0.0723076	0.679766			glycodeoxycholate	brown	blue
1-(1-enyl-palmitoyl)-2-linoleoyl-GPC (P-16:0/18:2)	Lipid	Plasmalogen	0.486478	0.00304422		5alpha-pregnan-3beta, 20alpha-diol monosulfate (2)	Lipid	Progestin Steroids	0.544192	0.000726609		campesterol	Lipid	Sterol	0.630993	4.82786e-05		phytanate	Xenobiotics	Food Component/Plant	0.550146	0.000617491		eicosenoylcarnitine (C20:1)	Lipid	Fatty Acid Metabolism (Acyl Carnitine. Monounsaturated)	0.637707	3.78062e-05		3-carboxy-4-methyl-5-pentyl-2-furanpropionate (3-CMPFP)	Lipid	Fatty Acid. Dicarboxylate	-0.154418	0.375778			lysine	brown	grey
1-(1-enyl-palmitoyl)-2-linoleoyl-GPE (P-16:0/18:2)	Lipid	Plasmalogen	0.423401	0.0112648		glycocholenate sulfate	Lipid	Secondary Bile Acid Metabolism	0.555477	0.000532394		glycosyl-N-behenoyl-sphingadienine (d18:2/22:0)	Lipid	Hexosylceramides (HCER)	0.62451	6.08071e-05		9-hydroxystearate	Lipid	Fatty Acid, Monohydroxy	0.548133	0.000652633		linoleoylcarnitine (C18:2)	Lipid	Fatty Acid Metabolism (Acyl Carnitine. Polyunsaturated)	0.635803	4.05445e-05		5-hydroxyhexanoate	Lipid	Fatty Acid. Monohydroxy	0.233112	0.177763			metabolonic lactone sulfate	brown	blue
N-acetylputrescine	Amino Acid	Polyamine Metabolism	0.596237	0.000157009		deoxycholate	Lipid	Secondary Bile Acid Metabolism	0.368745	0.029275		N-behenoyl-sphingadienine (d18:2/22:0)	Lipid	Ceramides	0.619665	7.20084e-05		hexadecanedioate (C16-DC)	Lipid	Fatty Acid, Dicarboxylate	0.522345	0.00128745		stearoylcarnitine (C18)	Lipid	Fatty Acid Metabolism (Acyl Carnitine. Long Chain Saturated)	0.631329	4.76976e-05		3-formylindole	Xenobiotics	Food Component/Plant	0.529696	0.00106658			N-acetyltaurine	brown	turquoise
gamma-tocopherol/beta-tocopherol	Cofactors and Vitamins	Tocopherol Metabolism	0.612726	9.12958e-05		urate	Nucleotide	Purine Metabolism. (Hypo)Xanthine/Inosine containing	0.397213	0.0181405		glycosyl-N-tricosanoyl-sphingadienine (d18:2/23:0)	Lipid	Hexosylceramides (HCER)	0.61951	7.23957e-05		branched-chain, straight-chain, or cyclopropyl 10:1 fatty acid (1)*	Partially Characterized Molecules	Partially Characterized Molecules	0.518984	0.00140121		dodecenedioate (C12:1-DC)	Lipid	Fatty Acid. Dicarboxylate	0.629847	5.03078e-05		2-piperidinone	Xenobiotics	Food Component/Plant	0.322779	0.0585964			N-acetylthreonine	brown	blue
dopamine 4-sulfate	Amino Acid	Tyrosine Metabolism	0.429861	0.00995908		N4-acetylcytidine	Nucleotide	Pyrimidine Metabolism. Cytidine containing	0.55787	0.0004977		1-(1-enyl-oleoyl)-GPE (P-18:1)	Lipid	Lysoplasmalogen	0.609891	0.000100432		2-hydroxypalmitate	Lipid	Fatty Acid, Monohydroxy	0.509554	0.00176878		undecenoylcarnitine (C11:1)	Lipid	Fatty Acid Metabolism (Acyl Carnitine. Monounsaturated)	0.625599	5.85172e-05		umbelliferone sulfate	Xenobiotics	Food Component/Plant	0.32143	0.05972			N-stearoyl-sphingadienine (d18:2/18:0)	brown	grey
X-13695	Unknown	Unknown	0.476326	0.00382105		GlcNAc sulfate conjugate of C21H34O2 steroid	Partially Characterized Molecules	Partially Characterized Molecules	0.572045	0.000330385		N-stearoyl-sphingosine (d18:1/18:0)	Lipid	Ceramides	0.605831	0.000114948		cortisol	Lipid	Corticosteroids	0.465212	0.00486302		adipoylcarnitine (C6-DC)	Lipid	Fatty Acid Metabolism (Acyl Carnitine. Dicarboxylate)	0.624214	6.14425e-05		eugenol sulfate	Xenobiotics	Food Component/Plant	0.164472	0.345097			pseudouridine	brown	turquoise
X-12410	Unknown	Unknown	0.472258	0.00417749		X-11787	Unknown	Unknown	-0.600786	0.000135598		1-cerotoyl-GPC (26:0)	Lipid	Lysophospholipid	0.602293	0.000129106		N-palmitoyl-sphingadienine (d18:2/16:0)	Lipid	Ceramides	0.455349	0.00598446		X-12101	Unknown	Unknown	0.618933	7.3854e-05		erythritol	Xenobiotics	Food Component/Plant	0.0969979	0.579362			sarcosine	brown	grey
carotene diol (1)	Cofactors and Vitamins	Vitamin A Metabolism	0.739707	3.83321e-07		X-12822	Unknown	Unknown	0.423381	0.0112691		sphingomyelin (d18:2/18:1)	Lipid	Sphingomyelins	0.585824	0.000217828		caprylate (8:0)	Lipid	Medium Chain Fatty Acid	0.451552	0.00647179		glutamine conjugate of C6H10O2 (1)	Partially Characterized Molecules	Partially Characterized Molecules	0.614093	8.71644e-05		ethyl alpha-glucopyranoside	Xenobiotics	Food Component/Plant	0.095982	0.58336			serine	brown	blue
retinol (Vitamin A)	Cofactors and Vitamins	Vitamin A Metabolism	0.621065	6.85949e-05		X-21441	Unknown	Unknown	0.507692	0.00185059		sphingomyelin (d18:2/24:2)	Lipid	Sphingomyelins	0.564476	0.000412135		glycerophosphoserine	Lipid	Phospholipid Metabolism	0.421781	0.0116141		ximenoylcarnitine (C26:1)	Lipid	Fatty Acid Metabolism (Acyl Carnitine. Monounsaturated)	0.608466	0.000105328		4-allylphenol sulfate	Xenobiotics	Food Component/Plant	-0.00712253	0.967609			sphingosine-1-phosphate	brown	turquoise
carotene diol (2)	Cofactors and Vitamins	Vitamin A Metabolism	0.571874	0.00033206		X-18913	Unknown	Unknown	0.516611	0.00148672		ceramide (d16:1/24:1. d18:1/22:1)	Lipid	Ceramides	0.540007	0.000813204		cysteinylglycine	Amino Acid	Glutathione Metabolism	0.414148	0.0133854		gamma-glutamyl-2-aminobutyrate	Peptide	Gamma-glutamyl Amino Acid	0.60352	0.000124026		dihydrocaffeate sulfate (2)	Xenobiotics	Food Component/Plant	-0.0421624	0.809955			succinimide	brown	grey
						X-17653	Unknown	Unknown	0.533111	0.000975886		1-(1-enyl-palmitoyl)-2-palmitoleoyl-GPC (P-16:0/16:1)	Lipid	Plasmalogen	0.534141	0.000949881		cis-urocanate	Amino Acid	Histidine Metabolism	0.398713	0.0176692		X-18921	Unknown	Unknown	0.602026	0.000130234		N-acetyltheanine	Xenobiotics	Food Component/Plant	-0.0689044	0.694092			threonylphenylalanine	brown	grey
						X-17654	Unknown	Unknown	0.658678	1.69449e-05		1-arachidonoyl-GPC (20:4n6)	Lipid	Lysophospholipid	0.532425	0.000993518		glucose	Carbohydrate	Glycolysis, Gluconeogenesis, and Pyruvate Metabolism	0.39602	0.018523		bilirubin (E.Z or Z.E)	Cofactors and Vitamins	Hemoglobin and Porphyrin Metabolism	0.593927	0.000169		2-aminophenol sulfate	Xenobiotics	Food Component/Plant	-0.0692089	0.692806			X-12462	brown	grey
						X-11795	Unknown	Unknown	0.696195	3.41559e-06		beta-sitosterol	Lipid	Sterol	0.528764	0.00109259		N-stearoyltaurine	Lipid	Endocannabinoid	0.380424	0.024171		bilirubin (Z.Z)	Cofactors and Vitamins	Hemoglobin and Porphyrin Metabolism	0.592639	0.000176039		3-hydroxystachydrine	Xenobiotics	Food Component/Plant	-0.096968	0.57948			X-13726	brown	grey
						X-11308	Unknown	Unknown	0.72814	7.13699e-07		ceramide (d18:2/24:1. d18:1/24:2)	Lipid	Ceramides	0.501131	0.0021659		butyrylcarnitine (C4)	Lipid	Fatty Acid Metabolism (also BCAA Metabolism)	0.346429	0.0414814		2-aminooctanoate	Lipid	Fatty Acid. Amino	0.59141	0.000182996		cinnamoylglycine	Xenobiotics	Food Component/Plant	-0.208498	0.229379			1,1-enyl-palmitoyl-2-arachidonoyl-GPC (P 16:0/20:4)	brown	grey
						X-11372	Unknown	Unknown	0.741216	3.52628e-07		glycosyl-N-palmitoyl-sphingosine (d18:1/16:0)	Lipid	Hexosylceramides (HCER)	0.481534	0.00340345		picolinate	Amino Acid	Tryptophan Metabolism	-0.312338	0.0677427		X-21319	Unknown	Unknown	0.585122	0.000222602		S-allylcysteine	Xenobiotics	Food Component/Plant	-0.20933	0.227485			1,1-enyl-palmitoyl-2-arachidonoyl-GPE (P 16:0/20:4)	brown	grey
						X-21364	Unknown	Unknown	0.774013	4.92999e-08		glycosyl-N-stearoyl-sphingosine (d18:1/18:0)	Lipid	Hexosylceramides (HCER)	0.480151	0.00351024		X-11483	Unknown	Unknown	-0.328962	0.0536601		N-acetyl-isoputreanine	Amino Acid	Polyamine Metabolism	0.579378	0.00026531		gamma-glutamylmethionine	Peptide	Gamma-glutamyl Amino Acid	0.79189	1.4625e-08			1,1-enyl-stearoyl-2-arachidonoyl-GPE (P 18:0/20:4)	brown	grey
						X-21470	Unknown	Unknown	0.775392	4.50649e-08		quinate	Xenobiotics	Food Component/Plant	0.465323	0.00485151		saccharin	Xenobiotics	Food Component/Plant	-0.362212	0.0324958		3-(3-amino-3-carboxypropyl)uridine	Nucleotide	Pyrimidine Metabolism. Uracil containing	0.569805	0.000352918		gamma-glutamyl-alpha-lysine	Peptide	Gamma-glutamyl Amino Acid	0.628821	5.21888e-05			1-palmitoyl-2-arachidonoyl-GPC (16:0/20:4n6)	brown	grey
						X-11880	Unknown	Unknown	0.778264	3.7304e-08		5-acetylamino-6-amino-3-methyluracil	Xenobiotics	Xanthine Metabolism	0.446616	0.00715608		isobutyrylcarnitine (C4)	Amino Acid	Leucine, Isoleucine and Valine Metabolism	-0.362262	0.0324701		aconitate [cis or trans]	Energy	TCA Cycle	0.567106	0.000381893		gamma-glutamyltyrosine	Peptide	Gamma-glutamyl Amino Acid	0.538979	0.000835819			1-stearoyl-2-arachidonoyl-GPC (18:0/20:4)	brown	grey
						X-21339	Unknown	Unknown	0.854909	6.27187e-11		sphingomyelin (d18:1/20:2. d18:2/20:1. d16:1/22:2)	Lipid	Sphingomyelins	0.408842	0.0147468		prolylglycine	Peptide	Dipeptide	-0.422029	0.01156		lactosyl-N-palmitoyl-sphingosine (d18:1/16:0)	Lipid	Lactosylceramides (LCER)	0.563912	0.000418888		gamma-glutamylserine	Peptide	Gamma-glutamyl Amino Acid	0.00589914	0.97317			2-aminoheptanoate	brown	grey
						O-sulfo-L-tyrosine	Xenobiotics	Chemical	0.448314	0.00691403		X-14056	Unknown	Unknown	0.404515	0.0159413		4-allylcatechol sulfate	Xenobiotics	Benzoate Metabolism	-0.492026	0.00268077		N6-succinyladenosine	Nucleotide	Purine Metabolism. Adenine containing	0.558764	0.000485272		carboxyethyl-GABA	Amino Acid	Glutamate Metabolism	0.204145	0.239469			3,5-dichloro-2,6-dihydroybenzoic acid	brown	grey
						perfluorooctanesulfonate (PFOS)	Xenobiotics	Chemical	-0.39777	0.0179644		glycosyl ceramide (d18:2/24:1. d18:1/24:2)	Lipid	Hexosylceramides (HCER)	0.384494	0.0225752		methionine sulfoxide	Amino Acid	Methionine, Cysteine, SAM and Taurine Metabolism	-0.493544	0.00258817		lactosyl-N-nervonoyl-sphingosine (d18:1/24:1)	Lipid	Lactosylceramides (LCER)	0.556997	0.000510113		N-acetylglutamine	Amino Acid	Glutamate Metabolism	0.106929	0.540947			3-bromo-5-chloro-2,6-dihydroybenzoic acid	brown	blue
						2-acetamidophenol sulfate	Xenobiotics	Food Component/Plant	-0.399053	0.0175638		X-13844	Unknown	Unknown	0.382602	0.0233057		arachidonoylcholine	Lipid	Fatty Acid Metabolism (Acyl Choline)	-0.512262	0.00165544		alpha-hydroxyisocaproate	Amino Acid	Leucine. Isoleucine and Valine Metabolism	0.556499	0.000517324		cysteinylglycine disulfide	Amino Acid	Glutathione Metabolism	0.468667	0.00451563			3-hydroxypyridine sulfate	brown	grey
												trigonelline (N'-methylnicotinate)	Cofactors and Vitamins	Nicotinate and Nicotinamide Metabolism	0.367984	0.0296363		S-carboxyethylcysteine	Amino Acid	Methionine, Cysteine, SAM and Taurine Metabolism	-0.528641	0.00109606		2-hydroxydecanoate	Lipid	Fatty Acid. Monohydroxy	0.551688	0.000591726		1-methylguanidine	Amino Acid	Guanidino and Acetamido Metabolism	0.235323	0.173567			3-methyl-catechol sulfate (1)	brown	grey
												N-palmitoyl-heptadecasphingosine (d17:1/16:0)	Lipid	Ceramides	0.339222	0.046203		pipecolate	Amino Acid	Lysine Metabolism	-0.545717	0.000697148		N-acetylserine	Amino Acid	Glycine. Serine and Threonine Metabolism	0.54759	0.00066242		heme	Cofactors and Vitamins	Hemoglobin and Porphyrin Metabolism	-0.201398	0.245988			4-cholesten-3-one	brown	blue
												glycodeoxycholate 3-sulfate	Lipid	Secondary Bile Acid Metabolism	-0.299435	0.0805522		palmitoylcholine	Lipid	Fatty Acid Metabolism (Acyl Choline)	-0.567584	0.000376616		2-aminobutyrate	Amino Acid	Glutathione Metabolism	0.53607	0.000902861		glycosyl-N-nervonoyl-sphingosine (d18:1/24:1)	Lipid	Hexosylceramides (HCER)	0.07032	0.68812			4-hydroxychlorothalonil	brown	blue
												5-methyluridine (ribothymidine)	Nucleotide	Pyrimidine Metabolism. Uracil containing	-0.333805	0.0500291		linoleoylcholine	Lipid	Fatty Acid Metabolism (Acyl Choline)	-0.576928	0.000285646		X-12104	Unknown	Unknown	0.535645	0.000913043		1-methylhistidine	Amino Acid	Histidine Metabolism	0.731671	5.92345e-07			4-vinylcatechol sulfate	brown	grey
												4-hydroxyglutamate	Amino Acid	Glutamate Metabolism	-0.344144	0.0429345								gamma-glutamylcitrulline	Peptide	Gamma-glutamyl Amino Acid	0.535628	0.000913442		1-methyl-5-imidazolelactate	Amino Acid	Histidine Metabolism	0.573689	0.000314676			3-ureidopropionate	green	grey
												glycochenodeoxycholate 3-sulfate	Lipid	Primary Bile Acid Metabolism	-0.421376	0.0117028								X-12100	Unknown	Unknown	0.533365	0.0009694		N-acetylcarnosine	Amino Acid	Histidine Metabolism	0.563934	0.000418621			arachidoylcarnitine (C20)	green	green
												glycolithocholate sulfate	Lipid	Secondary Bile Acid Metabolism	-0.463079	0.00508886								2-hydroxysebacate	Lipid	Fatty Acid. Dicarboxylate	0.525594	0.00118531		1-methyl-5-imidazoleacetate	Amino Acid	Histidine Metabolism	0.4378	0.00853247			benzoate	green	turquoise
												lithocholate sulfate (1)	Lipid	Secondary Bile Acid Metabolism	-0.469313	0.00445314								X-13553	Unknown	Unknown	0.523577	0.00124785		N-acetyl-1-methylhistidine	Amino Acid	Histidine Metabolism	0.414815	0.0132222			cerotoylcarnitine (C26)	green	green
																								X-15486	Unknown	Unknown	0.513897	0.00159014		N-acetyl-3-methylhistidine	Amino Acid	Histidine Metabolism	0.383536	0.022943			glucuronide of piperine metabolite C17H21NO3 (4)	green	blue
																								N-acetylmethionine	Amino Acid	Methionine. Cysteine. SAM and Taurine Metabolism	0.509291	0.00178013		N-acetylhistidine	Amino Acid	Histidine Metabolism	0.355262	0.036234			glycerophosphoethanolamine	green	brown
																								2-methylbutyrylcarnitine (C5)	Amino Acid	Leucine. Isoleucine and Valine Metabolism	0.507537	0.00185752		imidazole propionate	Amino Acid	Histidine Metabolism	0.274388	0.110682			homovanillate (HVA)	green	blue
																								alpha-hydroxyisovalerate	Amino Acid	Leucine. Isoleucine and Valine Metabolism	0.505837	0.00193534		histidine	Amino Acid	Histidine Metabolism	0.235342	0.173533			imidazole lactate	green	grey
																								malate	Energy	TCA Cycle	0.505181	0.00196615		3-methylhistidine	Amino Acid	Histidine Metabolism	0.109518	0.531136			lignoceroylcarnitine (C24)	green	green
																								gamma-glutamylleucine	Peptide	Gamma-glutamyl Amino Acid	0.503493	0.00204736		N-lactoyllvaline	Amino Acid	Leucine. Isoleucine and Valine Metabolism	0.551507	0.000594694			piperine	green	grey
																								2-ketocaprylate	Amino Acid	Leucine. Isoleucine and Valine Metabolism	0.502796	0.00208171		isovalerylglycine	Amino Acid	Leucine. Isoleucine and Valine Metabolism	0.493826	0.00257125			sphingosine	green	grey
																								X-21796	Unknown	Unknown	0.501815	0.00213096		tiglylcarnitine (C5:1-DC)	Amino Acid	Leucine. Isoleucine and Valine Metabolism	0.322763	0.0586097			sulfate of piperine metabolite C16H19NO3 (2)	green	grey
																								7-methylguanine	Nucleotide	Purine Metabolism. Guanine containing	0.498774	0.00229008		3-methylglutarylcarnitine (2)	Amino Acid	Leucine. Isoleucine and Valine Metabolism	0.286588	0.0950936			sulfate of piperine metabolite C16H19NO3 (3)	green	grey
																								citrate	Energy	TCA Cycle	0.498362	0.00231245		5-(galactosylhydroxy)-L-lysine	Amino Acid	Lysine Metabolism	0.788122	1.90755e-08			X-19141	green	brown
																								formiminoglutamate	Amino Acid	Histidine Metabolism	0.492238	0.00266765		N6,N6,N6-trimethyllysine	Amino Acid	Lysine Metabolism	0.754384	1.66014e-07			1-arachidonoyl-GPI (20:4)	green	grey
																								2-hydroxyoctanoate	Lipid	Fatty Acid. Monohydroxy	0.487479	0.0029756		hydroxy-N6,N6,N6-trimethyllysine	Amino Acid	Lysine Metabolism	0.618939	7.38381e-05			1-palmitoleoyl-2-linolenoyl-GPC (16:1/18:3)	green	grey
																								vanillylmandelate (VMA)	Amino Acid	Tyrosine Metabolism	0.476974	0.00376678		N,N-dimethyl-5-aminovalerate	Amino Acid	Lysine Metabolism	0.354715	0.0365424			1-palmitoyl-GPC (16:0)	green	green
																								X-17676	Unknown	Unknown	0.475955	0.00385247		glutarylcarnitine (C5-DC)	Amino Acid	Lysine Metabolism	0.254194	0.140605			1-palmitoyl-GPE (16:0)	green	green
																								gamma-glutamylglutamine	Peptide	Gamma-glutamyl Amino Acid	0.466479	0.00473305		5-hydroxylysine	Amino Acid	Lysine Metabolism	0.169765	0.329577			1-stearoyl-GPE (18:0)	green	green
																								hypotaurine	Amino Acid	Methionine. Cysteine. SAM and Taurine Metabolism	0.466279	0.00475336		N-acetyl-cadaverine	Amino Acid	Lysine Metabolism	-0.421051	0.0117743			2-stearoyl-GPE (18:0)	green	green
																								N.N.N-trimethyl-alanylproline betaine (TMAP)	Amino Acid	Urea cycle. Arginine and Proline Metabolism	0.458075	0.00565431		cystine	Amino Acid	Methionine. Cysteine. SAM and Taurine Metabolism	0.621804	6.68527e-05			3-methoxytyramine sulfate	green	grey
																								X-21467	Unknown	Unknown	0.450713	0.00658399		taurine	Amino Acid	Methionine. Cysteine. SAM and Taurine Metabolism	0.28672	0.094935			12-HETE	grey	brown
																								octadecanedioate (C18-DC)	Lipid	Fatty Acid. Dicarboxylate	0.43601	0.00883792		N1-Methyl-2-pyridone-5-carboxamide	Cofactors and Vitamins	Nicotinate and Nicotinamide Metabolism	0.318471	0.0622439			2-acrylamidoglycolic-acid	grey	yellow
																								cis-3.4-methyleneheptanoylglycine	Lipid	Fatty Acid Metabolism (Acyl Glycine)	0.431389	0.00966971		N1-Methyl-4-pyridone-3-carboxamide	Cofactors and Vitamins	Nicotinate and Nicotinamide Metabolism	0.307081	0.0727538			2-aminoadipate	grey	yellow
																								2-hydroxy-3-methylvalerate	Amino Acid	Leucine. Isoleucine and Valine Metabolism	0.426056	0.0107116		1-methylnicotinamide	Cofactors and Vitamins	Nicotinate and Nicotinamide Metabolism	0.145566	0.404076			2-methylserine	grey	yellow
																								3beta-hydroxy-5-cholestenoate	Lipid	Sterol	0.424704	0.0109905		pantothenate	Cofactors and Vitamins	Pantothenate and CoA Metabolism	0.295696	0.0845941			2-oxoarginine	grey	brown
																								gamma-glutamylisoleucine	Peptide	Gamma-glutamyl Amino Acid	0.424209	0.0110939		pantoate	Cofactors and Vitamins	Pantothenate and CoA Metabolism	0.245853	0.154557			2-pyrrolidinone	grey	yellow
																								vanillactate	Amino Acid	Tyrosine Metabolism	0.422348	0.0114907		bilirubin degradation product. C17H18N2O4 (3)	Partially Characterized Molecules	Partially Characterized Molecules	-0.257716	0.135			4-acetamidobutanoate	grey	yellow
																								dimethylarginine (SDMA + ADMA)	Amino Acid	Urea cycle. Arginine and Proline Metabolism	0.420097	0.0119868		phenyllactate (PLA)	Amino Acid	Phenylalanine Metabolism	0.458223	0.00563679			4-acetylphenol sulfate	grey	yellow
																								X-14939	Unknown	Unknown	0.419365	0.0121519		N-acetylphenylalanine	Amino Acid	Phenylalanine Metabolism	0.422656	0.0114243			6-oxopiperidine-2-carboxylate	grey	yellow
																								5-methylthioribose	Amino Acid	Methionine. Cysteine. SAM and Taurine Metabolism	0.412039	0.0139133		N-lactoylphenylalanine	Amino Acid	Phenylalanine Metabolism	0.342836	0.0437845			arginine	grey	blue
																								cis-3.4-methyleneheptanoate	Lipid	Fatty Acid. Branched	0.400693	0.0170629		4-hydroxyphenylacetate	Amino Acid	Phenylalanine Metabolism	0.240226	0.164517			argininosuccinate	grey	turquoise
																								3-methoxytyrosine	Amino Acid	Tyrosine Metabolism	0.393007	0.0195185		phenylacetate	Amino Acid	Phenylalanine Metabolism	0.0368196	0.833677			asparagine	grey	yellow
																								trans-3.4-methyleneheptanoate	Xenobiotics	Food Component/Plant	0.382927	0.0231789		1-stearoyl-2-docosahexaenoyl-GPE (18:0/22:6)	Lipid	Phosphatidylethanolamine (PE)	0.256837	0.136382			beta-citrylglutamate	grey	brown
																								thymol sulfate	Xenobiotics	Food Component/Plant	0.343805	0.0431535		trimethylamine N-oxide	Lipid	Phospholipid Metabolism	0.269052	0.118075			beta-cryptoxanthin	grey	yellow
																														(N(1) + N(8))-acetylspermidine	Amino Acid	Polyamine Metabolism	0.515178	0.00154055			beta-guanidinopropanoate	grey	blue
																														glu-gly-asn-val	Peptide	Polypeptide	0.0528626	0.762963			betaine	grey	turquoise
																														hypoxanthine	Nucleotide	Purine Metabolism. (Hypo)Xanthine/Inosine containing	0.249276	0.148713			bilirubin degradation product (C17H18N2O4) (2)	grey	turquoise
																														inosine	Nucleotide	Purine Metabolism. (Hypo)Xanthine/Inosine containing	0.0426373	0.807854			C-glycosyltryptophan	grey	green
																														adenosine	Nucleotide	Purine Metabolism. Adenine containing	-0.0629007	0.71962			choline-phosphate	grey	yellow
																														2'-O-methylcytidine	Nucleotide	Pyrimidine Metabolism. Cytidine containing	0.492549	0.00264855			cortisone	grey	brown
																														cytosine	Nucleotide	Pyrimidine Metabolism. Cytidine containing	-0.0681409	0.697321			creatine	grey	turquoise
																														beta-alanine	Nucleotide	Pyrimidine Metabolism. Uracil containing	0.651298	2.26308e-05			cystathionine	grey	yellow
																														uridine	Nucleotide	Pyrimidine Metabolism. Uracil containing	0.230271	0.183257			cysteine sulfinic acid	grey	blue
																														2'-deoxyuridine	Nucleotide	Pyrimidine Metabolism. Uracil containing	0.206025	0.235077			dihydroferulate	grey	yellow
																														sphinganine	Lipid	Sphingolipid Synthesis	-0.171355	0.324998			dimethyl sulfone	grey	yellow
																														succinylcarnitine (C4-DC)	Energy	TCA Cycle	0.339936	0.045717			dimethylglycine	grey	turquoise
																														succinate	Energy	TCA Cycle	0.279356	0.104117			docosapentaenoylcarnitine (C22:5n3)	grey	blue
																														gamma-CEHC	Cofactors and Vitamins	Tocopherol Metabolism	0.0308315	0.860436			dopamine 3-O-sulfate	grey	yellow
																														kynurenate	Amino Acid	Tryptophan Metabolism	0.78064	3.18361e-08			erucate (22:1n9)	grey	brown
																														indolelactate	Amino Acid	Tryptophan Metabolism	0.624703	6.03945e-05			etiocholanolone glucuronide	grey	blue
																														tryptophan	Amino Acid	Tryptophan Metabolism	0.606364	0.00011294			fructosyllysine	grey	blue
																														indoleacetate	Amino Acid	Tryptophan Metabolism	0.367769	0.0297389			gamma-glutamylalanine	grey	yellow
																														7-hydroxyindole sulfate	Amino Acid	Tryptophan Metabolism	0.271887	0.114103			gamma-glutamylglutamate	grey	blue
																														3-indoxyl sulfate	Amino Acid	Tryptophan Metabolism	0.245074	0.155909			gamma-glutamylglycine	grey	yellow
																														indolepropionate	Amino Acid	Tryptophan Metabolism	-0.184414	0.288909			gamma-glutamylhistidine	grey	turquoise
																														tryptophan betaine	Amino Acid	Tryptophan Metabolism	-0.363131	0.0320261			glutamate gamma-methyl ester	grey	yellow
																														4-hydroxyphenylpyruvate	Amino Acid	Tyrosine Metabolism	0.534741	0.000935034			glutamine	grey	yellow
																														thyroxine	Amino Acid	Tyrosine Metabolism	0.497516	0.00235893			glycerol-3-phosphate	grey	yellow
																														N-acetyltyrosine	Amino Acid	Tyrosine Metabolism	0.347098	0.0410635			glycine	grey	yellow
																														phenol sulfate	Amino Acid	Tyrosine Metabolism	0.196377	0.258206			guanidinoacetate	grey	blue
																														4-methoxyphenol sulfate	Amino Acid	Tyrosine Metabolism	0.125499	0.472545			guanine	grey	yellow
																														urea	Amino Acid	Urea cycle. Arginine and Proline Metabolism	0.622318	6.56633e-05			homoarginine	grey	turquoise
																														N-acetylarginine	Amino Acid	Urea cycle. Arginine and Proline Metabolism	0.467908	0.00459006			homostachydrine	grey	yellow
																														N-acetylcitrulline	Amino Acid	Urea cycle. Arginine and Proline Metabolism	0.332274	0.051155			hydroxyasparagine	grey	turquoise
																														3-amino-2-piperidone	Amino Acid	Urea cycle. Arginine and Proline Metabolism	0.148462	0.394687			indoleacetoylcarnitine	grey	brown
																														argininate	Amino Acid	Urea cycle. Arginine and Proline Metabolism	0.106471	0.542692			isoursodeoxycholate	grey	blue
																														N-delta-acetylornithine	Amino Acid	Urea cycle. Arginine and Proline Metabolism	-0.149855	0.390219			kynurenine	grey	turquoise
																														N-methylhydroxyproline	Amino Acid	Urea cycle. Arginine and Proline Metabolism	-0.164554	0.344852			lactate	grey	green
																														pyridoxate	Cofactors and Vitamins	Vitamin B6 Metabolism	0.586307	0.000214602			malonylcarnitine	grey	turquoise
																														pyridoxal	Cofactors and Vitamins	Vitamin B6 Metabolism	0.457695	0.00569932			methionine	grey	blue
																														caffeine	Xenobiotics	Xanthine Metabolism	-0.0745726	0.670291			methylphosphate	grey	blue
																														theophylline	Xenobiotics	Xanthine Metabolism	-0.181674	0.296259			N-acetylleucine	grey	blue
																														paraxanthine	Xenobiotics	Xanthine Metabolism	-0.212155	0.22113			N-acetyl-2-aminooctanoate	grey	turquoise
																														1,7-dimethylurate	Xenobiotics	Xanthine Metabolism	-0.240056	0.164826			N-acetyl-aspartyl-glutamate (NAAG)	grey	brown
																														1-methylxanthine	Xenobiotics	Xanthine Metabolism	-0.258881	0.133181			N-acetylalanine	grey	brown
																														X-15503	Unknown	Unknown	0.588142	0.000202711			N-acetylaspartate (NAA)	grey	turquoise
																														X-12015	Unknown	Unknown	0.542141	0.000767967			N-acetylglutamate	grey	brown
																														X-12707	Unknown	Unknown	0.388193	0.0212018			N-acetylkynurenine (2)	grey	turquoise
																														X-19183	Unknown	Unknown	0.302505	0.0773466			N-acetylmethionine-sulfoxide	grey	yellow
																														X-13729	Unknown	Unknown	0.299994	0.0799602			N-alpha-acetylornithine	grey	brown
																														X-18935	Unknown	Unknown	0.297523	0.0825998			N-formylanthranilic-acid	grey	green
																														X-12718	Unknown	Unknown	0.26342	0.126273			N-N-dimethyl-pro-pro	grey	turquoise
																														X-12007	Unknown	Unknown	0.240092	0.164762			N1-methyladenosine	grey	turquoise
																														X-21383	Unknown	Unknown	0.22193	0.20008			N2-N2-dimethylguanosine	grey	turquoise
																														X-12216	Unknown	Unknown	0.205604	0.236055			N6-carbamoylthreonyladenosine	grey	green
																														X-12714	Unknown	Unknown	0.197814	0.254668			nicotinamide	grey	turquoise
																														X-21310	Unknown	Unknown	0.183487	0.291383			nicotinamide-riboside	grey	green
																														X-21788	Unknown	Unknown	0.163239	0.348774			octadecadienedioate (C18:2-DC)	grey	blue
																														X-18899	Unknown	Unknown	0.117447	0.501634			octadecenedioate (C18:1-DC)	grey	green
																														X-11852	Unknown	Unknown	0.105365	0.546916			ornithine	grey	yellow
																														X-12844	Unknown	Unknown	0.0901279	0.60663			phenylacetylcarnitine	grey	yellow
																														X-12126	Unknown	Unknown	0.0824373	0.637786			phenylalanine	grey	blue
																														X-21258	Unknown	Unknown	0.064203	0.714056			phosphate	grey	green
																														X-17346	Unknown	Unknown	0.047662	0.78571			pyrraline	grey	yellow
																														X-12849	Unknown	Unknown	0.00307999	0.98599			pyruvate	grey	brown
																														X-11847	Unknown	Unknown	-0.0148372	0.932583			S-methylcysteine	grey	yellow
																														X-11849	Unknown	Unknown	-0.0171594	0.922062			S-methylcysteine sulfoxide	grey	yellow
																														X-12407	Unknown	Unknown	-0.0351319	0.841202			S-1-pyrroline-5-carboxylate	grey	yellow
																														X-12729	Unknown	Unknown	-0.0835311	0.633316			suberate (C8-DC)	grey	yellow
																														X-12283	Unknown	Unknown	-0.103365	0.554591			sulfate of piperine metabolite C18H21NO3 (3)	grey	blue
																														X-12013	Unknown	Unknown	-0.125219	0.473541			taurochenodeoxycholic acid-3-sulfate	grey	green
																														X-12111	Unknown	Unknown	-0.131687	0.450806			taurodeoxycholate	grey	blue
																														X-12726	Unknown	Unknown	-0.161188	0.354946			taurodeoxycholic acid-3-sulfate	grey	turquoise
																														X-12544	Unknown	Unknown	-0.181293	0.297291			taurolithocholate 3-sulfate	grey	green
																														X-21821	Unknown	Unknown	-0.189963	0.274389			theobromine	grey	green
																														X-12798	Unknown	Unknown	-0.191396	0.270717			thioproline	grey	blue
																														X-12847	Unknown	Unknown	-0.209164	0.227861			threonine	grey	yellow
																														X-13431	Unknown	Unknown	-0.255451	0.138585			trans-4-hydroxyproline	grey	brown
																														X-18901	Unknown	Unknown	-0.345954	0.0417799			trans-urocanate	grey	blue
																																					tyramine-O-sulfate	grey	brown
																																					tyrosine	grey	blue
																																					uracil	grey	brown
																																					valylleucine	grey	turquoise
																																					vanillic acid glycine	grey	yellow
																																					X-11299	grey	brown
																																					X-11315	grey	blue
																																					X-11381	grey	green
																																					X-11478	grey	turquoise
																																					X-13728	grey	green
																																					X-15245	grey	turquoise
																																					X-17690	grey	blue
																																					X-19438	grey	turquoise
																																					X-12127	grey	yellow
																																					X-12680	grey	yellow
																																					X-15461	grey	yellow
																																					X-21342	grey	yellow
																																					S-a-amino-omega-caprolactam	grey	turquoise
																																					1-methyl-4-imidazoleacetate	grey	turquoise
																																					1-myristoylglycerol (14:0)	grey	green
																																					1-stearoyl-2-oleoyl-GPS (18:0/18:1)	grey	turquoise
																																					2-O-methyluridine	grey	brown
																																					2,3-dihydroxy-5-methylthio-4-pentenoate (DMTPA)	grey	turquoise
																																					2-hydroxyphenylacetate	grey	blue
																																					3,4-hydroxyphenyl-lactate	grey	brown
																																					3-methylxanthine	grey	green
																																					4-hydroxycoumarin	grey	blue
																																					5,6-dihydrothymine	grey	brown
																																					5,6-dihydrouracil	grey	brown
																																					5-hydroxyindoleacetate	grey	brown
																																					7-alpha-hydroxy-3-oxo-4-cholestenoate (7-Hoca)	grey	green
																																					xanthurenate	grey	green
																																					5-oxoproline	turquoise	blue
																																					alanine	turquoise	yellow
																																					beta-hydroxyisovalerate	turquoise	brown
																																					butyrate/isobutyrate (4:0)	turquoise	grey
																																					citrulline	turquoise	grey
																																					ergothioneine	turquoise	blue
																																					Fibrinopeptide B (1-12)	turquoise	blue
																																					gamma-glutamylphenylalanine	turquoise	grey
																																					gamma-glutamylvaline	turquoise	grey
																																					glutamine conjugate of C7H12O2	turquoise	brown
																																					glycoursodeoxycholate	turquoise	blue
																																					indole 3-carboxylate	turquoise	brown
																																					isoleucine	turquoise	grey
																																					leucine	turquoise	grey
																																					N-acetyl beta-alanine	turquoise	blue
																																					N-formylmethionine	turquoise	brown
																																					sebacate (C10-DC)	turquoise	blue
																																					serotonin	turquoise	grey
																																					valine	turquoise	grey
																																					X-17438	turquoise	yellow
																																					X-21471	turquoise	green
																																					2-butenoylglycine	turquoise	grey
																																					3-hydroxy-2-ethylpropionate	turquoise	brown
																																					3-hydroxyoctanoate	turquoise	brown
																																					3-methyl-2-oxobutyrate	turquoise	brown
																																					3-methyl-2-oxovalerate	turquoise	brown
																																					3b-hydroxy-5-cholenoic-acid	turquoise	yellow
																																					4-methyl-2-oxopentanoate	turquoise	brown
																																					6-bromotryptophan	turquoise	grey
																																					acisoga	yellow	turquoise
																																					adrenoylcarnitine (C22:4)	yellow	yellow
																																					allantoin	yellow	brown
																																					alpha-hydroxycaproate	yellow	grey
																																					arachidonoylcarnitine (C20:4)	yellow	grey
																																					betonicine	yellow	brown
																																					dihomo linolenoylcarnitine (C20:3n3 or 6)	yellow	yellow
																																					Fibrinopeptide B (1-11)	yellow	grey
																																					gamma-glutamylthreonine	yellow	grey
																																					glutamine degradant	yellow	turquoise
																																					homocitrulline	yellow	grey
																																					isovalerate (i5)	yellow	turquoise
																																					isovalerylcarnitine (C5)	yellow	grey
																																					methylsuccinoylcarnitine	yellow	grey
																																					N-acetylproline	yellow	brown
																																					N-acetylglucosamine-N-acetylgalactosamine	yellow	turquoise
																																					N-acetylisoleucine	yellow	grey
																																					N-acetylneuraminate	yellow	turquoise
																																					N-acetylvaline	yellow	turquoise
																																					N6-acetyllysine	yellow	grey
																																					proline	yellow	brown
																																					quinolinate	yellow	grey
																																					X-12193	yellow	yellow
																																					X-13866	yellow	grey
																																					X-16087	yellow	grey
																																					X-17357	yellow	grey
																																					1,5-anhydroglucitol (1,5-AG)	yellow	turquoise
																																					1-linoleoyl-GPA (18:2)	yellow	brown
																																					3beta-7alpha-dihydroxy-5-cholestenoate	yellow	grey
																																					4-ethylphenylsulfate	yellow	grey
																																					5,6-dihydrouridine	yellow	grey
																																					8-hydroxyoctanoate	yellow	brown

## Sheet: Supplementary Table S4
Supplementary Table S4. (A) Results of a linear model to associate metabolite modules to phenotypic traits. Nominally significant associations (directionality and strength shown by beta estimates) are bolded (p < 0.05) and significant associations after correcting for testing 6 modules and 22 traits (FDR) are bolded and in red. (B) Results from a linear model to associate metabolite modules to th…
(A) Module - phenotype trait associations (heatmap data Supplemental figure F2)						(B) Module - group associations (linear model)		(B) Module - group associations (Tukey's post-hoc pairwise comparisons)
Module	Trait	Beta estimate (module - trait)*	P-value trait (eigenmetabolite)**	Q-value trait (BH correction)		Module	P-value group	P-value bodybuilder vs controls	P-value endurance vs controls	P-value sprint vs controls	P-value endurance vs bodybuilder	P-value sprint vs bodybuilder	P-value sprint vs endurance
yellow	age	-0.21994	1.45827e-05	0.00259628		yellow	5.97e-07	7.37116e-07	0.00202093	0.408409	0.0112016	4.06733e-05	0.0979402
green	Endurance_min	0.436213	2.82263e-05	0.00259628		green	0.003	0.912761	0.0405869	0.999972	0.00381932	0.920041	0.0278766
yellow	biceps	-0.18924	3.09081e-05	0.00259628		blue	0.438	0.988909	0.993612	0.627563	0.91993	0.774104	0.384936
yellow	vitamine_B6	-0.3384	7.14026e-05	0.00403043		brown	0.03	0.784078	0.456833	0.555472	0.946625	0.101401	0.0244723
yellow	Resistance_min	-0.21732	8.6811e-05	0.00403043		grey	0.047	0.17555	0.999646	0.346935	0.0865072	0.980985	0.216121
yellow	EPA_DHA	-0.642495	9.59626e-05	0.00403043		turquoise	0.1424	0.10218	0.612648	0.43249	0.542393	0.835586	0.974008
green	Pmaxrel	0.383913	0.000161671	0.00582017
yellow	zinc	-0.32288	0.000318989	0.0100482
green	VO2M	0.358698	0.000432047	0.0120973
green	VT1	0.362001	0.000480626	0.0121118
yellow	quad	-0.162232	0.000961414	0.0206019
yellow	vitamine_E	-0.360681	0.000981041	0.0206019
yellow	bmi	-0.127516	0.00118416	0.0229545
yellow	magnesium	-0.240557	0.00207861	0.0345962
yellow	vitamine_A	-0.339679	0.00217749	0.0345962
green	Pmaxabs	0.312936	0.00219658	0.0345962
grey	B_vitamins_other	0.344474	0.0029842	0.0442363
green	Lac_clearance_p2vsp10	-0.263024	0.00400635	0.0560889
grey	Fmaxabs60_knee_Nm	0.0690259	0.00581826	0.0771685
grey	molybdenum	0.312514	0.00806775	0.101654
grey	selenium	0.277746	0.00861636	0.103075
yellow	vitamine_D3	-0.237101	0.00899864	0.103075
yellow	RSI	0.0818253	0.00984461	0.107863
grey	grpstr	0.0828077	0.0110166	0.115675
brown	RSI	-0.235988	0.0122434	0.123413
brown	Speed_min	-0.233735	0.0148598	0.141345
turquoise	Resistance_min	-0.277151	0.0151441	0.141345
grey	vitamine_E	0.216577	0.0164087	0.147678
grey	vitamine_A	0.294257	0.0187949	0.163321
green	bodyfat	-0.216629	0.0205845	0.172909
grey	Fmaxrel60_knee_Nm	0.0381151	0.0228813	0.186003
grey	magnesium	0.122327	0.0248432	0.19564
yellow	Speed_min	0.0789656	0.025944	0.196279
grey	vitamine_B6	0.121034	0.0264821	0.196279
blue	weight	0.217738	0.0277922	0.199121
turquoise	RR_sys	0.24703	0.0284458	0.199121
yellow	B_vitamins_other	-0.20168	0.0298277	0.200499
grey	vitamine_C	0.191981	0.0302339	0.200499
yellow	vitamine_B12	-0.23255	0.0310494	0.200627
green	biceps	-0.199604	0.0337315	0.212509
brown	vitamine_A	0.553643	0.038675	0.235618
brown	age	0.20151	0.0394009	0.235618
grey	mang_copp	0.380164	0.0408159	0.235618
grey	vitamine_D3	0.251634	0.0418166	0.235618
grey	chrome	0.277225	0.0420747	0.235618
blue	RR_sys	0.198606	0.0460911	0.252499
blue	RR_dia	0.199668	0.0509901	0.269027
blue	age	0.184348	0.0512432	0.269027
green	grpstr	-0.183767	0.05565	0.28611
blue	biceps	0.168176	0.0574527	0.28611
grey	arginine	0.202226	0.0579031	0.28611
grey	VT1	-0.0080617	0.0593756	0.287743
grey	weight	0.0536134	0.0625439	0.297378
green	HRV	0.213735	0.0657825	0.306985
yellow	potassium	-0.287316	0.0688469	0.315444
yellow	HRV	-0.136891	0.0701548	0.315696
blue	Fmaxabs60_knee_Nm	0.187552	0.072431	0.320221
yellow	RR_sys	0.134156	0.0763547	0.331748
green	Resistance_min	-0.167688	0.0785615	0.335551
yellow	HR_rest	0.12768	0.0925404	0.384198
green	bmi	-0.158376	0.0948386	0.384198
brown	VT1	0.162655	0.095829	0.384198
grey	quad	0.0521465	0.0960496	0.384198
grey	Speed_min	0.0472425	0.0996739	0.392466
turquoise	Fmaxabs60_knee_Nm	0.169005	0.103193	0.399093
grey	biceps	0.0374296	0.104524	0.399093
blue	bodyfat	0.141102	0.108389	0.407671
yellow	selenium	-0.104651	0.112362	0.408217
grey	Resistance_min	0.0215653	0.114793	0.408217
brown	bmi	0.150311	0.116594	0.408217
grey	zinc	0.126873	0.117249	0.408217
turquoise	weight	0.164326	0.117795	0.408217
blue	Resistance_min	-0.181236	0.118253	0.408217
blue	Pmaxabs	0.189162	0.124645	0.415396
brown	bodyfat	0.15857	0.124781	0.415396
brown	vitamine_E	0.322746	0.125278	0.415396
blue	bmi	0.140863	0.129724	0.415497
turquoise	EPA_DHA	-0.620483	0.130586	0.415497
yellow	grpstr	-0.0420264	0.133018	0.415497
grey	vitamine_B12	0.198875	0.13343	0.415497
grey	bodyfat	-0.0691458	0.134563	0.415497
blue	RSI	-0.138573	0.136258	0.415497
blue	calcium	0.3747	0.137867	0.415497
green	weight	-0.145983	0.138688	0.415497
grey	VO2M	-0.00272649	0.140148	0.415497
yellow	RR_dia	-0.0427136	0.146614	0.429613
grey	iron	0.269959	0.151779	0.43759
brown	Lac_clearance_p2vsp10	-0.143303	0.152809	0.43759
grey	potassium	-0.137076	0.154688	0.437993
blue	Speed_min	-0.148163	0.156846	0.439167
brown	Endurance_min	0.137796	0.159767	0.442433
turquoise	Pmaxabs	0.151813	0.165488	0.453294
blue	Lac_clearance_p2vsp10	-0.170101	0.169788	0.454149
brown	Pmaxabs	0.147952	0.17152	0.454149
green	HR_rest	-0.145167	0.17248	0.454149
brown	B_vitamins_other	0.337414	0.173009	0.454149
blue	BCAA	0.403434	0.176063	0.457401
green	vitamine_A	-0.393882	0.179142	0.460651
grey	Pmaxrel	0.00188309	0.182605	0.460755
grey	age	-0.0228626	0.182839	0.460755
green	glutamine	-0.400795	0.187928	0.465629
brown	quad	0.120438	0.19171	0.465629
green	calcium	0.280269	0.191968	0.465629
green	EPA_DHA	-0.423106	0.192164	0.465629
blue	chrome	0.352729	0.204281	0.483253
blue	molybdenum	0.361931	0.204619	0.483253
turquoise	Lac_clearance_p2vsp10	-0.137368	0.205191	0.483253
green	Fmaxabs60_knee_Nm	-0.122912	0.214128	0.493561
grey	Endurance_min	0.0305473	0.217339	0.493561
green	magnesium	0.223482	0.21758	0.493561
green	potassium	0.310676	0.218501	0.493561
turquoise	molybdenum	0.404303	0.221198	0.493561
grey	BCAA	0.0639981	0.221319	0.493561
blue	selenium	0.324294	0.227043	0.497588
brown	Pmaxrel	0.124804	0.227074	0.497588
green	vitamine_C	-0.294784	0.241294	0.522811
yellow	Fmaxabs60_knee_Nm	-0.0254551	0.242853	0.522811
brown	potassium	0.263179	0.246846	0.522811
blue	glutamine	0.295016	0.248209	0.522811
brown	biceps	0.100029	0.248957	0.522811
brown	Fmaxrel60_knee_Nm	0.103401	0.255074	0.530146
grey	bmi	0.017454	0.258318	0.530146
yellow	molybdenum	-0.0808221	0.258908	0.530146
yellow	glutamine	-0.070068	0.261177	0.530146
blue	VT1	0.144789	0.262969	0.530146
green	iron	0.267131	0.267819	0.535639
brown	Fmaxabs60_knee_Nm	0.102184	0.273189	0.542075
yellow	chrome	-0.0691288	0.293185	0.577209
turquoise	mang_copp	0.379241	0.298436	0.582992
turquoise	zinc	-0.218306	0.305653	0.589409
brown	RR_dia	0.091671	0.308279	0.589409
blue	EPA_DHA	-0.472411	0.308738	0.589409
brown	RR_sys	0.102172	0.325539	0.616811
brown	magnesium	0.187656	0.338694	0.636947
grey	glutamine	-0.00850115	0.341875	0.638166
turquoise	iron	0.318641	0.351125	0.644622
brown	vitamine_B6	0.19239	0.351192	0.644622
brown	mang_copp	-0.248461	0.353007	0.644622
turquoise	HR_rest	0.0969518	0.360952	0.654388
yellow	Fmaxrel60_knee_Nm	-0.0254925	0.368813	0.663863
turquoise	calcium	0.219809	0.375912	0.668419
turquoise	vitamine_D3	-0.233434	0.376649	0.668419
turquoise	bodyfat	0.0754345	0.39366	0.693722
blue	vitamine_B6	0.171447	0.416854	0.728747
turquoise	Fmaxrel60_knee_Nm	0.0908236	0.419319	0.728747
yellow	calcium	-0.0818931	0.422282	0.72887
yellow	VO2M	0.00457771	0.426223	0.728896
green	zinc	0.156892	0.428082	0.728896
yellow	VT1	-0.0660509	0.436766	0.729442
green	vitamine_E	-0.19744	0.439581	0.729442
turquoise	VO2M	0.0899878	0.441582	0.729442
blue	magnesium	0.172035	0.441877	0.729442
turquoise	quad	-0.0822852	0.447426	0.729442
green	RSI	-0.0757827	0.448463	0.729442
blue	quad	0.0840232	0.448665	0.729442
blue	potassium	0.236848	0.459548	0.731495
blue	HRV	-0.0758891	0.460471	0.731495
yellow	Lac_clearance_p2vsp10	0.0457409	0.464917	0.731495
brown	vitamine_C	-0.193717	0.46655	0.731495
green	vitamine_B6	-0.138323	0.468435	0.731495
blue	HR_rest	0.0791686	0.469256	0.731495
brown	EPA_DHA	0.218975	0.470247	0.731495
blue	vitamine_B12	0.179104	0.479768	0.741728
grey	RSI	-0.00854833	0.49113	0.752026
blue	VO2M	0.101535	0.492398	0.752026
yellow	bodyfat	0.0544946	0.496431	0.753618
blue	vitamine_E	0.146006	0.503288	0.759453
brown	VO2M	0.0661153	0.515572	0.763165
blue	grpstr	0.0672255	0.517246	0.763165
turquoise	chrome	0.197863	0.519044	0.763165
grey	Lac_clearance_p2vsp10	0.0140439	0.519507	0.763165
turquoise	vitamine_C	0.186373	0.523588	0.763165
turquoise	HRV	-0.071333	0.523919	0.763165
green	BCAA	-0.234481	0.530978	0.769003
blue	vitamine_C	0.178583	0.534819	0.77006
turquoise	vitamine_B6	-0.15086	0.53782	0.77006
blue	zinc	0.127676	0.544692	0.775493
grey	calcium	0.0794194	0.551288	0.780475
yellow	Pmaxabs	-0.0505185	0.562365	0.788854
brown	zinc	0.100339	0.563467	0.788854
turquoise	bmi	-0.0778589	0.566897	0.789271
yellow	weight	0.000629551	0.57393	0.791172
turquoise	selenium	0.18221	0.579648	0.791172
green	RR_sys	0.04032	0.58275	0.791172
brown	BCAA	0.134157	0.583496	0.791172
blue	arginine	0.147725	0.58608	0.791172
brown	iron	-0.127157	0.5871	0.791172
turquoise	Speed_min	-0.036277	0.596151	0.799096
yellow	Endurance_min	-0.0555898	0.600574	0.800766
blue	vitamine_A	0.153652	0.60548	0.803057
blue	mang_copp	0.184993	0.615027	0.808456
brown	weight	0.0560767	0.615967	0.808456
turquoise	BCAA	0.174733	0.621003	0.810843
grey	HRV	0.0815433	0.633437	0.820806
brown	arginine	-0.170885	0.646303	0.820806
brown	vitamine_D3	0.0746165	0.649337	0.820806
green	age	0.0454807	0.649582	0.820806
grey	EPA_DHA	0.0458893	0.65089	0.820806
green	B_vitamins_other	-0.125048	0.652146	0.820806
green	RR_dia	0.0386608	0.653189	0.820806
blue	B_vitamins_other	0.128783	0.659016	0.820806
yellow	vitamine_C	0.0876663	0.660484	0.820806
grey	Pmaxabs	0.0359258	0.661205	0.820806
turquoise	VT1	0.0495555	0.664662	0.821053
turquoise	RSI	0.0588477	0.672289	0.826424
brown	selenium	0.0953256	0.681321	0.833461
turquoise	Pmaxrel	0.0537673	0.691256	0.837905
green	vitamine_B12	-0.111868	0.693987	0.837905
brown	calcium	0.0686666	0.694929	0.837905
green	quad	-0.0297881	0.708958	0.847397
green	arginine	-0.134893	0.709527	0.847397
turquoise	grpstr	0.0372191	0.712986	0.847512
turquoise	age	0.0220079	0.730925	0.861528
yellow	Pmaxrel	-0.0503081	0.731615	0.861528
green	vitamine_D3	-0.0746696	0.741294	0.867074
brown	HRV	-0.0473002	0.743207	0.867074
blue	Endurance_min	0.0822331	0.747875	0.8685
brown	chrome	-0.0795957	0.754557	0.87224
green	selenium	-0.0672219	0.758345	0.872616
blue	Fmaxrel60_knee_Nm	0.0500254	0.764649	0.874934
turquoise	vitamine_E	-0.0881502	0.770646	0.874934
blue	vitamine_D3	-0.0715898	0.770775	0.874934
green	mang_copp	0.0623108	0.775698	0.876573
turquoise	glutamine	0.0584167	0.786213	0.884489
green	chrome	0.063603	0.791519	0.886501
brown	HR_rest	0.0347598	0.807976	0.900929
brown	glutamine	0.0337214	0.822894	0.907995
turquoise	magnesium	-0.0322439	0.82366	0.907995
green	Fmaxrel60_knee_Nm	-0.0197143	0.825123	0.907995
grey	HR_rest	-0.061956	0.833571	0.913304
blue	Pmaxrel	0.055549	0.840634	0.913587
yellow	BCAA	0.065372	0.84108	0.913587
turquoise	B_vitamins_other	0.0630428	0.850736	0.91983
turquoise	arginine	0.0808989	0.854583	0.91983
yellow	arginine	-0.0310419	0.857778	0.91983
turquoise	vitamine_A	-0.0598794	0.870381	0.927099
turquoise	vitamine_B12	-0.0385615	0.871915	0.927099
yellow	mang_copp	-0.0150911	0.903784	0.956948
green	Speed_min	0.00632323	0.907772	0.957149
turquoise	RR_dia	0.000824615	0.922239	0.968351
blue	iron	0.0595455	0.929716	0.972151
yellow	iron	-0.0401514	0.940312	0.973115
grey	RR_dia	0.014838	0.941272	0.973115
grey	RR_sys	-0.0143332	0.943962	0.973115
brown	molybdenum	-0.000532508	0.946084	0.973115
turquoise	biceps	-0.0201997	0.976896	0.991605
brown	grpstr	-0.000311734	0.977701	0.991605
green	molybdenum	-0.00068245	0.981363	0.991605
turquoise	Endurance_min	0.0123438	0.984853	0.991605
turquoise	potassium	-0.0121457	0.985515	0.991605
brown	vitamine_B12	-0.0494069	0.98767	0.991605
brown	Resistance_min	-0.0217693	0.9961	0.9961
*Beta estimates are derived from a linear model on the module - trait associations based on the z-scored means per participant
** P-values are dervied from a linear model on the module - trait associations based on the eigenmetabolites per participant

## Sheet: Supplementary Table S5
Supplementary Table S5. Network connectivity data for the "green", "yellow" and "brown" module. The connection between metabolites is given in columns "from node" and "to node" and the strength of the connection is given by the weight. This data supplements Figure 2 (inner circle showing network connectivity) in the manuscript.
From node	To node	Module	Weight
spermidine	O-sulfo-L-tyrosine	yellow	0.0211914
spermidine	2-hydroxylaurate	yellow	0.0204994
deoxycholate	eicosapentaenoate (EPA, 20:5n3)	yellow	0.0243642
urate	androsterone sulfate	yellow	0.0457508
urate	epiandrosterone sulfate	yellow	0.0492906
urate	5alpha-androstan-3beta,17beta-diol disulfate	yellow	0.0291045
urate	androstenediol (3beta,17beta) disulfate (1)	yellow	0.0245392
urate	androstenediol (3beta,17beta) disulfate (2)	yellow	0.0389691
urate	5alpha-androstan-3alpha,17alpha-diol monosulfate	yellow	0.0434695
urate	5alpha-androstan-3alpha,17beta-diol monosulfate (1)	yellow	0.0551503
urate	5alpha-androstan-3beta,17beta-diol monosulfate (2)	yellow	0.049024
urate	androstenediol (3beta,17beta) monosulfate (2)	yellow	0.021806
urate	androsterone glucuronide	yellow	0.0451325
eicosapentaenoate (EPA, 20:5n3)	4-guanidinobutanoate	yellow	0.0665386
eicosapentaenoate (EPA, 20:5n3)	docosahexaenoate (DHA, 22:6n3)	yellow	0.195256
eicosapentaenoate (EPA, 20:5n3)	1-oleoylglycerol (18:1)	yellow	0.0213048
eicosapentaenoate (EPA, 20:5n3)	3-carboxy-4-methyl-5-propyl-2-furanpropanoate (CMPF)	yellow	0.0399883
eicosapentaenoate (EPA, 20:5n3)	N4-acetylcytidine	yellow	0.0202305
eicosapentaenoate (EPA, 20:5n3)	androstenediol (3beta,17beta) disulfate (1)	yellow	0.0260788
eicosapentaenoate (EPA, 20:5n3)	pregnenediol disulfate (C21H34O8S2)	yellow	0.0208959
eicosapentaenoate (EPA, 20:5n3)	androstenediol (3alpha, 17alpha) monosulfate (3)	yellow	0.0247725
eicosapentaenoate (EPA, 20:5n3)	1-palmitoyl-2-docosahexaenoyl-GPC (16:0/22:6)	yellow	0.0429186
eicosapentaenoate (EPA, 20:5n3)	1-stearoyl-2-docosahexaenoyl-GPC (18:0/22:6)	yellow	0.0835747
eicosapentaenoate (EPA, 20:5n3)	nisinate (24:6n3)	yellow	0.0870132
eicosapentaenoate (EPA, 20:5n3)	docosahexaenoylcarnitine (C22:6)	yellow	0.060819
eicosapentaenoate (EPA, 20:5n3)	hydroxy-CMPF	yellow	0.0741928
eicosapentaenoate (EPA, 20:5n3)	pregnenetriol disulfate	yellow	0.03459
4-guanidinobutanoate	docosahexaenoate (DHA, 22:6n3)	yellow	0.0552553
4-guanidinobutanoate	hydroxy-CMPF	yellow	0.021742
docosahexaenoate (DHA, 22:6n3)	3-carboxy-4-methyl-5-propyl-2-furanpropanoate (CMPF)	yellow	0.0283165
docosahexaenoate (DHA, 22:6n3)	androstenediol (3alpha, 17alpha) monosulfate (3)	yellow	0.0200104
docosahexaenoate (DHA, 22:6n3)	1-palmitoyl-2-docosahexaenoyl-GPC (16:0/22:6)	yellow	0.0604489
docosahexaenoate (DHA, 22:6n3)	1-stearoyl-2-docosahexaenoyl-GPC (18:0/22:6)	yellow	0.10316
docosahexaenoate (DHA, 22:6n3)	nisinate (24:6n3)	yellow	0.0975735
docosahexaenoate (DHA, 22:6n3)	docosahexaenoylcarnitine (C22:6)	yellow	0.0795431
docosahexaenoate (DHA, 22:6n3)	hydroxy-CMPF	yellow	0.0585431
docosahexaenoate (DHA, 22:6n3)	pregnenetriol disulfate	yellow	0.0252885
dehydroepiandrosterone sulfate (DHEA-S)	isocaproate (i6:0)	yellow	0.0427457
dehydroepiandrosterone sulfate (DHEA-S)	androsterone sulfate	yellow	0.0885804
dehydroepiandrosterone sulfate (DHEA-S)	3-carboxy-4-methyl-5-propyl-2-furanpropanoate (CMPF)	yellow	0.0204367
dehydroepiandrosterone sulfate (DHEA-S)	epiandrosterone sulfate	yellow	0.0642356
dehydroepiandrosterone sulfate (DHEA-S)	5alpha-androstan-3beta,17beta-diol disulfate	yellow	0.0623768
dehydroepiandrosterone sulfate (DHEA-S)	5alpha-pregnan-3beta,20alpha-diol disulfate	yellow	0.0654268
dehydroepiandrosterone sulfate (DHEA-S)	androstenediol (3beta,17beta) disulfate (1)	yellow	0.163222
dehydroepiandrosterone sulfate (DHEA-S)	pregnenediol disulfate (C21H34O8S2)	yellow	0.0959031
dehydroepiandrosterone sulfate (DHEA-S)	androstenediol (3beta,17beta) disulfate (2)	yellow	0.146704
dehydroepiandrosterone sulfate (DHEA-S)	21-hydroxypregnenolone disulfate	yellow	0.0891155
dehydroepiandrosterone sulfate (DHEA-S)	5alpha-androstan-3alpha,17alpha-diol monosulfate	yellow	0.0833696
dehydroepiandrosterone sulfate (DHEA-S)	5alpha-pregnan-3beta,20beta-diol monosulfate (1)	yellow	0.097763
dehydroepiandrosterone sulfate (DHEA-S)	5alpha-pregnan-3beta,20alpha-diol monosulfate (2)	yellow	0.0458613
dehydroepiandrosterone sulfate (DHEA-S)	5alpha-androstan-3alpha,17beta-diol disulfate	yellow	0.0480869
dehydroepiandrosterone sulfate (DHEA-S)	5alpha-androstan-3alpha,17beta-diol monosulfate (1)	yellow	0.0743208
dehydroepiandrosterone sulfate (DHEA-S)	5alpha-androstan-3beta,17beta-diol monosulfate (2)	yellow	0.0581372
dehydroepiandrosterone sulfate (DHEA-S)	androstenediol (3alpha, 17alpha) monosulfate (2)	yellow	0.0962252
dehydroepiandrosterone sulfate (DHEA-S)	androstenediol (3alpha, 17alpha) monosulfate (3)	yellow	0.0876652
dehydroepiandrosterone sulfate (DHEA-S)	androstenediol (3beta,17beta) monosulfate (1)	yellow	0.215231
dehydroepiandrosterone sulfate (DHEA-S)	androstenediol (3beta,17beta) monosulfate (2)	yellow	0.0471089
dehydroepiandrosterone sulfate (DHEA-S)	pregnenediol sulfate (C21H34O5S)	yellow	0.123649
dehydroepiandrosterone sulfate (DHEA-S)	17alpha-hydroxypregnenolone 3-sulfate	yellow	0.0867104
dehydroepiandrosterone sulfate (DHEA-S)	pregnenolone sulfate	yellow	0.131047
dehydroepiandrosterone sulfate (DHEA-S)	andro steroid monosulfate C19H28O6S (1)	yellow	0.045986
dehydroepiandrosterone sulfate (DHEA-S)	androsterone glucuronide	yellow	0.0587778
dehydroepiandrosterone sulfate (DHEA-S)	5alpha-androstan-3alpha,17beta-diol monosulfate (2)	yellow	0.0208435
dehydroepiandrosterone sulfate (DHEA-S)	hydroxy-CMPF	yellow	0.0263122
dehydroepiandrosterone sulfate (DHEA-S)	11beta-hydroxyandrosterone glucuronide	yellow	0.0429357
dehydroepiandrosterone sulfate (DHEA-S)	pregnenetriol sulfate	yellow	0.105629
dehydroepiandrosterone sulfate (DHEA-S)	pregnenetriol disulfate	yellow	0.108168
dehydroepiandrosterone sulfate (DHEA-S)	GlcNAc sulfate conjugate of C21H34O2 steroid	yellow	0.0333344
dehydroepiandrosterone sulfate (DHEA-S)	tetrahydrocortisone glucuronide (5)	yellow	0.0455025
isocaproate (i6:0)	androstenediol (3beta,17beta) disulfate (2)	yellow	0.0264964
isocaproate (i6:0)	21-hydroxypregnenolone disulfate	yellow	0.0261205
isocaproate (i6:0)	5alpha-pregnan-3beta,20beta-diol monosulfate (1)	yellow	0.0219343
isocaproate (i6:0)	androstenediol (3alpha, 17alpha) monosulfate (2)	yellow	0.0444269
isocaproate (i6:0)	androstenediol (3beta,17beta) monosulfate (1)	yellow	0.0302339
isocaproate (i6:0)	pregnenediol sulfate (C21H34O5S)	yellow	0.0365231
isocaproate (i6:0)	17alpha-hydroxypregnenolone 3-sulfate	yellow	0.0564032
isocaproate (i6:0)	pregnenolone sulfate	yellow	0.0556061
isocaproate (i6:0)	GlcNAc sulfate conjugate of C21H34O2 steroid	yellow	0.0316084
1-oleoylglycerol (18:1)	androsterone sulfate	yellow	0.0229232
1-oleoylglycerol (18:1)	3-carboxy-4-methyl-5-propyl-2-furanpropanoate (CMPF)	yellow	0.0308525
1-oleoylglycerol (18:1)	5alpha-androstan-3beta,17beta-diol disulfate	yellow	0.0304287
1-oleoylglycerol (18:1)	androstenediol (3beta,17beta) disulfate (1)	yellow	0.0220626
1-oleoylglycerol (18:1)	pregnenediol disulfate (C21H34O8S2)	yellow	0.0229712
1-oleoylglycerol (18:1)	5alpha-pregnan-3beta,20beta-diol monosulfate (1)	yellow	0.0251228
1-oleoylglycerol (18:1)	5alpha-androstan-3alpha,17beta-diol disulfate	yellow	0.0208449
1-oleoylglycerol (18:1)	5alpha-androstan-3alpha,17beta-diol monosulfate (1)	yellow	0.0266464
1-oleoylglycerol (18:1)	5alpha-androstan-3beta,17beta-diol monosulfate (2)	yellow	0.0200286
1-oleoylglycerol (18:1)	androstenediol (3alpha, 17alpha) monosulfate (3)	yellow	0.0252142
1-oleoylglycerol (18:1)	17alpha-hydroxypregnenolone 3-sulfate	yellow	0.0221841
1-oleoylglycerol (18:1)	eicosanedioate (C20-DC)	yellow	0.0550999
1-oleoylglycerol (18:1)	O-sulfo-L-tyrosine	yellow	0.0286812
1-oleoylglycerol (18:1)	2-hydroxylaurate	yellow	0.0642863
1-oleoylglycerol (18:1)	hydroxy-CMPF	yellow	0.042681
1-oleoylglycerol (18:1)	hexadecenedioate (C16:1-DC)	yellow	0.0382781
1-oleoylglycerol (18:1)	pregnenetriol sulfate	yellow	0.0263378
1-oleoylglycerol (18:1)	pregnenetriol disulfate	yellow	0.0390451
androsterone sulfate	epiandrosterone sulfate	yellow	0.321301
androsterone sulfate	5alpha-androstan-3beta,17beta-diol disulfate	yellow	0.121238
androsterone sulfate	5alpha-pregnan-3beta,20alpha-diol disulfate	yellow	0.104278
androsterone sulfate	androstenediol (3beta,17beta) disulfate (1)	yellow	0.116914
androsterone sulfate	pregnenediol disulfate (C21H34O8S2)	yellow	0.0450927
androsterone sulfate	androstenediol (3beta,17beta) disulfate (2)	yellow	0.135821
androsterone sulfate	21-hydroxypregnenolone disulfate	yellow	0.0496493
androsterone sulfate	5alpha-androstan-3alpha,17alpha-diol monosulfate	yellow	0.226469
androsterone sulfate	5alpha-pregnan-3beta,20beta-diol monosulfate (1)	yellow	0.0692007
androsterone sulfate	5alpha-pregnan-3beta,20alpha-diol monosulfate (2)	yellow	0.111498
androsterone sulfate	5alpha-androstan-3alpha,17beta-diol disulfate	yellow	0.0350571
androsterone sulfate	5alpha-androstan-3alpha,17beta-diol monosulfate (1)	yellow	0.231319
androsterone sulfate	5alpha-androstan-3beta,17beta-diol monosulfate (2)	yellow	0.227672
androsterone sulfate	androstenediol (3alpha, 17alpha) monosulfate (2)	yellow	0.0464908
androsterone sulfate	androstenediol (3alpha, 17alpha) monosulfate (3)	yellow	0.150327
androsterone sulfate	androstenediol (3beta,17beta) monosulfate (1)	yellow	0.107001
androsterone sulfate	androstenediol (3beta,17beta) monosulfate (2)	yellow	0.088407
androsterone sulfate	pregnenediol sulfate (C21H34O5S)	yellow	0.0467231
androsterone sulfate	16a-hydroxy DHEA 3-sulfate	yellow	0.0268005
androsterone sulfate	17alpha-hydroxypregnenolone 3-sulfate	yellow	0.031067
androsterone sulfate	pregnenolone sulfate	yellow	0.0536744
androsterone sulfate	andro steroid monosulfate C19H28O6S (1)	yellow	0.113711
androsterone sulfate	androsterone glucuronide	yellow	0.0590617
androsterone sulfate	11beta-hydroxyandrosterone glucuronide	yellow	0.0319067
androsterone sulfate	pregnenetriol sulfate	yellow	0.0413865
androsterone sulfate	pregnenetriol disulfate	yellow	0.0709698
androsterone sulfate	tetrahydrocortisone glucuronide (5)	yellow	0.0208884
3-carboxy-4-methyl-5-propyl-2-furanpropanoate (CMPF)	5alpha-androstan-3beta,17beta-diol disulfate	yellow	0.0213602
3-carboxy-4-methyl-5-propyl-2-furanpropanoate (CMPF)	androstenediol (3beta,17beta) disulfate (1)	yellow	0.0303151
3-carboxy-4-methyl-5-propyl-2-furanpropanoate (CMPF)	pregnenediol disulfate (C21H34O8S2)	yellow	0.0328121
3-carboxy-4-methyl-5-propyl-2-furanpropanoate (CMPF)	androstenediol (3beta,17beta) disulfate (2)	yellow	0.0288441
3-carboxy-4-methyl-5-propyl-2-furanpropanoate (CMPF)	5alpha-pregnan-3beta,20beta-diol monosulfate (1)	yellow	0.0258413
3-carboxy-4-methyl-5-propyl-2-furanpropanoate (CMPF)	5alpha-androstan-3alpha,17beta-diol disulfate	yellow	0.03146
3-carboxy-4-methyl-5-propyl-2-furanpropanoate (CMPF)	androstenediol (3beta,17beta) monosulfate (1)	yellow	0.0250329
3-carboxy-4-methyl-5-propyl-2-furanpropanoate (CMPF)	pregnenediol sulfate (C21H34O5S)	yellow	0.0266987
3-carboxy-4-methyl-5-propyl-2-furanpropanoate (CMPF)	17alpha-hydroxypregnenolone 3-sulfate	yellow	0.0276399
3-carboxy-4-methyl-5-propyl-2-furanpropanoate (CMPF)	pregnenolone sulfate	yellow	0.0340526
3-carboxy-4-methyl-5-propyl-2-furanpropanoate (CMPF)	1-stearoyl-2-docosahexaenoyl-GPC (18:0/22:6)	yellow	0.0246285
3-carboxy-4-methyl-5-propyl-2-furanpropanoate (CMPF)	perfluorooctanesulfonate (PFOS)	yellow	0.0235647
3-carboxy-4-methyl-5-propyl-2-furanpropanoate (CMPF)	docosahexaenoylcarnitine (C22:6)	yellow	0.0376974
3-carboxy-4-methyl-5-propyl-2-furanpropanoate (CMPF)	hydroxy-CMPF	yellow	0.118076
3-carboxy-4-methyl-5-propyl-2-furanpropanoate (CMPF)	pregnenetriol sulfate	yellow	0.0351017
3-carboxy-4-methyl-5-propyl-2-furanpropanoate (CMPF)	pregnenetriol disulfate	yellow	0.0408423
stearidonate (18:4n3)	pregnenediol sulfate (C21H34O5S)	yellow	0.0202365
stearidonate (18:4n3)	pregnenolone sulfate	yellow	0.0246021
epiandrosterone sulfate	5alpha-androstan-3beta,17beta-diol disulfate	yellow	0.140025
epiandrosterone sulfate	5alpha-pregnan-3beta,20alpha-diol disulfate	yellow	0.0772586
epiandrosterone sulfate	androstenediol (3beta,17beta) disulfate (1)	yellow	0.10081
epiandrosterone sulfate	androstenediol (3beta,17beta) disulfate (2)	yellow	0.134195
epiandrosterone sulfate	21-hydroxypregnenolone disulfate	yellow	0.0211424
epiandrosterone sulfate	5alpha-androstan-3alpha,17alpha-diol monosulfate	yellow	0.228098
epiandrosterone sulfate	5alpha-pregnan-3beta,20beta-diol monosulfate (1)	yellow	0.0453082
epiandrosterone sulfate	5alpha-pregnan-3beta,20alpha-diol monosulfate (2)	yellow	0.0898256
epiandrosterone sulfate	5alpha-androstan-3alpha,17beta-diol disulfate	yellow	0.0257852
epiandrosterone sulfate	5alpha-androstan-3alpha,17beta-diol monosulfate (1)	yellow	0.253345
epiandrosterone sulfate	5alpha-androstan-3beta,17beta-diol monosulfate (2)	yellow	0.247899
epiandrosterone sulfate	androstenediol (3alpha, 17alpha) monosulfate (2)	yellow	0.0385094
epiandrosterone sulfate	androstenediol (3alpha, 17alpha) monosulfate (3)	yellow	0.109996
epiandrosterone sulfate	androstenediol (3beta,17beta) monosulfate (1)	yellow	0.0925313
epiandrosterone sulfate	androstenediol (3beta,17beta) monosulfate (2)	yellow	0.0834505
epiandrosterone sulfate	pregnenediol sulfate (C21H34O5S)	yellow	0.0228704
epiandrosterone sulfate	16a-hydroxy DHEA 3-sulfate	yellow	0.0279876
epiandrosterone sulfate	pregnenolone sulfate	yellow	0.0318721
epiandrosterone sulfate	andro steroid monosulfate C19H28O6S (1)	yellow	0.108267
epiandrosterone sulfate	androsterone glucuronide	yellow	0.0480953
epiandrosterone sulfate	11beta-hydroxyandrosterone glucuronide	yellow	0.0268547
epiandrosterone sulfate	pregnenetriol sulfate	yellow	0.0210828
epiandrosterone sulfate	pregnenetriol disulfate	yellow	0.0413563
N4-acetylcytidine	glycocholenate sulfate	yellow	0.0475791
5alpha-androstan-3beta,17beta-diol disulfate	5alpha-pregnan-3beta,20alpha-diol disulfate	yellow	0.0777107
5alpha-androstan-3beta,17beta-diol disulfate	androstenediol (3beta,17beta) disulfate (1)	yellow	0.0940262
5alpha-androstan-3beta,17beta-diol disulfate	pregnenediol disulfate (C21H34O8S2)	yellow	0.0378281
5alpha-androstan-3beta,17beta-diol disulfate	androstenediol (3beta,17beta) disulfate (2)	yellow	0.135537
5alpha-androstan-3beta,17beta-diol disulfate	21-hydroxypregnenolone disulfate	yellow	0.0430017
5alpha-androstan-3beta,17beta-diol disulfate	5alpha-androstan-3alpha,17alpha-diol monosulfate	yellow	0.127714
5alpha-androstan-3beta,17beta-diol disulfate	5alpha-pregnan-3beta,20beta-diol monosulfate (1)	yellow	0.0609279
5alpha-androstan-3beta,17beta-diol disulfate	5alpha-pregnan-3beta,20alpha-diol monosulfate (2)	yellow	0.0692045
5alpha-androstan-3beta,17beta-diol disulfate	5alpha-androstan-3alpha,17beta-diol disulfate	yellow	0.0923022
5alpha-androstan-3beta,17beta-diol disulfate	5alpha-androstan-3alpha,17beta-diol monosulfate (1)	yellow	0.114362
5alpha-androstan-3beta,17beta-diol disulfate	5alpha-androstan-3beta,17beta-diol monosulfate (2)	yellow	0.145457
5alpha-androstan-3beta,17beta-diol disulfate	androstenediol (3alpha, 17alpha) monosulfate (2)	yellow	0.0820509
5alpha-androstan-3beta,17beta-diol disulfate	androstenediol (3alpha, 17alpha) monosulfate (3)	yellow	0.0658484
5alpha-androstan-3beta,17beta-diol disulfate	androstenediol (3beta,17beta) monosulfate (1)	yellow	0.0658409
5alpha-androstan-3beta,17beta-diol disulfate	androstenediol (3beta,17beta) monosulfate (2)	yellow	0.0975144
5alpha-androstan-3beta,17beta-diol disulfate	pregnenediol sulfate (C21H34O5S)	yellow	0.0414087
5alpha-androstan-3beta,17beta-diol disulfate	17alpha-hydroxypregnenolone 3-sulfate	yellow	0.0486805
5alpha-androstan-3beta,17beta-diol disulfate	pregnenolone sulfate	yellow	0.0634235
5alpha-androstan-3beta,17beta-diol disulfate	andro steroid monosulfate C19H28O6S (1)	yellow	0.0701384
5alpha-androstan-3beta,17beta-diol disulfate	androsterone glucuronide	yellow	0.0720831
5alpha-androstan-3beta,17beta-diol disulfate	eicosanedioate (C20-DC)	yellow	0.0263594
5alpha-androstan-3beta,17beta-diol disulfate	5alpha-androstan-3alpha,17beta-diol monosulfate (2)	yellow	0.0838874
5alpha-androstan-3beta,17beta-diol disulfate	2-hydroxylaurate	yellow	0.0352535
5alpha-androstan-3beta,17beta-diol disulfate	hydroxy-CMPF	yellow	0.0230361
5alpha-androstan-3beta,17beta-diol disulfate	hexadecenedioate (C16:1-DC)	yellow	0.020079
5alpha-androstan-3beta,17beta-diol disulfate	11beta-hydroxyandrosterone glucuronide	yellow	0.0540833
5alpha-androstan-3beta,17beta-diol disulfate	pregnenetriol sulfate	yellow	0.0375319
5alpha-androstan-3beta,17beta-diol disulfate	pregnenetriol disulfate	yellow	0.0520608
5alpha-pregnan-3beta,20alpha-diol disulfate	androstenediol (3beta,17beta) disulfate (1)	yellow	0.0891028
5alpha-pregnan-3beta,20alpha-diol disulfate	pregnenediol disulfate (C21H34O8S2)	yellow	0.108883
5alpha-pregnan-3beta,20alpha-diol disulfate	androstenediol (3beta,17beta) disulfate (2)	yellow	0.0918349
5alpha-pregnan-3beta,20alpha-diol disulfate	21-hydroxypregnenolone disulfate	yellow	0.0998753
5alpha-pregnan-3beta,20alpha-diol disulfate	5alpha-androstan-3alpha,17alpha-diol monosulfate	yellow	0.0505867
5alpha-pregnan-3beta,20alpha-diol disulfate	5alpha-pregnan-3beta,20beta-diol monosulfate (1)	yellow	0.175223
5alpha-pregnan-3beta,20alpha-diol disulfate	5alpha-pregnan-3beta,20alpha-diol monosulfate (2)	yellow	0.219017
5alpha-pregnan-3beta,20alpha-diol disulfate	5alpha-androstan-3alpha,17beta-diol disulfate	yellow	0.0486198
5alpha-pregnan-3beta,20alpha-diol disulfate	5alpha-androstan-3alpha,17beta-diol monosulfate (1)	yellow	0.0687849
5alpha-pregnan-3beta,20alpha-diol disulfate	5alpha-androstan-3beta,17beta-diol monosulfate (2)	yellow	0.0557476
5alpha-pregnan-3beta,20alpha-diol disulfate	androstenediol (3alpha, 17alpha) monosulfate (2)	yellow	0.0378201
5alpha-pregnan-3beta,20alpha-diol disulfate	androstenediol (3alpha, 17alpha) monosulfate (3)	yellow	0.118034
5alpha-pregnan-3beta,20alpha-diol disulfate	androstenediol (3beta,17beta) monosulfate (1)	yellow	0.0735528
5alpha-pregnan-3beta,20alpha-diol disulfate	androstenediol (3beta,17beta) monosulfate (2)	yellow	0.0288622
5alpha-pregnan-3beta,20alpha-diol disulfate	pregnenediol sulfate (C21H34O5S)	yellow	0.105145
5alpha-pregnan-3beta,20alpha-diol disulfate	17alpha-hydroxypregnenolone 3-sulfate	yellow	0.0569524
5alpha-pregnan-3beta,20alpha-diol disulfate	pregnenolone sulfate	yellow	0.11425
5alpha-pregnan-3beta,20alpha-diol disulfate	andro steroid monosulfate C19H28O6S (1)	yellow	0.0307366
5alpha-pregnan-3beta,20alpha-diol disulfate	androsterone glucuronide	yellow	0.0303136
5alpha-pregnan-3beta,20alpha-diol disulfate	5alpha-androstan-3alpha,17beta-diol monosulfate (2)	yellow	0.0210202
5alpha-pregnan-3beta,20alpha-diol disulfate	hydroxy-CMPF	yellow	0.0213945
5alpha-pregnan-3beta,20alpha-diol disulfate	pregnenetriol sulfate	yellow	0.0844474
5alpha-pregnan-3beta,20alpha-diol disulfate	pregnenetriol disulfate	yellow	0.122097
androstenediol (3beta,17beta) disulfate (1)	pregnenediol disulfate (C21H34O8S2)	yellow	0.129407
androstenediol (3beta,17beta) disulfate (1)	androstenediol (3beta,17beta) disulfate (2)	yellow	0.158797
androstenediol (3beta,17beta) disulfate (1)	21-hydroxypregnenolone disulfate	yellow	0.0998907
androstenediol (3beta,17beta) disulfate (1)	5alpha-androstan-3alpha,17alpha-diol monosulfate	yellow	0.110467
androstenediol (3beta,17beta) disulfate (1)	5alpha-pregnan-3beta,20beta-diol monosulfate (1)	yellow	0.0957421
androstenediol (3beta,17beta) disulfate (1)	5alpha-pregnan-3beta,20alpha-diol monosulfate (2)	yellow	0.0486814
androstenediol (3beta,17beta) disulfate (1)	5alpha-androstan-3alpha,17beta-diol disulfate	yellow	0.0528814
androstenediol (3beta,17beta) disulfate (1)	5alpha-androstan-3alpha,17beta-diol monosulfate (1)	yellow	0.104492
androstenediol (3beta,17beta) disulfate (1)	5alpha-androstan-3beta,17beta-diol monosulfate (2)	yellow	0.0883212
androstenediol (3beta,17beta) disulfate (1)	androstenediol (3alpha, 17alpha) monosulfate (2)	yellow	0.0705889
androstenediol (3beta,17beta) disulfate (1)	androstenediol (3alpha, 17alpha) monosulfate (3)	yellow	0.128744
androstenediol (3beta,17beta) disulfate (1)	androstenediol (3beta,17beta) monosulfate (1)	yellow	0.165033
androstenediol (3beta,17beta) disulfate (1)	androstenediol (3beta,17beta) monosulfate (2)	yellow	0.111109
androstenediol (3beta,17beta) disulfate (1)	pregnenediol sulfate (C21H34O5S)	yellow	0.10776
androstenediol (3beta,17beta) disulfate (1)	17alpha-hydroxypregnenolone 3-sulfate	yellow	0.0741781
androstenediol (3beta,17beta) disulfate (1)	pregnenolone sulfate	yellow	0.105914
androstenediol (3beta,17beta) disulfate (1)	andro steroid monosulfate C19H28O6S (1)	yellow	0.0690597
androstenediol (3beta,17beta) disulfate (1)	androsterone glucuronide	yellow	0.0598833
androstenediol (3beta,17beta) disulfate (1)	hydroxy-CMPF	yellow	0.044868
androstenediol (3beta,17beta) disulfate (1)	11beta-hydroxyandrosterone glucuronide	yellow	0.0414838
androstenediol (3beta,17beta) disulfate (1)	pregnenetriol sulfate	yellow	0.11966
androstenediol (3beta,17beta) disulfate (1)	pregnenetriol disulfate	yellow	0.144096
androstenediol (3beta,17beta) disulfate (1)	GlcNAc sulfate conjugate of C21H34O2 steroid	yellow	0.0254268
androstenediol (3beta,17beta) disulfate (1)	tetrahydrocortisone glucuronide (5)	yellow	0.0413349
pregnenediol disulfate (C21H34O8S2)	androstenediol (3beta,17beta) disulfate (2)	yellow	0.0828897
pregnenediol disulfate (C21H34O8S2)	21-hydroxypregnenolone disulfate	yellow	0.155745
pregnenediol disulfate (C21H34O8S2)	5alpha-androstan-3alpha,17alpha-diol monosulfate	yellow	0.0212545
pregnenediol disulfate (C21H34O8S2)	5alpha-pregnan-3beta,20beta-diol monosulfate (1)	yellow	0.183534
pregnenediol disulfate (C21H34O8S2)	5alpha-pregnan-3beta,20alpha-diol monosulfate (2)	yellow	0.058087
pregnenediol disulfate (C21H34O8S2)	5alpha-androstan-3alpha,17beta-diol disulfate	yellow	0.0569849
pregnenediol disulfate (C21H34O8S2)	5alpha-androstan-3alpha,17beta-diol monosulfate (1)	yellow	0.034895
pregnenediol disulfate (C21H34O8S2)	androstenediol (3alpha, 17alpha) monosulfate (2)	yellow	0.0401432
pregnenediol disulfate (C21H34O8S2)	androstenediol (3alpha, 17alpha) monosulfate (3)	yellow	0.112603
pregnenediol disulfate (C21H34O8S2)	androstenediol (3beta,17beta) monosulfate (1)	yellow	0.105607
pregnenediol disulfate (C21H34O8S2)	pregnenediol sulfate (C21H34O5S)	yellow	0.189891
pregnenediol disulfate (C21H34O8S2)	17alpha-hydroxypregnenolone 3-sulfate	yellow	0.101129
pregnenediol disulfate (C21H34O8S2)	pregnenolone sulfate	yellow	0.169699
pregnenediol disulfate (C21H34O8S2)	androsterone glucuronide	yellow	0.0277704
pregnenediol disulfate (C21H34O8S2)	hydroxy-CMPF	yellow	0.0529276
pregnenediol disulfate (C21H34O8S2)	pregnenetriol sulfate	yellow	0.216339
pregnenediol disulfate (C21H34O8S2)	pregnenetriol disulfate	yellow	0.242472
pregnenediol disulfate (C21H34O8S2)	GlcNAc sulfate conjugate of C21H34O2 steroid	yellow	0.0395441
pregnenediol disulfate (C21H34O8S2)	tetrahydrocortisone glucuronide (5)	yellow	0.0227343
androstenediol (3beta,17beta) disulfate (2)	21-hydroxypregnenolone disulfate	yellow	0.0992275
androstenediol (3beta,17beta) disulfate (2)	5alpha-androstan-3alpha,17alpha-diol monosulfate	yellow	0.150009
androstenediol (3beta,17beta) disulfate (2)	5alpha-pregnan-3beta,20beta-diol monosulfate (1)	yellow	0.0871285
androstenediol (3beta,17beta) disulfate (2)	5alpha-pregnan-3beta,20alpha-diol monosulfate (2)	yellow	0.0585503
androstenediol (3beta,17beta) disulfate (2)	5alpha-androstan-3alpha,17beta-diol disulfate	yellow	0.0806738
androstenediol (3beta,17beta) disulfate (2)	5alpha-androstan-3alpha,17beta-diol monosulfate (1)	yellow	0.109417
androstenediol (3beta,17beta) disulfate (2)	5alpha-androstan-3beta,17beta-diol monosulfate (2)	yellow	0.108266
androstenediol (3beta,17beta) disulfate (2)	androstenediol (3alpha, 17alpha) monosulfate (2)	yellow	0.109918
androstenediol (3beta,17beta) disulfate (2)	androstenediol (3alpha, 17alpha) monosulfate (3)	yellow	0.0949979
androstenediol (3beta,17beta) disulfate (2)	androstenediol (3beta,17beta) monosulfate (1)	yellow	0.133176
androstenediol (3beta,17beta) disulfate (2)	androstenediol (3beta,17beta) monosulfate (2)	yellow	0.116962
androstenediol (3beta,17beta) disulfate (2)	pregnenediol sulfate (C21H34O5S)	yellow	0.094792
androstenediol (3beta,17beta) disulfate (2)	16a-hydroxy DHEA 3-sulfate	yellow	0.0335099
androstenediol (3beta,17beta) disulfate (2)	17alpha-hydroxypregnenolone 3-sulfate	yellow	0.079364
androstenediol (3beta,17beta) disulfate (2)	pregnenolone sulfate	yellow	0.112003
androstenediol (3beta,17beta) disulfate (2)	andro steroid monosulfate C19H28O6S (1)	yellow	0.10767
androstenediol (3beta,17beta) disulfate (2)	androsterone glucuronide	yellow	0.101786
androstenediol (3beta,17beta) disulfate (2)	eicosanedioate (C20-DC)	yellow	0.0215818
androstenediol (3beta,17beta) disulfate (2)	5alpha-androstan-3alpha,17beta-diol monosulfate (2)	yellow	0.046747
androstenediol (3beta,17beta) disulfate (2)	2-hydroxylaurate	yellow	0.0243801
androstenediol (3beta,17beta) disulfate (2)	hydroxy-CMPF	yellow	0.0311858
androstenediol (3beta,17beta) disulfate (2)	11beta-hydroxyandrosterone glucuronide	yellow	0.0777326
androstenediol (3beta,17beta) disulfate (2)	pregnenetriol sulfate	yellow	0.0771712
androstenediol (3beta,17beta) disulfate (2)	pregnenetriol disulfate	yellow	0.0901564
androstenediol (3beta,17beta) disulfate (2)	GlcNAc sulfate conjugate of C21H34O2 steroid	yellow	0.0341814
androstenediol (3beta,17beta) disulfate (2)	tetrahydrocortisone glucuronide (5)	yellow	0.0430559
21-hydroxypregnenolone disulfate	5alpha-androstan-3alpha,17alpha-diol monosulfate	yellow	0.0203222
21-hydroxypregnenolone disulfate	5alpha-pregnan-3beta,20beta-diol monosulfate (1)	yellow	0.175919
21-hydroxypregnenolone disulfate	5alpha-pregnan-3beta,20alpha-diol monosulfate (2)	yellow	0.05984
21-hydroxypregnenolone disulfate	5alpha-androstan-3alpha,17beta-diol disulfate	yellow	0.0593853
21-hydroxypregnenolone disulfate	5alpha-androstan-3alpha,17beta-diol monosulfate (1)	yellow	0.0296751
21-hydroxypregnenolone disulfate	androstenediol (3alpha, 17alpha) monosulfate (2)	yellow	0.0383488
21-hydroxypregnenolone disulfate	androstenediol (3alpha, 17alpha) monosulfate (3)	yellow	0.0944881
21-hydroxypregnenolone disulfate	androstenediol (3beta,17beta) monosulfate (1)	yellow	0.0978631
21-hydroxypregnenolone disulfate	pregnenediol sulfate (C21H34O5S)	yellow	0.230572
21-hydroxypregnenolone disulfate	17alpha-hydroxypregnenolone 3-sulfate	yellow	0.0971021
21-hydroxypregnenolone disulfate	pregnenolone sulfate	yellow	0.2627
21-hydroxypregnenolone disulfate	androsterone glucuronide	yellow	0.0232631
21-hydroxypregnenolone disulfate	hydroxy-CMPF	yellow	0.0264195
21-hydroxypregnenolone disulfate	pregnenetriol sulfate	yellow	0.134512
21-hydroxypregnenolone disulfate	pregnenetriol disulfate	yellow	0.140884
21-hydroxypregnenolone disulfate	GlcNAc sulfate conjugate of C21H34O2 steroid	yellow	0.0282294
5alpha-androstan-3alpha,17alpha-diol monosulfate	5alpha-pregnan-3beta,20beta-diol monosulfate (1)	yellow	0.039451
5alpha-androstan-3alpha,17alpha-diol monosulfate	5alpha-pregnan-3beta,20alpha-diol monosulfate (2)	yellow	0.0426652
5alpha-androstan-3alpha,17alpha-diol monosulfate	5alpha-androstan-3alpha,17beta-diol disulfate	yellow	0.0312151
5alpha-androstan-3alpha,17alpha-diol monosulfate	5alpha-androstan-3alpha,17beta-diol monosulfate (1)	yellow	0.19636
5alpha-androstan-3alpha,17alpha-diol monosulfate	5alpha-androstan-3beta,17beta-diol monosulfate (2)	yellow	0.177371
5alpha-androstan-3alpha,17alpha-diol monosulfate	androstenediol (3alpha, 17alpha) monosulfate (2)	yellow	0.0533344
5alpha-androstan-3alpha,17alpha-diol monosulfate	androstenediol (3alpha, 17alpha) monosulfate (3)	yellow	0.0836068
5alpha-androstan-3alpha,17alpha-diol monosulfate	androstenediol (3beta,17beta) monosulfate (1)	yellow	0.102536
5alpha-androstan-3alpha,17alpha-diol monosulfate	androstenediol (3beta,17beta) monosulfate (2)	yellow	0.0878816
5alpha-androstan-3alpha,17alpha-diol monosulfate	pregnenediol sulfate (C21H34O5S)	yellow	0.0282031
5alpha-androstan-3alpha,17alpha-diol monosulfate	17alpha-hydroxypregnenolone 3-sulfate	yellow	0.0248229
5alpha-androstan-3alpha,17alpha-diol monosulfate	pregnenolone sulfate	yellow	0.0409438
5alpha-androstan-3alpha,17alpha-diol monosulfate	andro steroid monosulfate C19H28O6S (1)	yellow	0.0679463
5alpha-androstan-3alpha,17alpha-diol monosulfate	androsterone glucuronide	yellow	0.0500919
5alpha-androstan-3alpha,17alpha-diol monosulfate	11beta-hydroxyandrosterone glucuronide	yellow	0.0452511
5alpha-androstan-3alpha,17alpha-diol monosulfate	pregnenetriol sulfate	yellow	0.0275584
5alpha-androstan-3alpha,17alpha-diol monosulfate	pregnenetriol disulfate	yellow	0.0413117
5alpha-androstan-3alpha,17alpha-diol monosulfate	tetrahydrocortisone glucuronide (5)	yellow	0.0313266
5alpha-pregnan-3beta,20beta-diol monosulfate (1)	5alpha-pregnan-3beta,20alpha-diol monosulfate (2)	yellow	0.149881
5alpha-pregnan-3beta,20beta-diol monosulfate (1)	5alpha-androstan-3alpha,17beta-diol disulfate	yellow	0.0709448
5alpha-pregnan-3beta,20beta-diol monosulfate (1)	5alpha-androstan-3alpha,17beta-diol monosulfate (1)	yellow	0.054993
5alpha-pregnan-3beta,20beta-diol monosulfate (1)	5alpha-androstan-3beta,17beta-diol monosulfate (2)	yellow	0.0385738
5alpha-pregnan-3beta,20beta-diol monosulfate (1)	androstenediol (3alpha, 17alpha) monosulfate (2)	yellow	0.0579476
5alpha-pregnan-3beta,20beta-diol monosulfate (1)	androstenediol (3alpha, 17alpha) monosulfate (3)	yellow	0.134808
5alpha-pregnan-3beta,20beta-diol monosulfate (1)	androstenediol (3beta,17beta) monosulfate (1)	yellow	0.0984241
5alpha-pregnan-3beta,20beta-diol monosulfate (1)	androstenediol (3beta,17beta) monosulfate (2)	yellow	0.0267301
5alpha-pregnan-3beta,20beta-diol monosulfate (1)	pregnenediol sulfate (C21H34O5S)	yellow	0.189131
5alpha-pregnan-3beta,20beta-diol monosulfate (1)	17alpha-hydroxypregnenolone 3-sulfate	yellow	0.101214
5alpha-pregnan-3beta,20beta-diol monosulfate (1)	pregnenolone sulfate	yellow	0.164169
5alpha-pregnan-3beta,20beta-diol monosulfate (1)	andro steroid monosulfate C19H28O6S (1)	yellow	0.0279611
5alpha-pregnan-3beta,20beta-diol monosulfate (1)	androsterone glucuronide	yellow	0.0429182
5alpha-pregnan-3beta,20beta-diol monosulfate (1)	eicosanedioate (C20-DC)	yellow	0.021202
5alpha-pregnan-3beta,20beta-diol monosulfate (1)	5alpha-androstan-3alpha,17beta-diol monosulfate (2)	yellow	0.0282671
5alpha-pregnan-3beta,20beta-diol monosulfate (1)	2-hydroxylaurate	yellow	0.0247701
5alpha-pregnan-3beta,20beta-diol monosulfate (1)	hydroxy-CMPF	yellow	0.0376995
5alpha-pregnan-3beta,20beta-diol monosulfate (1)	11beta-hydroxyandrosterone glucuronide	yellow	0.0224122
5alpha-pregnan-3beta,20beta-diol monosulfate (1)	pregnenetriol sulfate	yellow	0.153434
5alpha-pregnan-3beta,20beta-diol monosulfate (1)	pregnenetriol disulfate	yellow	0.152831
5alpha-pregnan-3beta,20beta-diol monosulfate (1)	GlcNAc sulfate conjugate of C21H34O2 steroid	yellow	0.0383656
5alpha-pregnan-3beta,20beta-diol monosulfate (1)	tetrahydrocortisone glucuronide (5)	yellow	0.0209933
5alpha-pregnan-3beta,20alpha-diol monosulfate (2)	5alpha-androstan-3alpha,17beta-diol disulfate	yellow	0.0348796
5alpha-pregnan-3beta,20alpha-diol monosulfate (2)	5alpha-androstan-3alpha,17beta-diol monosulfate (1)	yellow	0.0691171
5alpha-pregnan-3beta,20alpha-diol monosulfate (2)	5alpha-androstan-3beta,17beta-diol monosulfate (2)	yellow	0.0574953
5alpha-pregnan-3beta,20alpha-diol monosulfate (2)	androstenediol (3alpha, 17alpha) monosulfate (2)	yellow	0.0260326
5alpha-pregnan-3beta,20alpha-diol monosulfate (2)	androstenediol (3alpha, 17alpha) monosulfate (3)	yellow	0.0962156
5alpha-pregnan-3beta,20alpha-diol monosulfate (2)	androstenediol (3beta,17beta) monosulfate (1)	yellow	0.0569715
5alpha-pregnan-3beta,20alpha-diol monosulfate (2)	pregnenediol sulfate (C21H34O5S)	yellow	0.0825348
5alpha-pregnan-3beta,20alpha-diol monosulfate (2)	17alpha-hydroxypregnenolone 3-sulfate	yellow	0.0336794
5alpha-pregnan-3beta,20alpha-diol monosulfate (2)	pregnenolone sulfate	yellow	0.0845826
5alpha-pregnan-3beta,20alpha-diol monosulfate (2)	pregnenetriol sulfate	yellow	0.0447955
5alpha-pregnan-3beta,20alpha-diol monosulfate (2)	pregnenetriol disulfate	yellow	0.0630584
5alpha-androstan-3alpha,17beta-diol disulfate	5alpha-androstan-3alpha,17beta-diol monosulfate (1)	yellow	0.0287729
5alpha-androstan-3alpha,17beta-diol disulfate	5alpha-androstan-3beta,17beta-diol monosulfate (2)	yellow	0.03087
5alpha-androstan-3alpha,17beta-diol disulfate	androstenediol (3alpha, 17alpha) monosulfate (2)	yellow	0.0718726
5alpha-androstan-3alpha,17beta-diol disulfate	androstenediol (3alpha, 17alpha) monosulfate (3)	yellow	0.0342761
5alpha-androstan-3alpha,17beta-diol disulfate	androstenediol (3beta,17beta) monosulfate (1)	yellow	0.0519802
5alpha-androstan-3alpha,17beta-diol disulfate	androstenediol (3beta,17beta) monosulfate (2)	yellow	0.0227127
5alpha-androstan-3alpha,17beta-diol disulfate	pregnenediol sulfate (C21H34O5S)	yellow	0.0768351
5alpha-androstan-3alpha,17beta-diol disulfate	17alpha-hydroxypregnenolone 3-sulfate	yellow	0.0648852
5alpha-androstan-3alpha,17beta-diol disulfate	pregnenolone sulfate	yellow	0.0963735
5alpha-androstan-3alpha,17beta-diol disulfate	andro steroid monosulfate C19H28O6S (1)	yellow	0.0276905
5alpha-androstan-3alpha,17beta-diol disulfate	androsterone glucuronide	yellow	0.0551943
5alpha-androstan-3alpha,17beta-diol disulfate	5alpha-androstan-3alpha,17beta-diol monosulfate (2)	yellow	0.200998
5alpha-androstan-3alpha,17beta-diol disulfate	2-hydroxylaurate	yellow	0.0303882
5alpha-androstan-3alpha,17beta-diol disulfate	hydroxy-CMPF	yellow	0.0322382
5alpha-androstan-3alpha,17beta-diol disulfate	11beta-hydroxyandrosterone glucuronide	yellow	0.030563
5alpha-androstan-3alpha,17beta-diol disulfate	pregnenetriol sulfate	yellow	0.0590857
5alpha-androstan-3alpha,17beta-diol disulfate	pregnenetriol disulfate	yellow	0.0551301
5alpha-androstan-3alpha,17beta-diol disulfate	GlcNAc sulfate conjugate of C21H34O2 steroid	yellow	0.0321779
5alpha-androstan-3alpha,17beta-diol monosulfate (1)	5alpha-androstan-3beta,17beta-diol monosulfate (2)	yellow	0.254397
5alpha-androstan-3alpha,17beta-diol monosulfate (1)	androstenediol (3alpha, 17alpha) monosulfate (2)	yellow	0.0469912
5alpha-androstan-3alpha,17beta-diol monosulfate (1)	androstenediol (3alpha, 17alpha) monosulfate (3)	yellow	0.121593
5alpha-androstan-3alpha,17beta-diol monosulfate (1)	androstenediol (3beta,17beta) monosulfate (1)	yellow	0.102889
5alpha-androstan-3alpha,17beta-diol monosulfate (1)	androstenediol (3beta,17beta) monosulfate (2)	yellow	0.0878514
5alpha-androstan-3alpha,17beta-diol monosulfate (1)	pregnenediol sulfate (C21H34O5S)	yellow	0.0341614
5alpha-androstan-3alpha,17beta-diol monosulfate (1)	17alpha-hydroxypregnenolone 3-sulfate	yellow	0.025722
5alpha-androstan-3alpha,17beta-diol monosulfate (1)	pregnenolone sulfate	yellow	0.0384562
5alpha-androstan-3alpha,17beta-diol monosulfate (1)	andro steroid monosulfate C19H28O6S (1)	yellow	0.0680951
5alpha-androstan-3alpha,17beta-diol monosulfate (1)	androsterone glucuronide	yellow	0.0562127
5alpha-androstan-3alpha,17beta-diol monosulfate (1)	11beta-hydroxyandrosterone glucuronide	yellow	0.0319554
5alpha-androstan-3alpha,17beta-diol monosulfate (1)	pregnenetriol sulfate	yellow	0.0404608
5alpha-androstan-3alpha,17beta-diol monosulfate (1)	pregnenetriol disulfate	yellow	0.0630181
5alpha-androstan-3alpha,17beta-diol monosulfate (1)	tetrahydrocortisone glucuronide (5)	yellow	0.0265141
5alpha-androstan-3beta,17beta-diol monosulfate (2)	androstenediol (3alpha, 17alpha) monosulfate (2)	yellow	0.0481712
5alpha-androstan-3beta,17beta-diol monosulfate (2)	androstenediol (3alpha, 17alpha) monosulfate (3)	yellow	0.0833225
5alpha-androstan-3beta,17beta-diol monosulfate (2)	androstenediol (3beta,17beta) monosulfate (1)	yellow	0.0837353
5alpha-androstan-3beta,17beta-diol monosulfate (2)	androstenediol (3beta,17beta) monosulfate (2)	yellow	0.0913154
5alpha-androstan-3beta,17beta-diol monosulfate (2)	pregnenolone sulfate	yellow	0.0276298
5alpha-androstan-3beta,17beta-diol monosulfate (2)	andro steroid monosulfate C19H28O6S (1)	yellow	0.0604357
5alpha-androstan-3beta,17beta-diol monosulfate (2)	androsterone glucuronide	yellow	0.0472048
5alpha-androstan-3beta,17beta-diol monosulfate (2)	11beta-hydroxyandrosterone glucuronide	yellow	0.0312713
5alpha-androstan-3beta,17beta-diol monosulfate (2)	pregnenetriol sulfate	yellow	0.0248156
5alpha-androstan-3beta,17beta-diol monosulfate (2)	pregnenetriol disulfate	yellow	0.0365032
androstenediol (3alpha, 17alpha) monosulfate (2)	androstenediol (3alpha, 17alpha) monosulfate (3)	yellow	0.0322958
androstenediol (3alpha, 17alpha) monosulfate (2)	androstenediol (3beta,17beta) monosulfate (1)	yellow	0.0851908
androstenediol (3alpha, 17alpha) monosulfate (2)	androstenediol (3beta,17beta) monosulfate (2)	yellow	0.0420408
androstenediol (3alpha, 17alpha) monosulfate (2)	pregnenediol sulfate (C21H34O5S)	yellow	0.0618393
androstenediol (3alpha, 17alpha) monosulfate (2)	17alpha-hydroxypregnenolone 3-sulfate	yellow	0.0699273
androstenediol (3alpha, 17alpha) monosulfate (2)	pregnenolone sulfate	yellow	0.0828897
androstenediol (3alpha, 17alpha) monosulfate (2)	andro steroid monosulfate C19H28O6S (1)	yellow	0.0235931
androstenediol (3alpha, 17alpha) monosulfate (2)	androsterone glucuronide	yellow	0.0766451
androstenediol (3alpha, 17alpha) monosulfate (2)	5alpha-androstan-3alpha,17beta-diol monosulfate (2)	yellow	0.0731659
androstenediol (3alpha, 17alpha) monosulfate (2)	2-hydroxylaurate	yellow	0.0247334
androstenediol (3alpha, 17alpha) monosulfate (2)	11beta-hydroxyandrosterone glucuronide	yellow	0.0817565
androstenediol (3alpha, 17alpha) monosulfate (2)	pregnenetriol sulfate	yellow	0.0541302
androstenediol (3alpha, 17alpha) monosulfate (2)	pregnenetriol disulfate	yellow	0.0427548
androstenediol (3alpha, 17alpha) monosulfate (2)	GlcNAc sulfate conjugate of C21H34O2 steroid	yellow	0.0307686
androstenediol (3alpha, 17alpha) monosulfate (2)	tetrahydrocortisone glucuronide (5)	yellow	0.0341893
androstenediol (3alpha, 17alpha) monosulfate (3)	androstenediol (3beta,17beta) monosulfate (1)	yellow	0.117425
androstenediol (3alpha, 17alpha) monosulfate (3)	androstenediol (3beta,17beta) monosulfate (2)	yellow	0.0399637
androstenediol (3alpha, 17alpha) monosulfate (3)	pregnenediol sulfate (C21H34O5S)	yellow	0.102582
androstenediol (3alpha, 17alpha) monosulfate (3)	17alpha-hydroxypregnenolone 3-sulfate	yellow	0.0478631
androstenediol (3alpha, 17alpha) monosulfate (3)	pregnenolone sulfate	yellow	0.101197
androstenediol (3alpha, 17alpha) monosulfate (3)	andro steroid monosulfate C19H28O6S (1)	yellow	0.0344467
androstenediol (3alpha, 17alpha) monosulfate (3)	androsterone glucuronide	yellow	0.0324847
androstenediol (3alpha, 17alpha) monosulfate (3)	hydroxy-CMPF	yellow	0.0305772
androstenediol (3alpha, 17alpha) monosulfate (3)	pregnenetriol sulfate	yellow	0.0999894
androstenediol (3alpha, 17alpha) monosulfate (3)	pregnenetriol disulfate	yellow	0.151466
androstenediol (3beta,17beta) monosulfate (1)	androstenediol (3beta,17beta) monosulfate (2)	yellow	0.0565409
androstenediol (3beta,17beta) monosulfate (1)	pregnenediol sulfate (C21H34O5S)	yellow	0.130461
androstenediol (3beta,17beta) monosulfate (1)	17alpha-hydroxypregnenolone 3-sulfate	yellow	0.0845177
androstenediol (3beta,17beta) monosulfate (1)	pregnenolone sulfate	yellow	0.124285
androstenediol (3beta,17beta) monosulfate (1)	andro steroid monosulfate C19H28O6S (1)	yellow	0.050442
androstenediol (3beta,17beta) monosulfate (1)	androsterone glucuronide	yellow	0.0577674
androstenediol (3beta,17beta) monosulfate (1)	5alpha-androstan-3alpha,17beta-diol monosulfate (2)	yellow	0.0218253
androstenediol (3beta,17beta) monosulfate (1)	hydroxy-CMPF	yellow	0.0358587
androstenediol (3beta,17beta) monosulfate (1)	11beta-hydroxyandrosterone glucuronide	yellow	0.0372081
androstenediol (3beta,17beta) monosulfate (1)	pregnenetriol sulfate	yellow	0.113242
androstenediol (3beta,17beta) monosulfate (1)	pregnenetriol disulfate	yellow	0.115939
androstenediol (3beta,17beta) monosulfate (1)	GlcNAc sulfate conjugate of C21H34O2 steroid	yellow	0.0314391
androstenediol (3beta,17beta) monosulfate (1)	tetrahydrocortisone glucuronide (5)	yellow	0.0432113
androstenediol (3beta,17beta) monosulfate (2)	pregnenolone sulfate	yellow	0.030847
androstenediol (3beta,17beta) monosulfate (2)	andro steroid monosulfate C19H28O6S (1)	yellow	0.0262566
androstenediol (3beta,17beta) monosulfate (2)	androsterone glucuronide	yellow	0.0296289
androstenediol (3beta,17beta) monosulfate (2)	11beta-hydroxyandrosterone glucuronide	yellow	0.0315068
androstenediol (3beta,17beta) monosulfate (2)	pregnenetriol sulfate	yellow	0.02442
androstenediol (3beta,17beta) monosulfate (2)	pregnenetriol disulfate	yellow	0.037791
pregnenediol sulfate (C21H34O5S)	17alpha-hydroxypregnenolone 3-sulfate	yellow	0.117715
pregnenediol sulfate (C21H34O5S)	pregnenolone sulfate	yellow	0.251005
pregnenediol sulfate (C21H34O5S)	andro steroid monosulfate C19H28O6S (1)	yellow	0.0226419
pregnenediol sulfate (C21H34O5S)	androsterone glucuronide	yellow	0.0336911
pregnenediol sulfate (C21H34O5S)	5alpha-androstan-3alpha,17beta-diol monosulfate (2)	yellow	0.032376
pregnenediol sulfate (C21H34O5S)	hydroxy-CMPF	yellow	0.0353158
pregnenediol sulfate (C21H34O5S)	pregnenetriol sulfate	yellow	0.174199
pregnenediol sulfate (C21H34O5S)	pregnenetriol disulfate	yellow	0.158245
pregnenediol sulfate (C21H34O5S)	GlcNAc sulfate conjugate of C21H34O2 steroid	yellow	0.047617
pregnenediol sulfate (C21H34O5S)	tetrahydrocortisone glucuronide (5)	yellow	0.0215326
16a-hydroxy DHEA 3-sulfate	andro steroid monosulfate C19H28O6S (1)	yellow	0.179969
17alpha-hydroxypregnenolone 3-sulfate	pregnenolone sulfate	yellow	0.141399
17alpha-hydroxypregnenolone 3-sulfate	androsterone glucuronide	yellow	0.0373586
17alpha-hydroxypregnenolone 3-sulfate	5alpha-androstan-3alpha,17beta-diol monosulfate (2)	yellow	0.040017
17alpha-hydroxypregnenolone 3-sulfate	2-hydroxylaurate	yellow	0.0200486
17alpha-hydroxypregnenolone 3-sulfate	hydroxy-CMPF	yellow	0.0322805
17alpha-hydroxypregnenolone 3-sulfate	11beta-hydroxyandrosterone glucuronide	yellow	0.0311928
17alpha-hydroxypregnenolone 3-sulfate	pregnenetriol sulfate	yellow	0.0971056
17alpha-hydroxypregnenolone 3-sulfate	pregnenetriol disulfate	yellow	0.0913328
17alpha-hydroxypregnenolone 3-sulfate	GlcNAc sulfate conjugate of C21H34O2 steroid	yellow	0.0543971
pregnenolone sulfate	andro steroid monosulfate C19H28O6S (1)	yellow	0.0358087
pregnenolone sulfate	androsterone glucuronide	yellow	0.048271
pregnenolone sulfate	5alpha-androstan-3alpha,17beta-diol monosulfate (2)	yellow	0.0500487
pregnenolone sulfate	hydroxy-CMPF	yellow	0.0372029
pregnenolone sulfate	11beta-hydroxyandrosterone glucuronide	yellow	0.0304527
pregnenolone sulfate	pregnenetriol sulfate	yellow	0.145248
pregnenolone sulfate	pregnenetriol disulfate	yellow	0.123583
pregnenolone sulfate	GlcNAc sulfate conjugate of C21H34O2 steroid	yellow	0.0562668
pregnenolone sulfate	tetrahydrocortisone glucuronide (5)	yellow	0.0209276
andro steroid monosulfate C19H28O6S (1)	androsterone glucuronide	yellow	0.0322196
andro steroid monosulfate C19H28O6S (1)	pregnenetriol sulfate	yellow	0.0207051
andro steroid monosulfate C19H28O6S (1)	pregnenetriol disulfate	yellow	0.030432
androsterone glucuronide	5alpha-androstan-3alpha,17beta-diol monosulfate (2)	yellow	0.0390769
androsterone glucuronide	2-hydroxylaurate	yellow	0.029742
androsterone glucuronide	11beta-hydroxyandrosterone glucuronide	yellow	0.0707734
androsterone glucuronide	pregnenetriol sulfate	yellow	0.0391017
androsterone glucuronide	pregnenetriol disulfate	yellow	0.0395873
androsterone glucuronide	GlcNAc sulfate conjugate of C21H34O2 steroid	yellow	0.024536
androsterone glucuronide	tetrahydrocortisone glucuronide (5)	yellow	0.0262348
eicosanedioate (C20-DC)	2-hydroxylaurate	yellow	0.043973
eicosanedioate (C20-DC)	hexadecenedioate (C16:1-DC)	yellow	0.0550843
eicosanedioate (C20-DC)	pregnenetriol disulfate	yellow	0.0221639
5alpha-androstan-3alpha,17beta-diol monosulfate (2)	2-hydroxylaurate	yellow	0.0267823
5alpha-androstan-3alpha,17beta-diol monosulfate (2)	pregnenetriol sulfate	yellow	0.0213686
1-palmitoyl-2-docosahexaenoyl-GPC (16:0/22:6)	1-stearoyl-2-docosahexaenoyl-GPC (18:0/22:6)	yellow	0.167944
1-palmitoyl-2-docosahexaenoyl-GPC (16:0/22:6)	nisinate (24:6n3)	yellow	0.0441605
1-palmitoyl-2-docosahexaenoyl-GPC (16:0/22:6)	docosahexaenoylcarnitine (C22:6)	yellow	0.052412
1-stearoyl-2-docosahexaenoyl-GPC (18:0/22:6)	nisinate (24:6n3)	yellow	0.0536724
1-stearoyl-2-docosahexaenoyl-GPC (18:0/22:6)	docosahexaenoylcarnitine (C22:6)	yellow	0.0438393
1-stearoyl-2-docosahexaenoyl-GPC (18:0/22:6)	hydroxy-CMPF	yellow	0.0424314
2-hydroxylaurate	hydroxy-CMPF	yellow	0.0237543
2-hydroxylaurate	hexadecenedioate (C16:1-DC)	yellow	0.0262103
2-hydroxylaurate	11beta-hydroxyandrosterone glucuronide	yellow	0.0316716
2-hydroxylaurate	pregnenetriol disulfate	yellow	0.0235281
nisinate (24:6n3)	docosahexaenoylcarnitine (C22:6)	yellow	0.0634326
nisinate (24:6n3)	hydroxy-CMPF	yellow	0.0229256
docosahexaenoylcarnitine (C22:6)	hydroxy-CMPF	yellow	0.0356769
hydroxy-CMPF	pregnenetriol sulfate	yellow	0.0546078
hydroxy-CMPF	pregnenetriol disulfate	yellow	0.0675278
11beta-hydroxyandrosterone glucuronide	pregnenetriol sulfate	yellow	0.0227512
11beta-hydroxyandrosterone glucuronide	pregnenetriol disulfate	yellow	0.0200878
11beta-hydroxyandrosterone glucuronide	tetrahydrocortisol glucuronide	yellow	0.0203077
11beta-hydroxyandrosterone glucuronide	tetrahydrocortisone glucuronide (5)	yellow	0.0674653
pregnenetriol sulfate	pregnenetriol disulfate	yellow	0.201354
pregnenetriol sulfate	GlcNAc sulfate conjugate of C21H34O2 steroid	yellow	0.0396564
pregnenetriol sulfate	tetrahydrocortisone glucuronide (5)	yellow	0.0355095
pregnenetriol disulfate	GlcNAc sulfate conjugate of C21H34O2 steroid	yellow	0.0338865
pregnenetriol disulfate	tetrahydrocortisone glucuronide (5)	yellow	0.0277135
tetrahydrocortisol glucuronide	tetrahydrocortisone glucuronide (5)	yellow	0.151963
N-acetylputrescine	retinol (Vitamin A)	green	0.0245869
N-acetylputrescine	1-palmitoyl-2-oleoyl-GPE (16:0/18:1)	green	0.0317229
N-acetylputrescine	1-palmitoyl-2-linoleoyl-GPC (16:0/18:2)	green	0.0571279
N-acetylputrescine	1-palmitoyl-2-oleoyl-GPC (16:0/18:1)	green	0.0651167
N-acetylputrescine	1-myristoyl-2-palmitoyl-GPC (14:0/16:0)	green	0.0287057
N-acetylputrescine	1-oleoyl-GPC (18:1)	green	0.0366162
N-acetylputrescine	1-linoleoyl-GPC (18:2)	green	0.0337171
N-acetylputrescine	1-palmitoleoyl-GPC (16:1)	green	0.0410929
N-acetylputrescine	1-oleoyl-GPE (18:1)	green	0.0229846
N-acetylputrescine	1-linoleoyl-GPE (18:2)	green	0.030647
N-acetylputrescine	1-palmitoyl-2-linoleoyl-GPE (16:0/18:2)	green	0.0248795
N-acetylputrescine	1-linolenoyl-GPC (18:3)	green	0.0286301
N-acetylputrescine	1-stearoyl-2-oleoyl-GPC (18:0/18:1)	green	0.0608891
N-acetylputrescine	1-stearoyl-2-linoleoyl-GPC (18:0/18:2)	green	0.0385538
N-acetylputrescine	1-palmitoyl-2-palmitoleoyl-GPC (16:0/16:1)	green	0.0497397
N-acetylputrescine	1-palmitoyl-2-dihomo-linolenoyl-GPC (16:0/20:3n3 or 6)	green	0.0214863
N-acetylputrescine	1-myristoyl-2-arachidonoyl-GPC (14:0/20:4)	green	0.0299203
retinol (Vitamin A)	1-palmitoyl-2-oleoyl-GPE (16:0/18:1)	green	0.0366965
retinol (Vitamin A)	1-palmitoyl-2-linoleoyl-GPI (16:0/18:2)	green	0.0221802
retinol (Vitamin A)	1-palmitoyl-2-linoleoyl-GPC (16:0/18:2)	green	0.0415292
retinol (Vitamin A)	1-palmitoyl-2-oleoyl-GPC (16:0/18:1)	green	0.111042
retinol (Vitamin A)	1-myristoyl-2-palmitoyl-GPC (14:0/16:0)	green	0.0200312
retinol (Vitamin A)	1-oleoyl-GPC (18:1)	green	0.039815
retinol (Vitamin A)	1-palmitoleoyl-GPC (16:1)	green	0.0580542
retinol (Vitamin A)	1-palmitoyl-2-linoleoyl-GPE (16:0/18:2)	green	0.0211802
retinol (Vitamin A)	1-stearoyl-2-oleoyl-GPC (18:0/18:1)	green	0.0795183
retinol (Vitamin A)	1-stearoyl-2-linoleoyl-GPC (18:0/18:2)	green	0.0291776
retinol (Vitamin A)	1-palmitoyl-2-palmitoleoyl-GPC (16:0/16:1)	green	0.0580314
retinol (Vitamin A)	1-palmitoyl-2-dihomo-linolenoyl-GPC (16:0/20:3n3 or 6)	green	0.047163
retinol (Vitamin A)	1-palmitoyl-2-arachidonoyl-GPE (16:0/20:4)	green	0.0312163
retinol (Vitamin A)	1-palmitoyl-2-arachidonoyl-GPI (16:0/20:4)	green	0.0346381
retinol (Vitamin A)	1-palmitoyl-2-oleoyl-GPI (16:0/18:1)	green	0.0297103
retinol (Vitamin A)	1-myristoyl-2-arachidonoyl-GPC (14:0/20:4)	green	0.0269421
choline	1-stearoyl-2-oleoyl-GPC (18:0/18:1)	green	0.0212919
1-palmitoyl-2-oleoyl-GPE (16:0/18:1)	1-palmitoyl-2-linoleoyl-GPI (16:0/18:2)	green	0.0668454
1-palmitoyl-2-oleoyl-GPE (16:0/18:1)	1-palmitoyl-2-linoleoyl-GPC (16:0/18:2)	green	0.066876
1-palmitoyl-2-oleoyl-GPE (16:0/18:1)	1-palmitoyl-2-oleoyl-GPC (16:0/18:1)	green	0.043997
1-palmitoyl-2-oleoyl-GPE (16:0/18:1)	1-stearoyl-2-arachidonoyl-GPI (18:0/20:4)	green	0.0272784
1-palmitoyl-2-oleoyl-GPE (16:0/18:1)	1-myristoyl-2-palmitoyl-GPC (14:0/16:0)	green	0.035127
1-palmitoyl-2-oleoyl-GPE (16:0/18:1)	N-(2-furoyl)glycine	green	0.0216464
1-palmitoyl-2-oleoyl-GPE (16:0/18:1)	1-oleoyl-GPC (18:1)	green	0.0406044
1-palmitoyl-2-oleoyl-GPE (16:0/18:1)	1-linoleoyl-GPC (18:2)	green	0.0538511
1-palmitoyl-2-oleoyl-GPE (16:0/18:1)	1-palmitoleoyl-GPC (16:1)	green	0.0329178
1-palmitoyl-2-oleoyl-GPE (16:0/18:1)	1-oleoyl-GPE (18:1)	green	0.106796
1-palmitoyl-2-oleoyl-GPE (16:0/18:1)	1-linoleoyl-GPE (18:2)	green	0.116891
1-palmitoyl-2-oleoyl-GPE (16:0/18:1)	1-ribosyl-imidazoleacetate	green	0.043142
1-palmitoyl-2-oleoyl-GPE (16:0/18:1)	mannitol/sorbitol	green	0.0605268
1-palmitoyl-2-oleoyl-GPE (16:0/18:1)	1-oleoyl-GPI (18:1)	green	0.0232306
1-palmitoyl-2-oleoyl-GPE (16:0/18:1)	1-stearoyl-2-oleoyl-GPE (18:0/18:1)	green	0.246454
1-palmitoyl-2-oleoyl-GPE (16:0/18:1)	1-palmitoyl-2-linoleoyl-GPE (16:0/18:2)	green	0.247227
1-palmitoyl-2-oleoyl-GPE (16:0/18:1)	1-linolenoyl-GPC (18:3)	green	0.0431108
1-palmitoyl-2-oleoyl-GPE (16:0/18:1)	dopamine 4-sulfate	green	0.0260873
1-palmitoyl-2-oleoyl-GPE (16:0/18:1)	1,2-dilinoleoyl-GPC (18:2/18:2)	green	0.0441574
1-palmitoyl-2-oleoyl-GPE (16:0/18:1)	1-stearoyl-2-oleoyl-GPC (18:0/18:1)	green	0.0588632
1-palmitoyl-2-oleoyl-GPE (16:0/18:1)	1-stearoyl-2-linoleoyl-GPE (18:0/18:2)	green	0.274451
1-palmitoyl-2-oleoyl-GPE (16:0/18:1)	1-stearoyl-2-arachidonoyl-GPE (18:0/20:4)	green	0.171439
1-palmitoyl-2-oleoyl-GPE (16:0/18:1)	1-stearoyl-2-linoleoyl-GPC (18:0/18:2)	green	0.0402744
1-palmitoyl-2-oleoyl-GPE (16:0/18:1)	1-palmitoyl-2-palmitoleoyl-GPC (16:0/16:1)	green	0.0395469
1-palmitoyl-2-oleoyl-GPE (16:0/18:1)	1-palmitoyl-2-dihomo-linolenoyl-GPC (16:0/20:3n3 or 6)	green	0.0244692
1-palmitoyl-2-oleoyl-GPE (16:0/18:1)	1-palmitoyl-2-arachidonoyl-GPE (16:0/20:4)	green	0.19247
1-palmitoyl-2-oleoyl-GPE (16:0/18:1)	1-palmitoyl-2-docosahexaenoyl-GPE (16:0/22:6)	green	0.0298228
1-palmitoyl-2-oleoyl-GPE (16:0/18:1)	1-palmitoyl-2-arachidonoyl-GPI (16:0/20:4)	green	0.0226178
1-palmitoyl-2-oleoyl-GPE (16:0/18:1)	gamma-tocopherol/beta-tocopherol	green	0.0328141
1-palmitoyl-2-oleoyl-GPE (16:0/18:1)	N-palmitoyl-sphinganine (d18:0/16:0)	green	0.0477907
1-palmitoyl-2-oleoyl-GPE (16:0/18:1)	1-palmitoyl-2-oleoyl-GPI (16:0/18:1)	green	0.0445326
1-palmitoyl-2-oleoyl-GPE (16:0/18:1)	1-oleoyl-2-linoleoyl-GPE (18:1/18:2)	green	0.210832
1-palmitoyl-2-oleoyl-GPE (16:0/18:1)	1-myristoyl-2-arachidonoyl-GPC (14:0/20:4)	green	0.034819
1-palmitoyl-2-oleoyl-GPE (16:0/18:1)	1-linoleoyl-2-arachidonoyl-GPE (18:2/20:4)	green	0.0273509
1-palmitoyl-2-oleoyl-GPE (16:0/18:1)	1-(1-enyl-stearoyl)-2-linoleoyl-GPE (P-18:0/18:2)	green	0.0231618
1-palmitoyl-2-oleoyl-GPE (16:0/18:1)	caffeic acid sulfate	green	0.0413444
1-palmitoyl-2-oleoyl-GPE (16:0/18:1)	dihydroferulic acid sulfate	green	0.0336494
1-palmitoyl-2-linoleoyl-GPI (16:0/18:2)	1-palmitoyl-2-linoleoyl-GPC (16:0/18:2)	green	0.0297138
1-palmitoyl-2-linoleoyl-GPI (16:0/18:2)	1-palmitoyl-2-oleoyl-GPC (16:0/18:1)	green	0.0203154
1-palmitoyl-2-linoleoyl-GPI (16:0/18:2)	1-stearoyl-2-arachidonoyl-GPI (18:0/20:4)	green	0.0319543
1-palmitoyl-2-linoleoyl-GPI (16:0/18:2)	1-oleoyl-GPC (18:1)	green	0.0218727
1-palmitoyl-2-linoleoyl-GPI (16:0/18:2)	1-linoleoyl-GPE (18:2)	green	0.0214046
1-palmitoyl-2-linoleoyl-GPI (16:0/18:2)	1-stearoyl-2-oleoyl-GPE (18:0/18:1)	green	0.0305514
1-palmitoyl-2-linoleoyl-GPI (16:0/18:2)	1-palmitoyl-2-linoleoyl-GPE (16:0/18:2)	green	0.0731168
1-palmitoyl-2-linoleoyl-GPI (16:0/18:2)	1,2-dilinoleoyl-GPC (18:2/18:2)	green	0.0272589
1-palmitoyl-2-linoleoyl-GPI (16:0/18:2)	1-stearoyl-2-oleoyl-GPC (18:0/18:1)	green	0.0354552
1-palmitoyl-2-linoleoyl-GPI (16:0/18:2)	1-stearoyl-2-linoleoyl-GPE (18:0/18:2)	green	0.0538216
1-palmitoyl-2-linoleoyl-GPI (16:0/18:2)	1-stearoyl-2-arachidonoyl-GPE (18:0/20:4)	green	0.0477008
1-palmitoyl-2-linoleoyl-GPI (16:0/18:2)	1-stearoyl-2-linoleoyl-GPC (18:0/18:2)	green	0.0295117
1-palmitoyl-2-linoleoyl-GPI (16:0/18:2)	1-palmitoyl-2-arachidonoyl-GPE (16:0/20:4)	green	0.0890279
1-palmitoyl-2-linoleoyl-GPI (16:0/18:2)	1-palmitoyl-2-docosahexaenoyl-GPE (16:0/22:6)	green	0.0262201
1-palmitoyl-2-linoleoyl-GPI (16:0/18:2)	1-palmitoyl-2-arachidonoyl-GPI (16:0/20:4)	green	0.0344718
1-palmitoyl-2-linoleoyl-GPI (16:0/18:2)	1-stearoyl-2-linoleoyl-GPI (18:0/18:2)	green	0.115587
1-palmitoyl-2-linoleoyl-GPI (16:0/18:2)	1-palmitoyl-2-oleoyl-GPI (16:0/18:1)	green	0.0609997
1-palmitoyl-2-linoleoyl-GPI (16:0/18:2)	1-oleoyl-2-linoleoyl-GPE (18:1/18:2)	green	0.0381749
1-palmitoyl-2-linoleoyl-GPI (16:0/18:2)	1-stearoyl-2-oleoyl-GPI (18:0/18:1)	green	0.035753
1-palmitoyl-2-linoleoyl-GPI (16:0/18:2)	carotene diol (1)	green	0.0258888
1-palmitoyl-2-linoleoyl-GPC (16:0/18:2)	1-palmitoyl-2-oleoyl-GPC (16:0/18:1)	green	0.0770523
1-palmitoyl-2-linoleoyl-GPC (16:0/18:2)	glycerophosphorylcholine (GPC)	green	0.0468086
1-palmitoyl-2-linoleoyl-GPC (16:0/18:2)	1-stearoyl-GPI (18:0)	green	0.0556915
1-palmitoyl-2-linoleoyl-GPC (16:0/18:2)	1-myristoyl-2-palmitoyl-GPC (14:0/16:0)	green	0.04961
1-palmitoyl-2-linoleoyl-GPC (16:0/18:2)	1-oleoyl-GPC (18:1)	green	0.0624623
1-palmitoyl-2-linoleoyl-GPC (16:0/18:2)	1-linoleoyl-GPC (18:2)	green	0.0712445
1-palmitoyl-2-linoleoyl-GPC (16:0/18:2)	1-palmitoleoyl-GPC (16:1)	green	0.0508903
1-palmitoyl-2-linoleoyl-GPC (16:0/18:2)	1-oleoyl-GPE (18:1)	green	0.0376283
1-palmitoyl-2-linoleoyl-GPC (16:0/18:2)	1-linoleoyl-GPE (18:2)	green	0.0566265
1-palmitoyl-2-linoleoyl-GPC (16:0/18:2)	1-oleoyl-GPI (18:1)	green	0.0220647
1-palmitoyl-2-linoleoyl-GPC (16:0/18:2)	1-linoleoyl-GPI (18:2)	green	0.0319154
1-palmitoyl-2-linoleoyl-GPC (16:0/18:2)	1-stearoyl-2-oleoyl-GPE (18:0/18:1)	green	0.0384122
1-palmitoyl-2-linoleoyl-GPC (16:0/18:2)	1-palmitoyl-2-linoleoyl-GPE (16:0/18:2)	green	0.0728046
1-palmitoyl-2-linoleoyl-GPC (16:0/18:2)	1-linolenoyl-GPC (18:3)	green	0.0520371
1-palmitoyl-2-linoleoyl-GPC (16:0/18:2)	1,2-dilinoleoyl-GPC (18:2/18:2)	green	0.0702697
1-palmitoyl-2-linoleoyl-GPC (16:0/18:2)	1-stearoyl-2-oleoyl-GPC (18:0/18:1)	green	0.0889045
1-palmitoyl-2-linoleoyl-GPC (16:0/18:2)	1-(1-enyl-stearoyl)-2-oleoyl-GPE (P-18:0/18:1)	green	0.0719056
1-palmitoyl-2-linoleoyl-GPC (16:0/18:2)	1-stearoyl-2-linoleoyl-GPE (18:0/18:2)	green	0.054008
1-palmitoyl-2-linoleoyl-GPC (16:0/18:2)	1-stearoyl-2-arachidonoyl-GPE (18:0/20:4)	green	0.0378756
1-palmitoyl-2-linoleoyl-GPC (16:0/18:2)	1-stearoyl-2-linoleoyl-GPC (18:0/18:2)	green	0.125133
1-palmitoyl-2-linoleoyl-GPC (16:0/18:2)	1-palmitoyl-2-palmitoleoyl-GPC (16:0/16:1)	green	0.0575477
1-palmitoyl-2-linoleoyl-GPC (16:0/18:2)	1-palmitoyl-2-dihomo-linolenoyl-GPC (16:0/20:3n3 or 6)	green	0.0491338
1-palmitoyl-2-linoleoyl-GPC (16:0/18:2)	1-palmitoyl-2-arachidonoyl-GPE (16:0/20:4)	green	0.0545504
1-palmitoyl-2-linoleoyl-GPC (16:0/18:2)	1-stearoyl-2-linoleoyl-GPI (18:0/18:2)	green	0.0218103
1-palmitoyl-2-linoleoyl-GPC (16:0/18:2)	gamma-tocopherol/beta-tocopherol	green	0.032553
1-palmitoyl-2-linoleoyl-GPC (16:0/18:2)	1-(1-enyl-palmitoyl)-2-oleoyl-GPE (P-16:0/18:1)	green	0.056613
1-palmitoyl-2-linoleoyl-GPC (16:0/18:2)	1-(1-enyl-palmitoyl)-2-linoleoyl-GPC (P-16:0/18:2)	green	0.0555766
1-palmitoyl-2-linoleoyl-GPC (16:0/18:2)	N-palmitoyl-sphinganine (d18:0/16:0)	green	0.0281058
1-palmitoyl-2-linoleoyl-GPC (16:0/18:2)	1-palmitoyl-2-oleoyl-GPI (16:0/18:1)	green	0.0324524
1-palmitoyl-2-linoleoyl-GPC (16:0/18:2)	1-(1-enyl-palmitoyl)-2-linoleoyl-GPE (P-16:0/18:2)	green	0.0456764
1-palmitoyl-2-linoleoyl-GPC (16:0/18:2)	1-oleoyl-2-linoleoyl-GPE (18:1/18:2)	green	0.045889
1-palmitoyl-2-linoleoyl-GPC (16:0/18:2)	1-myristoyl-2-arachidonoyl-GPC (14:0/20:4)	green	0.0515412
1-palmitoyl-2-linoleoyl-GPC (16:0/18:2)	1-(1-enyl-stearoyl)-2-linoleoyl-GPE (P-18:0/18:2)	green	0.084201
1-palmitoyl-2-linoleoyl-GPC (16:0/18:2)	1-linoleoyl-2-linolenoyl-GPC (18:2/18:3)	green	0.039968
1-palmitoyl-2-linoleoyl-GPC (16:0/18:2)	carotene diol (1)	green	0.033509
1-palmitoyl-2-oleoyl-GPC (16:0/18:1)	glycerophosphorylcholine (GPC)	green	0.0336213
1-palmitoyl-2-oleoyl-GPC (16:0/18:1)	1-stearoyl-GPI (18:0)	green	0.0287594
1-palmitoyl-2-oleoyl-GPC (16:0/18:1)	1-myristoyl-2-palmitoyl-GPC (14:0/16:0)	green	0.0730973
1-palmitoyl-2-oleoyl-GPC (16:0/18:1)	1-oleoyl-GPC (18:1)	green	0.0767502
1-palmitoyl-2-oleoyl-GPC (16:0/18:1)	1-linoleoyl-GPC (18:2)	green	0.0261384
1-palmitoyl-2-oleoyl-GPC (16:0/18:1)	1-palmitoleoyl-GPC (16:1)	green	0.164589
1-palmitoyl-2-oleoyl-GPC (16:0/18:1)	1-oleoyl-GPE (18:1)	green	0.0257605
1-palmitoyl-2-oleoyl-GPC (16:0/18:1)	1-palmitoyl-2-linoleoyl-GPE (16:0/18:2)	green	0.025252
1-palmitoyl-2-oleoyl-GPC (16:0/18:1)	1-linolenoyl-GPC (18:3)	green	0.0284274
1-palmitoyl-2-oleoyl-GPC (16:0/18:1)	1-stearoyl-2-oleoyl-GPC (18:0/18:1)	green	0.145109
1-palmitoyl-2-oleoyl-GPC (16:0/18:1)	1-stearoyl-2-linoleoyl-GPC (18:0/18:2)	green	0.051883
1-palmitoyl-2-oleoyl-GPC (16:0/18:1)	1-palmitoyl-2-palmitoleoyl-GPC (16:0/16:1)	green	0.160999
1-palmitoyl-2-oleoyl-GPC (16:0/18:1)	1-palmitoyl-2-dihomo-linolenoyl-GPC (16:0/20:3n3 or 6)	green	0.0975509
1-palmitoyl-2-oleoyl-GPC (16:0/18:1)	1-palmitoyl-2-arachidonoyl-GPE (16:0/20:4)	green	0.0267338
1-palmitoyl-2-oleoyl-GPC (16:0/18:1)	1-palmitoyl-2-arachidonoyl-GPI (16:0/20:4)	green	0.0361398
1-palmitoyl-2-oleoyl-GPC (16:0/18:1)	1-palmitoyl-2-oleoyl-GPI (16:0/18:1)	green	0.0675665
1-palmitoyl-2-oleoyl-GPC (16:0/18:1)	1-myristoyl-2-arachidonoyl-GPC (14:0/20:4)	green	0.0922701
1-palmitoyl-2-oleoyl-GPC (16:0/18:1)	carotene diol (1)	green	0.0300324
glycerophosphorylcholine (GPC)	1-stearoyl-GPI (18:0)	green	0.0516511
glycerophosphorylcholine (GPC)	1-myristoyl-2-palmitoyl-GPC (14:0/16:0)	green	0.0476358
glycerophosphorylcholine (GPC)	1-oleoyl-GPC (18:1)	green	0.0665725
glycerophosphorylcholine (GPC)	1-linoleoyl-GPC (18:2)	green	0.0757926
glycerophosphorylcholine (GPC)	1-palmitoleoyl-GPC (16:1)	green	0.0299651
glycerophosphorylcholine (GPC)	1-oleoyl-GPE (18:1)	green	0.0250921
glycerophosphorylcholine (GPC)	1-linoleoyl-GPE (18:2)	green	0.0423963
glycerophosphorylcholine (GPC)	glycerophosphoinositol	green	0.0258299
glycerophosphorylcholine (GPC)	1-palmitoyl-2-linoleoyl-GPE (16:0/18:2)	green	0.0280991
glycerophosphorylcholine (GPC)	1-linolenoyl-GPC (18:3)	green	0.0496152
glycerophosphorylcholine (GPC)	1,2-dilinoleoyl-GPC (18:2/18:2)	green	0.0404159
glycerophosphorylcholine (GPC)	1-stearoyl-2-oleoyl-GPC (18:0/18:1)	green	0.0575578
glycerophosphorylcholine (GPC)	1-(1-enyl-stearoyl)-2-oleoyl-GPE (P-18:0/18:1)	green	0.0262383
glycerophosphorylcholine (GPC)	1-stearoyl-2-linoleoyl-GPC (18:0/18:2)	green	0.048987
glycerophosphorylcholine (GPC)	1-palmitoyl-2-palmitoleoyl-GPC (16:0/16:1)	green	0.031801
glycerophosphorylcholine (GPC)	1-myristoyl-2-arachidonoyl-GPC (14:0/20:4)	green	0.027136
glycerophosphorylcholine (GPC)	1-(1-enyl-stearoyl)-2-linoleoyl-GPE (P-18:0/18:2)	green	0.036983
glycerophosphorylcholine (GPC)	1-linoleoyl-2-linolenoyl-GPC (18:2/18:3)	green	0.0211574
glycerophosphorylcholine (GPC)	carotene diol (1)	green	0.0381096
1-stearoyl-2-arachidonoyl-GPI (18:0/20:4)	1-palmitoyl-2-linoleoyl-GPE (16:0/18:2)	green	0.0254647
1-stearoyl-2-arachidonoyl-GPI (18:0/20:4)	1-stearoyl-2-arachidonoyl-GPE (18:0/20:4)	green	0.0568042
1-stearoyl-2-arachidonoyl-GPI (18:0/20:4)	1-palmitoyl-2-arachidonoyl-GPE (16:0/20:4)	green	0.0633663
1-stearoyl-2-arachidonoyl-GPI (18:0/20:4)	1-palmitoyl-2-arachidonoyl-GPI (16:0/20:4)	green	0.0768753
1-stearoyl-GPI (18:0)	1-myristoyl-2-palmitoyl-GPC (14:0/16:0)	green	0.0317624
1-stearoyl-GPI (18:0)	1-oleoyl-GPC (18:1)	green	0.0321008
1-stearoyl-GPI (18:0)	1-linoleoyl-GPC (18:2)	green	0.029548
1-stearoyl-GPI (18:0)	1-linoleoyl-GPI (18:2)	green	0.0200508
1-stearoyl-GPI (18:0)	1-palmitoyl-2-linoleoyl-GPE (16:0/18:2)	green	0.0207404
1-stearoyl-GPI (18:0)	1,2-dilinoleoyl-GPC (18:2/18:2)	green	0.023556
1-stearoyl-GPI (18:0)	1-stearoyl-2-oleoyl-GPC (18:0/18:1)	green	0.0468175
1-stearoyl-GPI (18:0)	1-(1-enyl-stearoyl)-2-oleoyl-GPE (P-18:0/18:1)	green	0.0255089
1-stearoyl-GPI (18:0)	1-stearoyl-2-linoleoyl-GPC (18:0/18:2)	green	0.0583267
1-stearoyl-GPI (18:0)	1-palmitoyl-2-palmitoleoyl-GPC (16:0/16:1)	green	0.0222993
1-stearoyl-GPI (18:0)	1-palmitoyl-2-arachidonoyl-GPE (16:0/20:4)	green	0.0200648
1-stearoyl-GPI (18:0)	1-(1-enyl-palmitoyl)-2-linoleoyl-GPC (P-16:0/18:2)	green	0.0251448
1-stearoyl-GPI (18:0)	1-myristoyl-2-arachidonoyl-GPC (14:0/20:4)	green	0.0320917
1-stearoyl-GPI (18:0)	1-(1-enyl-stearoyl)-2-linoleoyl-GPE (P-18:0/18:2)	green	0.0316743
1-stearoyl-GPI (18:0)	carotene diol (1)	green	0.0551191
1-stearoyl-GPI (18:0)	carotene diol (2)	green	0.0213096
1-myristoyl-2-palmitoyl-GPC (14:0/16:0)	1-oleoyl-GPC (18:1)	green	0.0742433
1-myristoyl-2-palmitoyl-GPC (14:0/16:0)	1-linoleoyl-GPC (18:2)	green	0.0817179
1-myristoyl-2-palmitoyl-GPC (14:0/16:0)	1-palmitoleoyl-GPC (16:1)	green	0.152788
1-myristoyl-2-palmitoyl-GPC (14:0/16:0)	1-oleoyl-GPE (18:1)	green	0.0402
1-myristoyl-2-palmitoyl-GPC (14:0/16:0)	1-linoleoyl-GPE (18:2)	green	0.05216
1-myristoyl-2-palmitoyl-GPC (14:0/16:0)	1-oleoyl-GPI (18:1)	green	0.0339937
1-myristoyl-2-palmitoyl-GPC (14:0/16:0)	1-linoleoyl-GPI (18:2)	green	0.0406846
1-myristoyl-2-palmitoyl-GPC (14:0/16:0)	1-palmitoyl-2-linoleoyl-GPE (16:0/18:2)	green	0.0378527
1-myristoyl-2-palmitoyl-GPC (14:0/16:0)	1-linolenoyl-GPC (18:3)	green	0.0846428
1-myristoyl-2-palmitoyl-GPC (14:0/16:0)	1,2-dilinoleoyl-GPC (18:2/18:2)	green	0.0406397
1-myristoyl-2-palmitoyl-GPC (14:0/16:0)	1-stearoyl-2-oleoyl-GPC (18:0/18:1)	green	0.102326
1-myristoyl-2-palmitoyl-GPC (14:0/16:0)	1-stearoyl-2-linoleoyl-GPE (18:0/18:2)	green	0.0234146
1-myristoyl-2-palmitoyl-GPC (14:0/16:0)	1-stearoyl-2-linoleoyl-GPC (18:0/18:2)	green	0.0375288
1-myristoyl-2-palmitoyl-GPC (14:0/16:0)	1-palmitoyl-2-palmitoleoyl-GPC (16:0/16:1)	green	0.172496
1-myristoyl-2-palmitoyl-GPC (14:0/16:0)	1-palmitoyl-2-dihomo-linolenoyl-GPC (16:0/20:3n3 or 6)	green	0.0236226
1-myristoyl-2-palmitoyl-GPC (14:0/16:0)	1-palmitoyl-2-arachidonoyl-GPI (16:0/20:4)	green	0.0227428
1-myristoyl-2-palmitoyl-GPC (14:0/16:0)	1-palmitoyl-2-oleoyl-GPI (16:0/18:1)	green	0.0454794
1-myristoyl-2-palmitoyl-GPC (14:0/16:0)	1-oleoyl-2-linoleoyl-GPE (18:1/18:2)	green	0.0261196
1-myristoyl-2-palmitoyl-GPC (14:0/16:0)	1-myristoyl-2-arachidonoyl-GPC (14:0/20:4)	green	0.153333
1-myristoyl-2-palmitoyl-GPC (14:0/16:0)	1-stearoyl-2-oleoyl-GPI (18:0/18:1)	green	0.0277631
1-myristoyl-2-palmitoyl-GPC (14:0/16:0)	1-(1-enyl-stearoyl)-2-linoleoyl-GPE (P-18:0/18:2)	green	0.0246776
1-myristoyl-2-palmitoyl-GPC (14:0/16:0)	1-linoleoyl-2-linolenoyl-GPC (18:2/18:3)	green	0.0342397
1-myristoyl-2-palmitoyl-GPC (14:0/16:0)	carotene diol (1)	green	0.0740779
1-myristoyl-2-palmitoyl-GPC (14:0/16:0)	carotene diol (2)	green	0.0680035
N-(2-furoyl)glycine	1-palmitoyl-2-linoleoyl-GPE (16:0/18:2)	green	0.0290147
N-(2-furoyl)glycine	2-hydroxyglutarate	green	0.0224929
N-(2-furoyl)glycine	1-stearoyl-2-linoleoyl-GPE (18:0/18:2)	green	0.0227634
N-(2-furoyl)glycine	1-palmitoyl-2-arachidonoyl-GPE (16:0/20:4)	green	0.029347
N-(2-furoyl)glycine	carotene diol (1)	green	0.0220671
1-oleoyl-GPC (18:1)	1-linoleoyl-GPC (18:2)	green	0.139706
1-oleoyl-GPC (18:1)	1-palmitoleoyl-GPC (16:1)	green	0.0782911
1-oleoyl-GPC (18:1)	1-oleoyl-GPE (18:1)	green	0.0980127
1-oleoyl-GPC (18:1)	1-linoleoyl-GPE (18:2)	green	0.0940009
1-oleoyl-GPC (18:1)	1-oleoyl-GPI (18:1)	green	0.0424253
1-oleoyl-GPC (18:1)	1-linoleoyl-GPI (18:2)	green	0.039681
1-oleoyl-GPC (18:1)	1-stearoyl-2-oleoyl-GPE (18:0/18:1)	green	0.0288776
1-oleoyl-GPC (18:1)	1-palmitoyl-2-linoleoyl-GPE (16:0/18:2)	green	0.0444852
1-oleoyl-GPC (18:1)	2-hydroxyglutarate	green	0.0305082
1-oleoyl-GPC (18:1)	1-linolenoyl-GPC (18:3)	green	0.133679
1-oleoyl-GPC (18:1)	1,2-dilinoleoyl-GPC (18:2/18:2)	green	0.0889814
1-oleoyl-GPC (18:1)	1-stearoyl-2-oleoyl-GPC (18:0/18:1)	green	0.146836
1-oleoyl-GPC (18:1)	1-(1-enyl-stearoyl)-2-oleoyl-GPE (P-18:0/18:1)	green	0.0426775
1-oleoyl-GPC (18:1)	1-stearoyl-2-linoleoyl-GPE (18:0/18:2)	green	0.0331906
1-oleoyl-GPC (18:1)	1-stearoyl-2-linoleoyl-GPC (18:0/18:2)	green	0.0889251
1-oleoyl-GPC (18:1)	1-palmitoyl-2-palmitoleoyl-GPC (16:0/16:1)	green	0.0699357
1-oleoyl-GPC (18:1)	1-palmitoyl-2-dihomo-linolenoyl-GPC (16:0/20:3n3 or 6)	green	0.0445774
1-oleoyl-GPC (18:1)	1-palmitoyl-2-arachidonoyl-GPE (16:0/20:4)	green	0.0244892
1-oleoyl-GPC (18:1)	1-palmitoyl-2-arachidonoyl-GPI (16:0/20:4)	green	0.0204577
1-oleoyl-GPC (18:1)	gamma-tocopherol/beta-tocopherol	green	0.0302711
1-oleoyl-GPC (18:1)	1-(1-enyl-palmitoyl)-2-oleoyl-GPE (P-16:0/18:1)	green	0.0316376
1-oleoyl-GPC (18:1)	N-palmitoyl-sphinganine (d18:0/16:0)	green	0.0277379
1-oleoyl-GPC (18:1)	1-palmitoyl-2-oleoyl-GPI (16:0/18:1)	green	0.0614364
1-oleoyl-GPC (18:1)	1-oleoyl-2-linoleoyl-GPE (18:1/18:2)	green	0.0405449
1-oleoyl-GPC (18:1)	1-myristoyl-2-arachidonoyl-GPC (14:0/20:4)	green	0.0764074
1-oleoyl-GPC (18:1)	1-stearoyl-2-oleoyl-GPI (18:0/18:1)	green	0.0409327
1-oleoyl-GPC (18:1)	1-linoleoyl-2-arachidonoyl-GPE (18:2/20:4)	green	0.0202107
1-oleoyl-GPC (18:1)	1-(1-enyl-stearoyl)-2-linoleoyl-GPE (P-18:0/18:2)	green	0.0578787
1-oleoyl-GPC (18:1)	1-linoleoyl-2-linolenoyl-GPC (18:2/18:3)	green	0.0737867
1-oleoyl-GPC (18:1)	carotene diol (1)	green	0.0436367
1-oleoyl-GPC (18:1)	carotene diol (2)	green	0.0232386
1-linoleoyl-GPC (18:2)	1-palmitoleoyl-GPC (16:1)	green	0.0333154
1-linoleoyl-GPC (18:2)	1-oleoyl-GPE (18:1)	green	0.146652
1-linoleoyl-GPC (18:2)	1-linoleoyl-GPE (18:2)	green	0.183389
1-linoleoyl-GPC (18:2)	1-ribosyl-imidazoleacetate	green	0.0223455
1-linoleoyl-GPC (18:2)	1-oleoyl-GPI (18:1)	green	0.0680422
1-linoleoyl-GPC (18:2)	1-linoleoyl-GPI (18:2)	green	0.0606392
1-linoleoyl-GPC (18:2)	1-stearoyl-2-oleoyl-GPE (18:0/18:1)	green	0.0460899
1-linoleoyl-GPC (18:2)	1-palmitoyl-2-linoleoyl-GPE (16:0/18:2)	green	0.0867605
1-linoleoyl-GPC (18:2)	2-hydroxyglutarate	green	0.0316165
1-linoleoyl-GPC (18:2)	1-linolenoyl-GPC (18:3)	green	0.224779
1-linoleoyl-GPC (18:2)	1,2-dilinoleoyl-GPC (18:2/18:2)	green	0.171389
1-linoleoyl-GPC (18:2)	1-stearoyl-2-oleoyl-GPC (18:0/18:1)	green	0.0807492
1-linoleoyl-GPC (18:2)	1-(1-enyl-stearoyl)-2-oleoyl-GPE (P-18:0/18:1)	green	0.0789338
1-linoleoyl-GPC (18:2)	1-stearoyl-2-linoleoyl-GPE (18:0/18:2)	green	0.0681151
1-linoleoyl-GPC (18:2)	1-stearoyl-2-linoleoyl-GPC (18:0/18:2)	green	0.104077
1-linoleoyl-GPC (18:2)	1-palmitoyl-2-palmitoleoyl-GPC (16:0/16:1)	green	0.0329433
1-linoleoyl-GPC (18:2)	1-palmitoyl-2-dihomo-linolenoyl-GPC (16:0/20:3n3 or 6)	green	0.0216217
1-linoleoyl-GPC (18:2)	1-palmitoyl-2-arachidonoyl-GPE (16:0/20:4)	green	0.0286107
1-linoleoyl-GPC (18:2)	1-stearoyl-2-linoleoyl-GPI (18:0/18:2)	green	0.0217332
1-linoleoyl-GPC (18:2)	gamma-tocopherol/beta-tocopherol	green	0.0542401
1-linoleoyl-GPC (18:2)	1-(1-enyl-palmitoyl)-2-oleoyl-GPE (P-16:0/18:1)	green	0.0603384
1-linoleoyl-GPC (18:2)	1-(1-enyl-palmitoyl)-2-linoleoyl-GPC (P-16:0/18:2)	green	0.0247942
1-linoleoyl-GPC (18:2)	N-palmitoyl-sphinganine (d18:0/16:0)	green	0.0478626
1-linoleoyl-GPC (18:2)	1-palmitoyl-2-oleoyl-GPI (16:0/18:1)	green	0.0286381
1-linoleoyl-GPC (18:2)	1-(1-enyl-palmitoyl)-2-linoleoyl-GPE (P-16:0/18:2)	green	0.0525884
1-linoleoyl-GPC (18:2)	1-oleoyl-2-linoleoyl-GPE (18:1/18:2)	green	0.099447
1-linoleoyl-GPC (18:2)	1-myristoyl-2-arachidonoyl-GPC (14:0/20:4)	green	0.0533439
1-linoleoyl-GPC (18:2)	1-stearoyl-2-oleoyl-GPI (18:0/18:1)	green	0.0561994
1-linoleoyl-GPC (18:2)	1-linoleoyl-2-arachidonoyl-GPE (18:2/20:4)	green	0.034169
1-linoleoyl-GPC (18:2)	1-(1-enyl-stearoyl)-2-linoleoyl-GPE (P-18:0/18:2)	green	0.117137
1-linoleoyl-GPC (18:2)	1-linoleoyl-2-linolenoyl-GPC (18:2/18:3)	green	0.173443
1-linoleoyl-GPC (18:2)	carotene diol (1)	green	0.0356082
1-linoleoyl-GPC (18:2)	carotene diol (2)	green	0.0281951
1-palmitoleoyl-GPC (16:1)	1-oleoyl-GPE (18:1)	green	0.0213754
1-palmitoleoyl-GPC (16:1)	1-linolenoyl-GPC (18:3)	green	0.0435421
1-palmitoleoyl-GPC (16:1)	1-stearoyl-2-oleoyl-GPC (18:0/18:1)	green	0.148792
1-palmitoleoyl-GPC (16:1)	1-stearoyl-2-linoleoyl-GPC (18:0/18:2)	green	0.0270868
1-palmitoleoyl-GPC (16:1)	1-palmitoyl-2-palmitoleoyl-GPC (16:0/16:1)	green	0.286369
1-palmitoleoyl-GPC (16:1)	1-palmitoyl-2-dihomo-linolenoyl-GPC (16:0/20:3n3 or 6)	green	0.0467185
1-palmitoleoyl-GPC (16:1)	1-palmitoyl-2-arachidonoyl-GPI (16:0/20:4)	green	0.0348215
1-palmitoleoyl-GPC (16:1)	1-palmitoyl-2-oleoyl-GPI (16:0/18:1)	green	0.0734482
1-palmitoleoyl-GPC (16:1)	1-myristoyl-2-arachidonoyl-GPC (14:0/20:4)	green	0.134982
1-palmitoleoyl-GPC (16:1)	carotene diol (1)	green	0.0486427
1-palmitoleoyl-GPC (16:1)	carotene diol (2)	green	0.0230581
1-oleoyl-GPE (18:1)	1-linoleoyl-GPE (18:2)	green	0.164552
1-oleoyl-GPE (18:1)	1-ribosyl-imidazoleacetate	green	0.020502
1-oleoyl-GPE (18:1)	1-oleoyl-GPI (18:1)	green	0.060077
1-oleoyl-GPE (18:1)	1-linoleoyl-GPI (18:2)	green	0.0297449
1-oleoyl-GPE (18:1)	1-stearoyl-2-oleoyl-GPE (18:0/18:1)	green	0.109274
1-oleoyl-GPE (18:1)	1-palmitoyl-2-linoleoyl-GPE (16:0/18:2)	green	0.115132
1-oleoyl-GPE (18:1)	1-linolenoyl-GPC (18:3)	green	0.113929
1-oleoyl-GPE (18:1)	1,2-dilinoleoyl-GPC (18:2/18:2)	green	0.0713818
1-oleoyl-GPE (18:1)	1-stearoyl-2-oleoyl-GPC (18:0/18:1)	green	0.0716463
1-oleoyl-GPE (18:1)	1-stearoyl-2-linoleoyl-GPE (18:0/18:2)	green	0.140637
1-oleoyl-GPE (18:1)	1-stearoyl-2-arachidonoyl-GPE (18:0/20:4)	green	0.0205842
1-oleoyl-GPE (18:1)	1-stearoyl-2-linoleoyl-GPC (18:0/18:2)	green	0.0441715
1-oleoyl-GPE (18:1)	1-palmitoyl-2-palmitoleoyl-GPC (16:0/16:1)	green	0.0225006
1-oleoyl-GPE (18:1)	1-palmitoyl-2-arachidonoyl-GPE (16:0/20:4)	green	0.0341198
1-oleoyl-GPE (18:1)	gamma-tocopherol/beta-tocopherol	green	0.0219315
1-oleoyl-GPE (18:1)	N-palmitoyl-sphinganine (d18:0/16:0)	green	0.0337841
1-oleoyl-GPE (18:1)	1-palmitoyl-2-oleoyl-GPI (16:0/18:1)	green	0.0277949
1-oleoyl-GPE (18:1)	1-oleoyl-2-linoleoyl-GPE (18:1/18:2)	green	0.130811
1-oleoyl-GPE (18:1)	1-myristoyl-2-arachidonoyl-GPC (14:0/20:4)	green	0.0299335
1-oleoyl-GPE (18:1)	1-stearoyl-2-oleoyl-GPI (18:0/18:1)	green	0.0313873
1-oleoyl-GPE (18:1)	1-(1-enyl-stearoyl)-2-linoleoyl-GPE (P-18:0/18:2)	green	0.037341
1-oleoyl-GPE (18:1)	1-linoleoyl-2-linolenoyl-GPC (18:2/18:3)	green	0.04777
1-linoleoyl-GPE (18:2)	1-ribosyl-imidazoleacetate	green	0.0324924
1-linoleoyl-GPE (18:2)	mannitol/sorbitol	green	0.0324931
1-linoleoyl-GPE (18:2)	1-oleoyl-GPI (18:1)	green	0.0469965
1-linoleoyl-GPE (18:2)	1-linoleoyl-GPI (18:2)	green	0.0333895
1-linoleoyl-GPE (18:2)	1-stearoyl-2-oleoyl-GPE (18:0/18:1)	green	0.101438
1-linoleoyl-GPE (18:2)	1-palmitoyl-2-linoleoyl-GPE (16:0/18:2)	green	0.16432
1-linoleoyl-GPE (18:2)	1-linolenoyl-GPC (18:3)	green	0.140789
1-linoleoyl-GPE (18:2)	1,2-dilinoleoyl-GPC (18:2/18:2)	green	0.104279
1-linoleoyl-GPE (18:2)	1-stearoyl-2-oleoyl-GPC (18:0/18:1)	green	0.058308
1-linoleoyl-GPE (18:2)	1-(1-enyl-stearoyl)-2-oleoyl-GPE (P-18:0/18:1)	green	0.0325156
1-linoleoyl-GPE (18:2)	1-stearoyl-2-linoleoyl-GPE (18:0/18:2)	green	0.157592
1-linoleoyl-GPE (18:2)	1-stearoyl-2-arachidonoyl-GPE (18:0/20:4)	green	0.0347998
1-linoleoyl-GPE (18:2)	1-stearoyl-2-linoleoyl-GPC (18:0/18:2)	green	0.0647631
1-linoleoyl-GPE (18:2)	1-palmitoyl-2-palmitoleoyl-GPC (16:0/16:1)	green	0.0216187
1-linoleoyl-GPE (18:2)	1-palmitoyl-2-arachidonoyl-GPE (16:0/20:4)	green	0.0582804
1-linoleoyl-GPE (18:2)	gamma-tocopherol/beta-tocopherol	green	0.0410826
1-linoleoyl-GPE (18:2)	1-(1-enyl-palmitoyl)-2-oleoyl-GPE (P-16:0/18:1)	green	0.0208534
1-linoleoyl-GPE (18:2)	N-palmitoyl-sphinganine (d18:0/16:0)	green	0.0569876
1-linoleoyl-GPE (18:2)	1-palmitoyl-2-oleoyl-GPI (16:0/18:1)	green	0.0208581
1-linoleoyl-GPE (18:2)	1-oleoyl-2-linoleoyl-GPE (18:1/18:2)	green	0.162232
1-linoleoyl-GPE (18:2)	1-myristoyl-2-arachidonoyl-GPC (14:0/20:4)	green	0.031687
1-linoleoyl-GPE (18:2)	1-stearoyl-2-oleoyl-GPI (18:0/18:1)	green	0.0345873
1-linoleoyl-GPE (18:2)	1-linoleoyl-2-arachidonoyl-GPE (18:2/20:4)	green	0.025247
1-linoleoyl-GPE (18:2)	1-(1-enyl-stearoyl)-2-linoleoyl-GPE (P-18:0/18:2)	green	0.0596795
1-linoleoyl-GPE (18:2)	caffeic acid sulfate	green	0.023546
1-linoleoyl-GPE (18:2)	1-linoleoyl-2-linolenoyl-GPC (18:2/18:3)	green	0.0820466
glycerophosphoinositol	1-linoleoyl-GPI (18:2)	green	0.0240204
glycerophosphoinositol	1-palmitoyl-2-linoleoyl-GPE (16:0/18:2)	green	0.0233807
1-ribosyl-imidazoleacetate	1-stearoyl-2-oleoyl-GPE (18:0/18:1)	green	0.0375196
1-ribosyl-imidazoleacetate	1-palmitoyl-2-linoleoyl-GPE (16:0/18:2)	green	0.0571023
1-ribosyl-imidazoleacetate	1,2-dilinoleoyl-GPC (18:2/18:2)	green	0.0219169
1-ribosyl-imidazoleacetate	1-stearoyl-2-linoleoyl-GPE (18:0/18:2)	green	0.0620686
1-ribosyl-imidazoleacetate	1-palmitoyl-2-arachidonoyl-GPE (16:0/20:4)	green	0.0256392
1-ribosyl-imidazoleacetate	1-oleoyl-2-linoleoyl-GPE (18:1/18:2)	green	0.0571545
1-ribosyl-imidazoleacetate	caffeic acid sulfate	green	0.0217741
mannitol/sorbitol	1-stearoyl-2-oleoyl-GPE (18:0/18:1)	green	0.0382056
mannitol/sorbitol	1-palmitoyl-2-linoleoyl-GPE (16:0/18:2)	green	0.0847793
mannitol/sorbitol	1-stearoyl-2-linoleoyl-GPE (18:0/18:2)	green	0.073272
mannitol/sorbitol	1-palmitoyl-2-arachidonoyl-GPE (16:0/20:4)	green	0.037833
mannitol/sorbitol	1-oleoyl-2-linoleoyl-GPE (18:1/18:2)	green	0.062407
1-oleoyl-GPI (18:1)	1-linoleoyl-GPI (18:2)	green	0.137919
1-oleoyl-GPI (18:1)	1-stearoyl-2-oleoyl-GPE (18:0/18:1)	green	0.0207123
1-oleoyl-GPI (18:1)	1-palmitoyl-2-linoleoyl-GPE (16:0/18:2)	green	0.0277846
1-oleoyl-GPI (18:1)	1-linolenoyl-GPC (18:3)	green	0.0485392
1-oleoyl-GPI (18:1)	1,2-dilinoleoyl-GPC (18:2/18:2)	green	0.0598298
1-oleoyl-GPI (18:1)	1-stearoyl-2-oleoyl-GPC (18:0/18:1)	green	0.0284436
1-oleoyl-GPI (18:1)	1-stearoyl-2-linoleoyl-GPE (18:0/18:2)	green	0.0273812
1-oleoyl-GPI (18:1)	1-stearoyl-2-linoleoyl-GPC (18:0/18:2)	green	0.0284447
1-oleoyl-GPI (18:1)	1-oleoyl-2-linoleoyl-GPE (18:1/18:2)	green	0.0346852
1-oleoyl-GPI (18:1)	1-myristoyl-2-arachidonoyl-GPC (14:0/20:4)	green	0.028393
1-oleoyl-GPI (18:1)	1-(1-enyl-stearoyl)-2-linoleoyl-GPE (P-18:0/18:2)	green	0.0310858
1-oleoyl-GPI (18:1)	1-linoleoyl-2-linolenoyl-GPC (18:2/18:3)	green	0.0242769
1-linoleoyl-GPI (18:2)	1-palmitoyl-2-linoleoyl-GPE (16:0/18:2)	green	0.023166
1-linoleoyl-GPI (18:2)	1-linolenoyl-GPC (18:3)	green	0.0394105
1-linoleoyl-GPI (18:2)	1,2-dilinoleoyl-GPC (18:2/18:2)	green	0.0723789
1-linoleoyl-GPI (18:2)	1-stearoyl-2-oleoyl-GPC (18:0/18:1)	green	0.0309081
1-linoleoyl-GPI (18:2)	1-stearoyl-2-linoleoyl-GPC (18:0/18:2)	green	0.0418711
1-linoleoyl-GPI (18:2)	1-palmitoyl-2-palmitoleoyl-GPC (16:0/16:1)	green	0.0238347
1-linoleoyl-GPI (18:2)	1-oleoyl-2-linoleoyl-GPE (18:1/18:2)	green	0.023192
1-linoleoyl-GPI (18:2)	1-myristoyl-2-arachidonoyl-GPC (14:0/20:4)	green	0.0433734
1-linoleoyl-GPI (18:2)	1-(1-enyl-stearoyl)-2-linoleoyl-GPE (P-18:0/18:2)	green	0.0357936
1-linoleoyl-GPI (18:2)	1-linoleoyl-2-linolenoyl-GPC (18:2/18:3)	green	0.0255417
1-stearoyl-2-oleoyl-GPE (18:0/18:1)	1-palmitoyl-2-linoleoyl-GPE (16:0/18:2)	green	0.232365
1-stearoyl-2-oleoyl-GPE (18:0/18:1)	1-linolenoyl-GPC (18:3)	green	0.031808
1-stearoyl-2-oleoyl-GPE (18:0/18:1)	dopamine 4-sulfate	green	0.0211355
1-stearoyl-2-oleoyl-GPE (18:0/18:1)	1,2-dilinoleoyl-GPC (18:2/18:2)	green	0.0358514
1-stearoyl-2-oleoyl-GPE (18:0/18:1)	1-stearoyl-2-oleoyl-GPC (18:0/18:1)	green	0.0425486
1-stearoyl-2-oleoyl-GPE (18:0/18:1)	1-stearoyl-2-linoleoyl-GPE (18:0/18:2)	green	0.331159
1-stearoyl-2-oleoyl-GPE (18:0/18:1)	1-stearoyl-2-arachidonoyl-GPE (18:0/20:4)	green	0.096682
1-stearoyl-2-oleoyl-GPE (18:0/18:1)	1-stearoyl-2-linoleoyl-GPC (18:0/18:2)	green	0.0288716
1-stearoyl-2-oleoyl-GPE (18:0/18:1)	1-palmitoyl-2-arachidonoyl-GPE (16:0/20:4)	green	0.111902
1-stearoyl-2-oleoyl-GPE (18:0/18:1)	gamma-tocopherol/beta-tocopherol	green	0.0257896
1-stearoyl-2-oleoyl-GPE (18:0/18:1)	N-palmitoyl-sphinganine (d18:0/16:0)	green	0.0445808
1-stearoyl-2-oleoyl-GPE (18:0/18:1)	1-palmitoyl-2-oleoyl-GPI (16:0/18:1)	green	0.0248049
1-stearoyl-2-oleoyl-GPE (18:0/18:1)	1-oleoyl-2-linoleoyl-GPE (18:1/18:2)	green	0.237079
1-stearoyl-2-oleoyl-GPE (18:0/18:1)	caffeic acid sulfate	green	0.0406702
1-stearoyl-2-oleoyl-GPE (18:0/18:1)	dihydroferulic acid sulfate	green	0.0383874
1-palmitoyl-2-linoleoyl-GPE (16:0/18:2)	1-linolenoyl-GPC (18:3)	green	0.069219
1-palmitoyl-2-linoleoyl-GPE (16:0/18:2)	dopamine 4-sulfate	green	0.034085
1-palmitoyl-2-linoleoyl-GPE (16:0/18:2)	1,2-dilinoleoyl-GPC (18:2/18:2)	green	0.0796577
1-palmitoyl-2-linoleoyl-GPE (16:0/18:2)	1-stearoyl-2-oleoyl-GPC (18:0/18:1)	green	0.0435897
1-palmitoyl-2-linoleoyl-GPE (16:0/18:2)	1-(1-enyl-stearoyl)-2-oleoyl-GPE (P-18:0/18:1)	green	0.0221364
1-palmitoyl-2-linoleoyl-GPE (16:0/18:2)	1-stearoyl-2-linoleoyl-GPE (18:0/18:2)	green	0.292467
1-palmitoyl-2-linoleoyl-GPE (16:0/18:2)	1-stearoyl-2-arachidonoyl-GPE (18:0/20:4)	green	0.168336
1-palmitoyl-2-linoleoyl-GPE (16:0/18:2)	1-stearoyl-2-linoleoyl-GPC (18:0/18:2)	green	0.0503072
1-palmitoyl-2-linoleoyl-GPE (16:0/18:2)	1-palmitoyl-2-palmitoleoyl-GPC (16:0/16:1)	green	0.0231999
1-palmitoyl-2-linoleoyl-GPE (16:0/18:2)	1-palmitoyl-2-arachidonoyl-GPE (16:0/20:4)	green	0.203376
1-palmitoyl-2-linoleoyl-GPE (16:0/18:2)	1-palmitoyl-2-docosahexaenoyl-GPE (16:0/22:6)	green	0.039653
1-palmitoyl-2-linoleoyl-GPE (16:0/18:2)	gamma-tocopherol/beta-tocopherol	green	0.0478324
1-palmitoyl-2-linoleoyl-GPE (16:0/18:2)	N-palmitoyl-sphinganine (d18:0/16:0)	green	0.0514838
1-palmitoyl-2-linoleoyl-GPE (16:0/18:2)	1-palmitoyl-2-oleoyl-GPI (16:0/18:1)	green	0.0314643
1-palmitoyl-2-linoleoyl-GPE (16:0/18:2)	1-oleoyl-2-linoleoyl-GPE (18:1/18:2)	green	0.272726
1-palmitoyl-2-linoleoyl-GPE (16:0/18:2)	1-myristoyl-2-arachidonoyl-GPC (14:0/20:4)	green	0.0257903
1-palmitoyl-2-linoleoyl-GPE (16:0/18:2)	1-stearoyl-2-oleoyl-GPI (18:0/18:1)	green	0.0223006
1-palmitoyl-2-linoleoyl-GPE (16:0/18:2)	1-linoleoyl-2-arachidonoyl-GPE (18:2/20:4)	green	0.0523303
1-palmitoyl-2-linoleoyl-GPE (16:0/18:2)	1-(1-enyl-stearoyl)-2-linoleoyl-GPE (P-18:0/18:2)	green	0.0424233
1-palmitoyl-2-linoleoyl-GPE (16:0/18:2)	caffeic acid sulfate	green	0.0452094
1-palmitoyl-2-linoleoyl-GPE (16:0/18:2)	1-linoleoyl-2-linolenoyl-GPC (18:2/18:3)	green	0.0461407
2-hydroxyglutarate	1,2-dilinoleoyl-GPC (18:2/18:2)	green	0.0419636
2-hydroxyglutarate	1-stearoyl-2-oleoyl-GPC (18:0/18:1)	green	0.0246143
2-hydroxyglutarate	1-(1-enyl-stearoyl)-2-oleoyl-GPE (P-18:0/18:1)	green	0.029316
2-hydroxyglutarate	1-stearoyl-2-linoleoyl-GPC (18:0/18:2)	green	0.0338762
2-hydroxyglutarate	1-(1-enyl-stearoyl)-2-linoleoyl-GPE (P-18:0/18:2)	green	0.0340813
S-methylmethionine	1-palmitoyl-2-docosahexaenoyl-GPE (16:0/22:6)	green	0.0220743
S-methylmethionine	1-oleoyl-2-docosahexaenoyl-GPE (18:1/22:6)	green	0.041322
S-methylmethionine	1-linoleoyl-2-arachidonoyl-GPE (18:2/20:4)	green	0.0274712
S-methylmethionine	carotene diol (1)	green	0.0206383
1-linolenoyl-GPC (18:3)	1,2-dilinoleoyl-GPC (18:2/18:2)	green	0.138934
1-linolenoyl-GPC (18:3)	1-stearoyl-2-oleoyl-GPC (18:0/18:1)	green	0.0854593
1-linolenoyl-GPC (18:3)	1-(1-enyl-stearoyl)-2-oleoyl-GPE (P-18:0/18:1)	green	0.0451446
1-linolenoyl-GPC (18:3)	1-stearoyl-2-linoleoyl-GPE (18:0/18:2)	green	0.0546948
1-linolenoyl-GPC (18:3)	1-stearoyl-2-linoleoyl-GPC (18:0/18:2)	green	0.0825113
1-linolenoyl-GPC (18:3)	1-palmitoyl-2-palmitoleoyl-GPC (16:0/16:1)	green	0.0451074
1-linolenoyl-GPC (18:3)	gamma-tocopherol/beta-tocopherol	green	0.0397976
1-linolenoyl-GPC (18:3)	1-(1-enyl-palmitoyl)-2-oleoyl-GPE (P-16:0/18:1)	green	0.0375881
1-linolenoyl-GPC (18:3)	N-palmitoyl-sphinganine (d18:0/16:0)	green	0.026153
1-linolenoyl-GPC (18:3)	1-palmitoyl-2-oleoyl-GPI (16:0/18:1)	green	0.0273166
1-linolenoyl-GPC (18:3)	1-(1-enyl-palmitoyl)-2-linoleoyl-GPE (P-16:0/18:2)	green	0.0330146
1-linolenoyl-GPC (18:3)	1-oleoyl-2-linoleoyl-GPE (18:1/18:2)	green	0.0783952
1-linolenoyl-GPC (18:3)	1-myristoyl-2-arachidonoyl-GPC (14:0/20:4)	green	0.0608545
1-linolenoyl-GPC (18:3)	1-stearoyl-2-oleoyl-GPI (18:0/18:1)	green	0.0537696
1-linolenoyl-GPC (18:3)	1-linoleoyl-2-arachidonoyl-GPE (18:2/20:4)	green	0.0292744
1-linolenoyl-GPC (18:3)	1-(1-enyl-stearoyl)-2-linoleoyl-GPE (P-18:0/18:2)	green	0.0807297
1-linolenoyl-GPC (18:3)	1-linoleoyl-2-linolenoyl-GPC (18:2/18:3)	green	0.176162
1-linolenoyl-GPC (18:3)	carotene diol (1)	green	0.0358247
1-linolenoyl-GPC (18:3)	carotene diol (2)	green	0.0280198
dopamine 4-sulfate	1-stearoyl-2-linoleoyl-GPE (18:0/18:2)	green	0.0348397
dopamine 4-sulfate	1-oleoyl-2-linoleoyl-GPE (18:1/18:2)	green	0.0321814
1,2-dilinoleoyl-GPC (18:2/18:2)	1-stearoyl-2-oleoyl-GPC (18:0/18:1)	green	0.0573386
1,2-dilinoleoyl-GPC (18:2/18:2)	1-(1-enyl-stearoyl)-2-oleoyl-GPE (P-18:0/18:1)	green	0.0977275
1,2-dilinoleoyl-GPC (18:2/18:2)	1-stearoyl-2-linoleoyl-GPE (18:0/18:2)	green	0.0656525
1,2-dilinoleoyl-GPC (18:2/18:2)	1-stearoyl-2-linoleoyl-GPC (18:0/18:2)	green	0.124383
1,2-dilinoleoyl-GPC (18:2/18:2)	1-palmitoyl-2-arachidonoyl-GPE (16:0/20:4)	green	0.0252057
1,2-dilinoleoyl-GPC (18:2/18:2)	1-stearoyl-2-linoleoyl-GPI (18:0/18:2)	green	0.0434264
1,2-dilinoleoyl-GPC (18:2/18:2)	gamma-tocopherol/beta-tocopherol	green	0.0590454
1,2-dilinoleoyl-GPC (18:2/18:2)	1-(1-enyl-palmitoyl)-2-oleoyl-GPE (P-16:0/18:1)	green	0.079998
1,2-dilinoleoyl-GPC (18:2/18:2)	1-(1-enyl-palmitoyl)-2-linoleoyl-GPC (P-16:0/18:2)	green	0.0354339
1,2-dilinoleoyl-GPC (18:2/18:2)	N-palmitoyl-sphinganine (d18:0/16:0)	green	0.0311336
1,2-dilinoleoyl-GPC (18:2/18:2)	1-palmitoyl-2-oleoyl-GPI (16:0/18:1)	green	0.0206571
1,2-dilinoleoyl-GPC (18:2/18:2)	1-(1-enyl-palmitoyl)-2-linoleoyl-GPE (P-16:0/18:2)	green	0.0762533
1,2-dilinoleoyl-GPC (18:2/18:2)	1-oleoyl-2-linoleoyl-GPE (18:1/18:2)	green	0.086338
1,2-dilinoleoyl-GPC (18:2/18:2)	1-myristoyl-2-arachidonoyl-GPC (14:0/20:4)	green	0.029527
1,2-dilinoleoyl-GPC (18:2/18:2)	1-stearoyl-2-oleoyl-GPI (18:0/18:1)	green	0.0673489
1,2-dilinoleoyl-GPC (18:2/18:2)	1-linoleoyl-2-arachidonoyl-GPE (18:2/20:4)	green	0.0291122
1,2-dilinoleoyl-GPC (18:2/18:2)	1-(1-enyl-stearoyl)-2-linoleoyl-GPE (P-18:0/18:2)	green	0.133411
1,2-dilinoleoyl-GPC (18:2/18:2)	1-linoleoyl-2-linolenoyl-GPC (18:2/18:3)	green	0.173775
1,2-dilinoleoyl-GPC (18:2/18:2)	carotene diol (1)	green	0.0222503
1-stearoyl-2-oleoyl-GPC (18:0/18:1)	1-(1-enyl-stearoyl)-2-oleoyl-GPE (P-18:0/18:1)	green	0.0448874
1-stearoyl-2-oleoyl-GPC (18:0/18:1)	1-stearoyl-2-linoleoyl-GPE (18:0/18:2)	green	0.0389654
1-stearoyl-2-oleoyl-GPC (18:0/18:1)	1-stearoyl-2-arachidonoyl-GPE (18:0/20:4)	green	0.0229116
1-stearoyl-2-oleoyl-GPC (18:0/18:1)	1-stearoyl-2-linoleoyl-GPC (18:0/18:2)	green	0.0836647
1-stearoyl-2-oleoyl-GPC (18:0/18:1)	1-palmitoyl-2-palmitoleoyl-GPC (16:0/16:1)	green	0.145344
1-stearoyl-2-oleoyl-GPC (18:0/18:1)	1-palmitoyl-2-dihomo-linolenoyl-GPC (16:0/20:3n3 or 6)	green	0.0889835
1-stearoyl-2-oleoyl-GPC (18:0/18:1)	1-palmitoyl-2-arachidonoyl-GPE (16:0/20:4)	green	0.0381535
1-stearoyl-2-oleoyl-GPC (18:0/18:1)	1-palmitoyl-2-arachidonoyl-GPI (16:0/20:4)	green	0.0456238
1-stearoyl-2-oleoyl-GPC (18:0/18:1)	1-stearoyl-2-linoleoyl-GPI (18:0/18:2)	green	0.0231575
1-stearoyl-2-oleoyl-GPC (18:0/18:1)	gamma-tocopherol/beta-tocopherol	green	0.0242508
1-stearoyl-2-oleoyl-GPC (18:0/18:1)	1-(1-enyl-palmitoyl)-2-oleoyl-GPE (P-16:0/18:1)	green	0.033512
1-stearoyl-2-oleoyl-GPC (18:0/18:1)	1-(1-enyl-palmitoyl)-2-linoleoyl-GPC (P-16:0/18:2)	green	0.0222369
1-stearoyl-2-oleoyl-GPC (18:0/18:1)	N-palmitoyl-sphinganine (d18:0/16:0)	green	0.0247182
1-stearoyl-2-oleoyl-GPC (18:0/18:1)	1-palmitoyl-2-oleoyl-GPI (16:0/18:1)	green	0.105161
1-stearoyl-2-oleoyl-GPC (18:0/18:1)	1-oleoyl-2-linoleoyl-GPE (18:1/18:2)	green	0.0339611
1-stearoyl-2-oleoyl-GPC (18:0/18:1)	1-myristoyl-2-arachidonoyl-GPC (14:0/20:4)	green	0.132788
1-stearoyl-2-oleoyl-GPC (18:0/18:1)	1-stearoyl-2-oleoyl-GPI (18:0/18:1)	green	0.0363982
1-stearoyl-2-oleoyl-GPC (18:0/18:1)	1-(1-enyl-stearoyl)-2-linoleoyl-GPE (P-18:0/18:2)	green	0.0497729
1-stearoyl-2-oleoyl-GPC (18:0/18:1)	1-linoleoyl-2-linolenoyl-GPC (18:2/18:3)	green	0.0371624
1-stearoyl-2-oleoyl-GPC (18:0/18:1)	carotene diol (1)	green	0.0609661
1-stearoyl-2-oleoyl-GPC (18:0/18:1)	carotene diol (2)	green	0.0337737
1-(1-enyl-stearoyl)-2-oleoyl-GPE (P-18:0/18:1)	1-stearoyl-2-linoleoyl-GPC (18:0/18:2)	green	0.143169
1-(1-enyl-stearoyl)-2-oleoyl-GPE (P-18:0/18:1)	1-stearoyl-2-linoleoyl-GPI (18:0/18:2)	green	0.0208586
1-(1-enyl-stearoyl)-2-oleoyl-GPE (P-18:0/18:1)	gamma-tocopherol/beta-tocopherol	green	0.0223627
1-(1-enyl-stearoyl)-2-oleoyl-GPE (P-18:0/18:1)	1-(1-enyl-palmitoyl)-2-oleoyl-GPE (P-16:0/18:1)	green	0.270281
1-(1-enyl-stearoyl)-2-oleoyl-GPE (P-18:0/18:1)	1-(1-enyl-palmitoyl)-2-linoleoyl-GPC (P-16:0/18:2)	green	0.131797
1-(1-enyl-stearoyl)-2-oleoyl-GPE (P-18:0/18:1)	1-(1-enyl-palmitoyl)-2-linoleoyl-GPE (P-16:0/18:2)	green	0.219609
1-(1-enyl-stearoyl)-2-oleoyl-GPE (P-18:0/18:1)	1-oleoyl-2-linoleoyl-GPE (18:1/18:2)	green	0.0206793
1-(1-enyl-stearoyl)-2-oleoyl-GPE (P-18:0/18:1)	1-stearoyl-2-oleoyl-GPI (18:0/18:1)	green	0.0251933
1-(1-enyl-stearoyl)-2-oleoyl-GPE (P-18:0/18:1)	1-(1-enyl-stearoyl)-2-linoleoyl-GPE (P-18:0/18:2)	green	0.268528
1-(1-enyl-stearoyl)-2-oleoyl-GPE (P-18:0/18:1)	1-linoleoyl-2-linolenoyl-GPC (18:2/18:3)	green	0.0643304
1-stearoyl-2-linoleoyl-GPE (18:0/18:2)	1-stearoyl-2-arachidonoyl-GPE (18:0/20:4)	green	0.147851
1-stearoyl-2-linoleoyl-GPE (18:0/18:2)	1-stearoyl-2-linoleoyl-GPC (18:0/18:2)	green	0.0363474
1-stearoyl-2-linoleoyl-GPE (18:0/18:2)	1-palmitoyl-2-arachidonoyl-GPE (16:0/20:4)	green	0.176968
1-stearoyl-2-linoleoyl-GPE (18:0/18:2)	1-palmitoyl-2-docosahexaenoyl-GPE (16:0/22:6)	green	0.0219223
1-stearoyl-2-linoleoyl-GPE (18:0/18:2)	gamma-tocopherol/beta-tocopherol	green	0.0438967
1-stearoyl-2-linoleoyl-GPE (18:0/18:2)	N-palmitoyl-sphinganine (d18:0/16:0)	green	0.0575885
1-stearoyl-2-linoleoyl-GPE (18:0/18:2)	1-palmitoyl-2-oleoyl-GPI (16:0/18:1)	green	0.027965
1-stearoyl-2-linoleoyl-GPE (18:0/18:2)	1-oleoyl-2-linoleoyl-GPE (18:1/18:2)	green	0.31786
1-stearoyl-2-linoleoyl-GPE (18:0/18:2)	1-linoleoyl-2-arachidonoyl-GPE (18:2/20:4)	green	0.0394021
1-stearoyl-2-linoleoyl-GPE (18:0/18:2)	1-(1-enyl-stearoyl)-2-linoleoyl-GPE (P-18:0/18:2)	green	0.0297354
1-stearoyl-2-linoleoyl-GPE (18:0/18:2)	caffeic acid sulfate	green	0.0555078
1-stearoyl-2-linoleoyl-GPE (18:0/18:2)	1-linoleoyl-2-linolenoyl-GPC (18:2/18:3)	green	0.034653
1-stearoyl-2-linoleoyl-GPE (18:0/18:2)	dihydroferulic acid sulfate	green	0.0333119
1-stearoyl-2-arachidonoyl-GPE (18:0/20:4)	1-stearoyl-2-linoleoyl-GPC (18:0/18:2)	green	0.0235019
1-stearoyl-2-arachidonoyl-GPE (18:0/20:4)	1-palmitoyl-2-arachidonoyl-GPE (16:0/20:4)	green	0.270753
1-stearoyl-2-arachidonoyl-GPE (18:0/20:4)	1-palmitoyl-2-docosahexaenoyl-GPE (16:0/22:6)	green	0.0710012
1-stearoyl-2-arachidonoyl-GPE (18:0/20:4)	1-palmitoyl-2-arachidonoyl-GPI (16:0/20:4)	green	0.0216111
1-stearoyl-2-arachidonoyl-GPE (18:0/20:4)	1-oleoyl-2-linoleoyl-GPE (18:1/18:2)	green	0.0860157
1-stearoyl-2-arachidonoyl-GPE (18:0/20:4)	1-linoleoyl-2-arachidonoyl-GPE (18:2/20:4)	green	0.0208362
1-stearoyl-2-linoleoyl-GPC (18:0/18:2)	1-palmitoyl-2-palmitoleoyl-GPC (16:0/16:1)	green	0.0268586
1-stearoyl-2-linoleoyl-GPC (18:0/18:2)	1-palmitoyl-2-dihomo-linolenoyl-GPC (16:0/20:3n3 or 6)	green	0.0493915
1-stearoyl-2-linoleoyl-GPC (18:0/18:2)	1-palmitoyl-2-arachidonoyl-GPE (16:0/20:4)	green	0.0331756
1-stearoyl-2-linoleoyl-GPC (18:0/18:2)	1-stearoyl-2-linoleoyl-GPI (18:0/18:2)	green	0.0484269
1-stearoyl-2-linoleoyl-GPC (18:0/18:2)	gamma-tocopherol/beta-tocopherol	green	0.049976
1-stearoyl-2-linoleoyl-GPC (18:0/18:2)	1-(1-enyl-palmitoyl)-2-oleoyl-GPE (P-16:0/18:1)	green	0.1231
1-stearoyl-2-linoleoyl-GPC (18:0/18:2)	1-(1-enyl-palmitoyl)-2-linoleoyl-GPC (P-16:0/18:2)	green	0.0803139
1-stearoyl-2-linoleoyl-GPC (18:0/18:2)	N-palmitoyl-sphinganine (d18:0/16:0)	green	0.0436751
1-stearoyl-2-linoleoyl-GPC (18:0/18:2)	1-palmitoyl-2-oleoyl-GPI (16:0/18:1)	green	0.0303485
1-stearoyl-2-linoleoyl-GPC (18:0/18:2)	1-(1-enyl-palmitoyl)-2-linoleoyl-GPE (P-16:0/18:2)	green	0.110783
1-stearoyl-2-linoleoyl-GPC (18:0/18:2)	1-oleoyl-2-linoleoyl-GPE (18:1/18:2)	green	0.043492
1-stearoyl-2-linoleoyl-GPC (18:0/18:2)	1-myristoyl-2-arachidonoyl-GPC (14:0/20:4)	green	0.0458167
1-stearoyl-2-linoleoyl-GPC (18:0/18:2)	1-stearoyl-2-oleoyl-GPI (18:0/18:1)	green	0.035674
1-stearoyl-2-linoleoyl-GPC (18:0/18:2)	1-(1-enyl-stearoyl)-2-linoleoyl-GPE (P-18:0/18:2)	green	0.157679
1-stearoyl-2-linoleoyl-GPC (18:0/18:2)	1-linoleoyl-2-linolenoyl-GPC (18:2/18:3)	green	0.0894412
1-stearoyl-2-linoleoyl-GPC (18:0/18:2)	carotene diol (1)	green	0.03908
1-palmitoyl-2-palmitoleoyl-GPC (16:0/16:1)	1-palmitoyl-2-dihomo-linolenoyl-GPC (16:0/20:3n3 or 6)	green	0.0532848
1-palmitoyl-2-palmitoleoyl-GPC (16:0/16:1)	1-palmitoyl-2-arachidonoyl-GPI (16:0/20:4)	green	0.0369765
1-palmitoyl-2-palmitoleoyl-GPC (16:0/16:1)	1-palmitoyl-2-oleoyl-GPI (16:0/18:1)	green	0.0721593
1-palmitoyl-2-palmitoleoyl-GPC (16:0/16:1)	1-myristoyl-2-arachidonoyl-GPC (14:0/20:4)	green	0.16415
1-palmitoyl-2-palmitoleoyl-GPC (16:0/16:1)	carotene diol (1)	green	0.0499462
1-palmitoyl-2-palmitoleoyl-GPC (16:0/16:1)	carotene diol (2)	green	0.0303038
1-palmitoyl-2-dihomo-linolenoyl-GPC (16:0/20:3n3 or 6)	1-myristoyl-2-arachidonoyl-GPC (14:0/20:4)	green	0.0358635
1-palmitoyl-2-arachidonoyl-GPE (16:0/20:4)	1-palmitoyl-2-docosahexaenoyl-GPE (16:0/22:6)	green	0.0863608
1-palmitoyl-2-arachidonoyl-GPE (16:0/20:4)	1-palmitoyl-2-arachidonoyl-GPI (16:0/20:4)	green	0.0367394
1-palmitoyl-2-arachidonoyl-GPE (16:0/20:4)	1-stearoyl-2-linoleoyl-GPI (18:0/18:2)	green	0.0239071
1-palmitoyl-2-arachidonoyl-GPE (16:0/20:4)	gamma-tocopherol/beta-tocopherol	green	0.022384
1-palmitoyl-2-arachidonoyl-GPE (16:0/20:4)	N-palmitoyl-sphinganine (d18:0/16:0)	green	0.0250741
1-palmitoyl-2-arachidonoyl-GPE (16:0/20:4)	1-palmitoyl-2-oleoyl-GPI (16:0/18:1)	green	0.0329808
1-palmitoyl-2-arachidonoyl-GPE (16:0/20:4)	1-oleoyl-2-linoleoyl-GPE (18:1/18:2)	green	0.116749
1-palmitoyl-2-arachidonoyl-GPE (16:0/20:4)	1-oleoyl-2-docosahexaenoyl-GPE (18:1/22:6)	green	0.0295085
1-palmitoyl-2-arachidonoyl-GPE (16:0/20:4)	1-linoleoyl-2-arachidonoyl-GPE (18:2/20:4)	green	0.0470301
1-palmitoyl-2-arachidonoyl-GPE (16:0/20:4)	carotene diol (1)	green	0.0203266
1-palmitoyl-2-docosahexaenoyl-GPE (16:0/22:6)	1-oleoyl-2-docosahexaenoyl-GPE (18:1/22:6)	green	0.146185
1-palmitoyl-2-docosahexaenoyl-GPE (16:0/22:6)	1-linoleoyl-2-arachidonoyl-GPE (18:2/20:4)	green	0.084041
1-palmitoyl-2-docosahexaenoyl-GPE (16:0/22:6)	carotene diol (1)	green	0.0212539
1-palmitoyl-2-arachidonoyl-GPI (16:0/20:4)	1-palmitoyl-2-oleoyl-GPI (16:0/18:1)	green	0.0309199
1-palmitoyl-2-arachidonoyl-GPI (16:0/20:4)	1-myristoyl-2-arachidonoyl-GPC (14:0/20:4)	green	0.0310203
1-palmitoyl-2-arachidonoyl-GPI (16:0/20:4)	carotene diol (1)	green	0.0369985
1-stearoyl-2-linoleoyl-GPI (18:0/18:2)	1-palmitoyl-2-oleoyl-GPI (16:0/18:1)	green	0.031613
1-stearoyl-2-linoleoyl-GPI (18:0/18:2)	1-stearoyl-2-oleoyl-GPI (18:0/18:1)	green	0.0639189
1-stearoyl-2-linoleoyl-GPI (18:0/18:2)	1-(1-enyl-stearoyl)-2-linoleoyl-GPE (P-18:0/18:2)	green	0.0347877
gamma-tocopherol/beta-tocopherol	N-palmitoyl-sphinganine (d18:0/16:0)	green	0.0273189
gamma-tocopherol/beta-tocopherol	1-oleoyl-2-linoleoyl-GPE (18:1/18:2)	green	0.0464275
gamma-tocopherol/beta-tocopherol	1-(1-enyl-stearoyl)-2-linoleoyl-GPE (P-18:0/18:2)	green	0.0391441
gamma-tocopherol/beta-tocopherol	caffeic acid sulfate	green	0.0489351
gamma-tocopherol/beta-tocopherol	1-linoleoyl-2-linolenoyl-GPC (18:2/18:3)	green	0.0385909
1-(1-enyl-palmitoyl)-2-oleoyl-GPE (P-16:0/18:1)	1-(1-enyl-palmitoyl)-2-linoleoyl-GPC (P-16:0/18:2)	green	0.132418
1-(1-enyl-palmitoyl)-2-oleoyl-GPE (P-16:0/18:1)	1-(1-enyl-palmitoyl)-2-linoleoyl-GPE (P-16:0/18:2)	green	0.254841
1-(1-enyl-palmitoyl)-2-oleoyl-GPE (P-16:0/18:1)	1-(1-enyl-stearoyl)-2-linoleoyl-GPE (P-18:0/18:2)	green	0.251145
1-(1-enyl-palmitoyl)-2-oleoyl-GPE (P-16:0/18:1)	1-linoleoyl-2-linolenoyl-GPC (18:2/18:3)	green	0.0568665
1-(1-enyl-palmitoyl)-2-linoleoyl-GPC (P-16:0/18:2)	1-(1-enyl-palmitoyl)-2-linoleoyl-GPE (P-16:0/18:2)	green	0.112373
1-(1-enyl-palmitoyl)-2-linoleoyl-GPC (P-16:0/18:2)	1-(1-enyl-stearoyl)-2-linoleoyl-GPE (P-18:0/18:2)	green	0.117067
1-(1-enyl-palmitoyl)-2-linoleoyl-GPC (P-16:0/18:2)	1-linoleoyl-2-linolenoyl-GPC (18:2/18:3)	green	0.0204218
N-palmitoyl-sphinganine (d18:0/16:0)	1-oleoyl-2-linoleoyl-GPE (18:1/18:2)	green	0.0464552
N-palmitoyl-sphinganine (d18:0/16:0)	1-(1-enyl-stearoyl)-2-linoleoyl-GPE (P-18:0/18:2)	green	0.0225814
1-palmitoyl-2-oleoyl-GPI (16:0/18:1)	1-myristoyl-2-arachidonoyl-GPC (14:0/20:4)	green	0.0490024
1-palmitoyl-2-oleoyl-GPI (16:0/18:1)	1-stearoyl-2-oleoyl-GPI (18:0/18:1)	green	0.0326143
1-palmitoyl-2-oleoyl-GPI (16:0/18:1)	carotene diol (1)	green	0.0307633
1-(1-enyl-palmitoyl)-2-linoleoyl-GPE (P-16:0/18:2)	1-(1-enyl-stearoyl)-2-linoleoyl-GPE (P-18:0/18:2)	green	0.232803
1-(1-enyl-palmitoyl)-2-linoleoyl-GPE (P-16:0/18:2)	1-linoleoyl-2-linolenoyl-GPC (18:2/18:3)	green	0.0562348
1-oleoyl-2-linoleoyl-GPE (18:1/18:2)	1-stearoyl-2-oleoyl-GPI (18:0/18:1)	green	0.0290385
1-oleoyl-2-linoleoyl-GPE (18:1/18:2)	1-linoleoyl-2-arachidonoyl-GPE (18:2/20:4)	green	0.0442639
1-oleoyl-2-linoleoyl-GPE (18:1/18:2)	1-(1-enyl-stearoyl)-2-linoleoyl-GPE (P-18:0/18:2)	green	0.0417425
1-oleoyl-2-linoleoyl-GPE (18:1/18:2)	caffeic acid sulfate	green	0.0484819
1-oleoyl-2-linoleoyl-GPE (18:1/18:2)	1-linoleoyl-2-linolenoyl-GPC (18:2/18:3)	green	0.0641368
1-myristoyl-2-arachidonoyl-GPC (14:0/20:4)	1-stearoyl-2-oleoyl-GPI (18:0/18:1)	green	0.0215841
1-myristoyl-2-arachidonoyl-GPC (14:0/20:4)	1-(1-enyl-stearoyl)-2-linoleoyl-GPE (P-18:0/18:2)	green	0.0211735
1-myristoyl-2-arachidonoyl-GPC (14:0/20:4)	carotene diol (1)	green	0.0708378
1-myristoyl-2-arachidonoyl-GPC (14:0/20:4)	carotene diol (2)	green	0.0422988
1-stearoyl-2-oleoyl-GPI (18:0/18:1)	1-(1-enyl-stearoyl)-2-linoleoyl-GPE (P-18:0/18:2)	green	0.0434637
1-stearoyl-2-oleoyl-GPI (18:0/18:1)	1-linoleoyl-2-linolenoyl-GPC (18:2/18:3)	green	0.0425841
1-stearoyl-2-oleoyl-GPI (18:0/18:1)	carotene diol (1)	green	0.0261996
1-oleoyl-2-docosahexaenoyl-GPE (18:1/22:6)	1-linoleoyl-2-arachidonoyl-GPE (18:2/20:4)	green	0.128033
1-linoleoyl-2-arachidonoyl-GPE (18:2/20:4)	1-linoleoyl-2-linolenoyl-GPC (18:2/18:3)	green	0.0315522
1-(1-enyl-stearoyl)-2-linoleoyl-GPE (P-18:0/18:2)	1-linoleoyl-2-linolenoyl-GPC (18:2/18:3)	green	0.112893
caffeic acid sulfate	dihydroferulic acid sulfate	green	0.0235214
1-linoleoyl-2-linolenoyl-GPC (18:2/18:3)	carotene diol (1)	green	0.02325
carotene diol (1)	carotene diol (2)	green	0.17043
cholesterol	alpha-tocopherol	brown	0.143226
cholesterol	N-palmitoyl-sphingosine (d18:1/16:0)	brown	0.10662
cholesterol	stearoyl sphingomyelin (d18:1/18:0)	brown	0.0837476
cholesterol	N-stearoyl-sphingosine (d18:1/18:0)	brown	0.0493323
cholesterol	1.2-dipalmitoyl-GPC (16:0/16:0)	brown	0.0494158
cholesterol	beta-sitosterol	brown	0.0668693
cholesterol	campesterol	brown	0.111618
cholesterol	1-stearoyl-GPC (18:0)	brown	0.139798
cholesterol	1-arachidonoyl-GPC (20:4n6)	brown	0.0379168
cholesterol	glycosyl-N-stearoyl-sphingosine (d18:1/18:0)	brown	0.0277937
cholesterol	sphingomyelin (d18:1/18:1. d18:2/18:0)	brown	0.0699524
cholesterol	palmitoyl sphingomyelin (d18:1/16:0)	brown	0.177642
cholesterol	1-lignoceroyl-GPC (24:0)	brown	0.124533
cholesterol	1-(1-enyl-palmitoyl)-GPC (P-16:0)	brown	0.0850937
cholesterol	1-(1-enyl-palmitoyl)-GPE (P-16:0)	brown	0.0807217
cholesterol	1-(1-enyl-stearoyl)-GPE (P-18:0)	brown	0.0811219
cholesterol	sphingomyelin (d18:1/14:0. d16:1/16:0)	brown	0.148694
cholesterol	sphingomyelin (d18:2/16:0. d18:1/16:1)	brown	0.124137
cholesterol	1-(1-enyl-oleoyl)-GPE (P-18:1)	brown	0.0513513
cholesterol	sphingomyelin (d18:2/14:0. d18:1/14:1)	brown	0.106462
cholesterol	sphingomyelin (d18:1/24:1. d18:2/24:0)	brown	0.119087
cholesterol	sphingomyelin (d18:1/20:0. d16:1/22:0)	brown	0.157388
cholesterol	sphingomyelin (d18:1/20:1. d18:2/20:0)	brown	0.0679184
cholesterol	behenoyl sphingomyelin (d18:1/22:0)	brown	0.224338
cholesterol	sphingomyelin (d18:1/22:1. d18:2/22:0. d16:1/24:1)	brown	0.171277
cholesterol	sphingomyelin (d18:1/22:2. d18:2/22:1. d16:1/24:2)	brown	0.072193
cholesterol	lignoceroyl sphingomyelin (d18:1/24:0)	brown	0.207001
cholesterol	sphingomyelin (d17:1/16:0. d18:1/15:0. d16:1/17:0)	brown	0.158001
cholesterol	sphingomyelin (d18:1/17:0. d17:1/18:0. d19:1/16:0)	brown	0.134291
cholesterol	1-palmitoyl-2-stearoyl-GPC (16:0/18:0)	brown	0.127417
cholesterol	palmitoyl dihydrosphingomyelin (d18:0/16:0)	brown	0.12929
cholesterol	tricosanoyl sphingomyelin (d18:1/23:0)	brown	0.195488
cholesterol	sphingomyelin (d18:2/23:0. d18:1/23:1. d17:1/24:1)	brown	0.16055
cholesterol	sphingomyelin (d18:2/24:1. d18:1/24:2)	brown	0.0425082
cholesterol	1-(1-enyl-palmitoyl)-2-oleoyl-GPC (P-16:0/18:1)	brown	0.0414721
cholesterol	sphingomyelin (d18:1/21:0. d17:1/22:0. d16:1/23:0)	brown	0.156187
cholesterol	behenoyl dihydrosphingomyelin (d18:0/22:0)	brown	0.186501
cholesterol	sphingomyelin (d18:0/18:0. d19:0/17:0)	brown	0.147262
cholesterol	myristoyl dihydrosphingomyelin (d18:0/14:0)	brown	0.0885352
cholesterol	1-oleoyl-2-docosahexaenoyl-GPC (18:1/22:6)	brown	0.0419075
cholesterol	1-linoleoyl-2-arachidonoyl-GPC (18:2/20:4n6)	brown	0.137194
cholesterol	1-(1-enyl-palmitoyl)-2-palmitoyl-GPC (P-16:0/16:0)	brown	0.03733
cholesterol	glycosyl-N-palmitoyl-sphingosine (d18:1/16:0)	brown	0.0432358
cholesterol	lactosyl-N-behenoyl-sphingosine (d18:1/22:0)	brown	0.120171
cholesterol	N-behenoyl-sphingadienine (d18:2/22:0)	brown	0.0708715
cholesterol	glycosyl-N-behenoyl-sphingadienine (d18:2/22:0)	brown	0.0564992
cholesterol	ceramide (d16:1/24:1. d18:1/22:1)	brown	0.0446444
cholesterol	ceramide (d18:2/24:1. d18:1/24:2)	brown	0.0207619
cholesterol	glycosyl-N-tricosanoyl-sphingadienine (d18:2/23:0)	brown	0.0583072
cholesterol	ceramide (d18:1/20:0. d16:1/22:0. d20:1/18:0)	brown	0.0825764
cholesterol	1-cerotoyl-GPC (26:0)	brown	0.0951194
cholesterol	sphingomyelin (d18:0/20:0. d16:0/22:0)	brown	0.170657
cholesterol	sphingomyelin (d18:1/19:0. d19:1/18:0)	brown	0.149641
cholesterol	sphingomyelin (d18:2/18:1)	brown	0.0504389
cholesterol	sphingomyelin (d18:2/24:2)	brown	0.0202571
cholesterol	sphingomyelin (d18:2/21:0. d16:2/23:0)	brown	0.115766
cholesterol	sphingomyelin (d18:2/23:1)	brown	0.111689
cholesterol	sphingomyelin (d18:1/25:0. d19:0/24:1. d20:1/23:0. d19:1/24:0)	brown	0.141785
cholesterol	sphingomyelin (d17:2/16:0. d18:2/15:0)	brown	0.138036
cholesterol	glycosyl ceramide (d18:1/20:0. d16:1/22:0)	brown	0.106341
cholesterol	sphingomyelin (d17:1/14:0. d16:1/15:0)	brown	0.126959
cholesterol	hydroxypalmitoyl sphingomyelin (d18:1/16:0(OH))	brown	0.156346
cholesterol	palmitoyl-sphingosine-phosphoethanolamine (d18:1/16:0)	brown	0.156285
alpha-tocopherol	N-palmitoyl-sphingosine (d18:1/16:0)	brown	0.0494639
alpha-tocopherol	stearoyl sphingomyelin (d18:1/18:0)	brown	0.0235408
alpha-tocopherol	N-stearoyl-sphingosine (d18:1/18:0)	brown	0.0257686
alpha-tocopherol	beta-sitosterol	brown	0.0382796
alpha-tocopherol	campesterol	brown	0.0639491
alpha-tocopherol	1-stearoyl-GPC (18:0)	brown	0.102724
alpha-tocopherol	palmitoyl sphingomyelin (d18:1/16:0)	brown	0.115121
alpha-tocopherol	1-lignoceroyl-GPC (24:0)	brown	0.0420538
alpha-tocopherol	1-(1-enyl-palmitoyl)-GPC (P-16:0)	brown	0.0305178
alpha-tocopherol	1-(1-enyl-palmitoyl)-GPE (P-16:0)	brown	0.0387122
alpha-tocopherol	1-(1-enyl-stearoyl)-GPE (P-18:0)	brown	0.0352291
alpha-tocopherol	sphingomyelin (d18:1/14:0. d16:1/16:0)	brown	0.0778612
alpha-tocopherol	sphingomyelin (d18:2/16:0. d18:1/16:1)	brown	0.052811
alpha-tocopherol	1-(1-enyl-oleoyl)-GPE (P-18:1)	brown	0.0227618
alpha-tocopherol	sphingomyelin (d18:2/14:0. d18:1/14:1)	brown	0.0283291
alpha-tocopherol	sphingomyelin (d18:1/24:1. d18:2/24:0)	brown	0.0449616
alpha-tocopherol	sphingomyelin (d18:1/20:0. d16:1/22:0)	brown	0.0965128
alpha-tocopherol	behenoyl sphingomyelin (d18:1/22:0)	brown	0.159045
alpha-tocopherol	sphingomyelin (d18:1/22:1. d18:2/22:0. d16:1/24:1)	brown	0.0953646
alpha-tocopherol	lignoceroyl sphingomyelin (d18:1/24:0)	brown	0.129295
alpha-tocopherol	sphingomyelin (d17:1/16:0. d18:1/15:0. d16:1/17:0)	brown	0.0717116
alpha-tocopherol	sphingomyelin (d18:1/17:0. d17:1/18:0. d19:1/16:0)	brown	0.0545773
alpha-tocopherol	1-palmitoyl-2-stearoyl-GPC (16:0/18:0)	brown	0.0750873
alpha-tocopherol	palmitoyl dihydrosphingomyelin (d18:0/16:0)	brown	0.0842187
alpha-tocopherol	tricosanoyl sphingomyelin (d18:1/23:0)	brown	0.140994
alpha-tocopherol	sphingomyelin (d18:2/23:0. d18:1/23:1. d17:1/24:1)	brown	0.0889065
alpha-tocopherol	sphingomyelin (d18:1/21:0. d17:1/22:0. d16:1/23:0)	brown	0.0910489
alpha-tocopherol	behenoyl dihydrosphingomyelin (d18:0/22:0)	brown	0.0744569
alpha-tocopherol	sphingomyelin (d18:0/18:0. d19:0/17:0)	brown	0.0452147
alpha-tocopherol	myristoyl dihydrosphingomyelin (d18:0/14:0)	brown	0.0455753
alpha-tocopherol	1-oleoyl-2-docosahexaenoyl-GPC (18:1/22:6)	brown	0.0234758
alpha-tocopherol	1-linoleoyl-2-arachidonoyl-GPC (18:2/20:4n6)	brown	0.08053
alpha-tocopherol	lactosyl-N-behenoyl-sphingosine (d18:1/22:0)	brown	0.0488642
alpha-tocopherol	N-behenoyl-sphingadienine (d18:2/22:0)	brown	0.0444983
alpha-tocopherol	ceramide (d16:1/24:1. d18:1/22:1)	brown	0.0258761
alpha-tocopherol	ceramide (d18:1/20:0. d16:1/22:0. d20:1/18:0)	brown	0.0512494
alpha-tocopherol	1-cerotoyl-GPC (26:0)	brown	0.0414925
alpha-tocopherol	sphingomyelin (d18:0/20:0. d16:0/22:0)	brown	0.063934
alpha-tocopherol	sphingomyelin (d18:1/19:0. d19:1/18:0)	brown	0.0719239
alpha-tocopherol	sphingomyelin (d18:2/21:0. d16:2/23:0)	brown	0.0446609
alpha-tocopherol	sphingomyelin (d18:2/23:1)	brown	0.0314858
alpha-tocopherol	sphingomyelin (d18:1/25:0. d19:0/24:1. d20:1/23:0. d19:1/24:0)	brown	0.0393696
alpha-tocopherol	sphingomyelin (d17:2/16:0. d18:2/15:0)	brown	0.0449108
alpha-tocopherol	glycosyl ceramide (d18:1/20:0. d16:1/22:0)	brown	0.0310047
alpha-tocopherol	sphingomyelin (d17:1/14:0. d16:1/15:0)	brown	0.0430505
alpha-tocopherol	hydroxypalmitoyl sphingomyelin (d18:1/16:0(OH))	brown	0.0660232
alpha-tocopherol	palmitoyl-sphingosine-phosphoethanolamine (d18:1/16:0)	brown	0.0684383
N-palmitoyl-sphingosine (d18:1/16:0)	stearoyl sphingomyelin (d18:1/18:0)	brown	0.0552446
N-palmitoyl-sphingosine (d18:1/16:0)	N-stearoyl-sphingosine (d18:1/18:0)	brown	0.154928
N-palmitoyl-sphingosine (d18:1/16:0)	campesterol	brown	0.0400614
N-palmitoyl-sphingosine (d18:1/16:0)	1-stearoyl-GPC (18:0)	brown	0.0521722
N-palmitoyl-sphingosine (d18:1/16:0)	sphingomyelin (d18:1/18:1. d18:2/18:0)	brown	0.0659134
N-palmitoyl-sphingosine (d18:1/16:0)	palmitoyl sphingomyelin (d18:1/16:0)	brown	0.105947
N-palmitoyl-sphingosine (d18:1/16:0)	1-lignoceroyl-GPC (24:0)	brown	0.0294216
N-palmitoyl-sphingosine (d18:1/16:0)	1-(1-enyl-palmitoyl)-GPC (P-16:0)	brown	0.0283894
N-palmitoyl-sphingosine (d18:1/16:0)	1-(1-enyl-palmitoyl)-GPE (P-16:0)	brown	0.0271695
N-palmitoyl-sphingosine (d18:1/16:0)	1-(1-enyl-stearoyl)-GPE (P-18:0)	brown	0.026841
N-palmitoyl-sphingosine (d18:1/16:0)	sphingomyelin (d18:1/14:0. d16:1/16:0)	brown	0.101304
N-palmitoyl-sphingosine (d18:1/16:0)	sphingomyelin (d18:2/16:0. d18:1/16:1)	brown	0.0893405
N-palmitoyl-sphingosine (d18:1/16:0)	sphingomyelin (d18:2/14:0. d18:1/14:1)	brown	0.0416461
N-palmitoyl-sphingosine (d18:1/16:0)	sphingomyelin (d18:1/24:1. d18:2/24:0)	brown	0.0490226
N-palmitoyl-sphingosine (d18:1/16:0)	sphingomyelin (d18:1/20:0. d16:1/22:0)	brown	0.115837
N-palmitoyl-sphingosine (d18:1/16:0)	sphingomyelin (d18:1/20:1. d18:2/20:0)	brown	0.0511504
N-palmitoyl-sphingosine (d18:1/16:0)	behenoyl sphingomyelin (d18:1/22:0)	brown	0.127872
N-palmitoyl-sphingosine (d18:1/16:0)	sphingomyelin (d18:1/22:1. d18:2/22:0. d16:1/24:1)	brown	0.133727
N-palmitoyl-sphingosine (d18:1/16:0)	sphingomyelin (d18:1/22:2. d18:2/22:1. d16:1/24:2)	brown	0.0342344
N-palmitoyl-sphingosine (d18:1/16:0)	lignoceroyl sphingomyelin (d18:1/24:0)	brown	0.0797345
N-palmitoyl-sphingosine (d18:1/16:0)	sphingomyelin (d17:1/16:0. d18:1/15:0. d16:1/17:0)	brown	0.111858
N-palmitoyl-sphingosine (d18:1/16:0)	sphingomyelin (d18:1/17:0. d17:1/18:0. d19:1/16:0)	brown	0.10935
N-palmitoyl-sphingosine (d18:1/16:0)	1-palmitoyl-2-stearoyl-GPC (16:0/18:0)	brown	0.0257287
N-palmitoyl-sphingosine (d18:1/16:0)	palmitoyl dihydrosphingomyelin (d18:0/16:0)	brown	0.0326735
N-palmitoyl-sphingosine (d18:1/16:0)	tricosanoyl sphingomyelin (d18:1/23:0)	brown	0.129281
N-palmitoyl-sphingosine (d18:1/16:0)	sphingomyelin (d18:2/23:0. d18:1/23:1. d17:1/24:1)	brown	0.138712
N-palmitoyl-sphingosine (d18:1/16:0)	sphingomyelin (d18:2/24:1. d18:1/24:2)	brown	0.0230595
N-palmitoyl-sphingosine (d18:1/16:0)	sphingomyelin (d18:1/21:0. d17:1/22:0. d16:1/23:0)	brown	0.120814
N-palmitoyl-sphingosine (d18:1/16:0)	behenoyl dihydrosphingomyelin (d18:0/22:0)	brown	0.0319798
N-palmitoyl-sphingosine (d18:1/16:0)	sphingomyelin (d18:0/18:0. d19:0/17:0)	brown	0.0334626
N-palmitoyl-sphingosine (d18:1/16:0)	myristoyl dihydrosphingomyelin (d18:0/14:0)	brown	0.0214368
N-palmitoyl-sphingosine (d18:1/16:0)	1-linoleoyl-2-arachidonoyl-GPC (18:2/20:4n6)	brown	0.0347117
N-palmitoyl-sphingosine (d18:1/16:0)	lactosyl-N-behenoyl-sphingosine (d18:1/22:0)	brown	0.0315812
N-palmitoyl-sphingosine (d18:1/16:0)	N-behenoyl-sphingadienine (d18:2/22:0)	brown	0.117107
N-palmitoyl-sphingosine (d18:1/16:0)	ceramide (d16:1/24:1. d18:1/22:1)	brown	0.0662441
N-palmitoyl-sphingosine (d18:1/16:0)	N-palmitoyl-heptadecasphingosine (d17:1/16:0)	brown	0.0212844
N-palmitoyl-sphingosine (d18:1/16:0)	ceramide (d18:2/24:1. d18:1/24:2)	brown	0.0992897
N-palmitoyl-sphingosine (d18:1/16:0)	glycosyl-N-tricosanoyl-sphingadienine (d18:2/23:0)	brown	0.0240795
N-palmitoyl-sphingosine (d18:1/16:0)	ceramide (d18:1/20:0. d16:1/22:0. d20:1/18:0)	brown	0.104808
N-palmitoyl-sphingosine (d18:1/16:0)	1-cerotoyl-GPC (26:0)	brown	0.0234862
N-palmitoyl-sphingosine (d18:1/16:0)	sphingomyelin (d18:0/20:0. d16:0/22:0)	brown	0.0305355
N-palmitoyl-sphingosine (d18:1/16:0)	sphingomyelin (d18:1/19:0. d19:1/18:0)	brown	0.133744
N-palmitoyl-sphingosine (d18:1/16:0)	sphingomyelin (d18:2/18:1)	brown	0.0442737
N-palmitoyl-sphingosine (d18:1/16:0)	sphingomyelin (d18:2/21:0. d16:2/23:0)	brown	0.0915332
N-palmitoyl-sphingosine (d18:1/16:0)	sphingomyelin (d18:2/23:1)	brown	0.0878748
N-palmitoyl-sphingosine (d18:1/16:0)	sphingomyelin (d18:1/25:0. d19:0/24:1. d20:1/23:0. d19:1/24:0)	brown	0.0388383
N-palmitoyl-sphingosine (d18:1/16:0)	sphingomyelin (d17:2/16:0. d18:2/15:0)	brown	0.0911614
N-palmitoyl-sphingosine (d18:1/16:0)	glycosyl ceramide (d18:1/20:0. d16:1/22:0)	brown	0.0357106
N-palmitoyl-sphingosine (d18:1/16:0)	sphingomyelin (d17:1/14:0. d16:1/15:0)	brown	0.0668439
[truncated: 1,503 more rows]

## Sheet: Supplementary Table S6
Supplementary Table S6. Z-scored mean baseline (pre-exercise) metabolite values per group, with respective superpathway and subpathway information used for the circular heatmap in Figure 2.
[truncated: 191 more rows]

[truncated: 5 more sheets: Supplementary Table S7, Supplementary Table S8, Supplementary Figure S1, Supplementary Figure S2, Supplementary Figure S3]
